# Supplementary material for: Meta-Analyses of Microarray Datasets Identifies ANO1 and FADD as Prognostic Markers of Head and Neck Cancer
Source: PLoS One. 2016 Jan 25;11(1):e0147409. doi: 10.1371/journal.pone.0147409 (PMC4726811; doi:10.1371/journal.pone.0147409)
Supplement: S1 File — (A) List of concordant, differentially expressed genes obtained from Affymetrix platform (B) List of concordant pathways obtained from Affymetrix platform (C) List of concordant, differentially expressed genes from Agilent platform (D) List of concordant pathways obtained from Agilent platform. (XLSX) [file pone.0147409.s005.xlsx]

## Sheet: 1A
		Reddy et al., 2015 Meta-analyses of microarray datasets identifies ANO1 and FADD as prognostic markers of Head and Neck Cancer
		Supplementary file 1A : List of concordant, differentially expressed genes obtained from Affymetrix platform
											U133 PLUS 2			U133A			U133A_2
		S.no	Gene Symbol	Gene Title	UniGene ID	Chromosome Number(Avadis)	Entrez Gene	GO(Avadis)	RefSeq Transcript ID	Regulation	Gene_ID	p-value	FC (abs)	Gene_ID	p-value	FC (abs)	Gene_ID	p-value	FC (abs)
		1	AGL	amylo-alpha-1, 6-glucosidase, 4-alpha-glucanotransferase	Hs.904	chr1	178	GO:0005975|GO:0005977|GO:0005978|GO:0005980|GO:0006006|GO:0007584|GO:0008152|GO:0009725|GO:0044281|GO:0051384|GO:0005634|GO:0005730|GO:0005737|GO:0005829|GO:0016234|GO:0016529|GO:0043033|GO:0003824|GO:0004133|GO:0004134|GO:0004135|GO:0005515|GO:0016740|GO	NM_000028///NM_000642///NM_000643///NM_000644///NM_000645///NM_000646	up	203566_s_at|178	0	56.3048	203566_s_at|178	1.73709e-36	5.30147	203566_s_at|178	0.00442935	2.0596
		2	APOBEC3B	apolipoprotein B mRNA editing enzyme, catalytic polypeptide-like 3B	Hs.226307	chr22	9582	GO:0008152|GO:0009972|GO:0010529|GO:0044356|GO:0045071|GO:0045087|GO:0051607|GO:0070383|GO:0071466|GO:0080111|GO:0005634|GO:0005737|GO:0003723|GO:0003824|GO:0004126|GO:0005515|GO:0008270|GO:0016787|GO:0016814|GO:0046872|GO:0047844	NM_001270411///NM_004900	up	206632_s_at|9582	0	22.2664	206632_s_at|9582	9.04021e-05	3.72163	206632_s_at|9582	2.49632e-18	8.7837
		3	CLCA2	chloride channel accessory 2	Hs.241551///Hs.598474	chr1	9635	GO:0006810|GO:0006811|GO:0006821|GO:0007155|GO:0005576|GO:0005886|GO:0005887|GO:0009925|GO:0016020|GO:0016021|GO:0030054|GO:0005254|GO:0015276|GO:0005515	NM_006536	up	206164_at,206165_s_at,206166_s_at,217528_at|9635	0	59.2493	206164_at,206165_s_at,206166_s_at,217528_at|9635	1.32938e-08	6.33512	206164_at,206165_s_at,206166_s_at,217528_at|9635	5.31513e-13	12.3368
		4	CXCL14	chemokine (C-X-C motif) ligand 14	Hs.483444///Hs.599465///Hs.644699	chr5	9547	GO:0006935|GO:0006955|GO:0007165|GO:0007267|GO:0048839|GO:0005576|GO:0005615|GO:0005794|GO:0005125|GO:0008009	NM_004887	up	218002_s_at,222484_s_at,237038_at|9547	0	80.2562	218002_s_at|9547	0	44.978	218002_s_at|9547	1.5359e-39	86.1445
		5	FBN1	fibrillin 1	Hs.146447///Hs.591133///Hs.596842///Hs.667213///Hs.733694	chr15	2200	GO:0001501|GO:0007507|GO:0030198|GO:0035582|GO:0035583|GO:0001527|GO:0005576|GO:0005578|GO:0005604|GO:0005615|GO:0031012|GO:0005201|GO:0005509|GO:0005515	NM_000138	up	202765_s_at,202766_s_at,235318_at|2200	0	14.5499	202765_s_at,202766_s_at|2200	4.15074e-12	2.54491	202765_s_at,202766_s_at|2200	1.61103e-28	11.4433
		6	OPHN1	oligophrenin 1	Hs.128824	chrX	4983	GO:0006897|GO:0006930|GO:0007165|GO:0007264|GO:0007399|GO:0007411|GO:0030036|GO:0030100|GO:0032321|GO:0043547|GO:0046847|GO:0048488|GO:0051056|GO:0051966|GO:0005622|GO:0005829|GO:0015629|GO:0030054|GO:0030424|GO:0042995|GO:0043195|GO:0043197|GO:0045202|GO	NM_002547	down	206323_x_at|4983	0	10.2414	206323_x_at|4983	4.70543e-07	5.03742	206323_x_at|4983	7.04244e-05	2.55838
		7	PBK	PDZ binding kinase	Hs.104741///Hs.668270	chr8	55872	GO:0006468|GO:0007067|GO:0016310|GO:0000166|GO:0004672|GO:0004674|GO:0004713|GO:0005515|GO:0005524|GO:0016301|GO:0016740|GO:0016772	NM_018492	up	219148_at|55872	0	20.9028	219148_at|55872	1.92812e-28	3.11135	219148_at|55872	1.89363e-27	15.1638
		8	PRMT3	protein arginine methyltransferase 3	Hs.152337///Hs.701002	chr11	10196	GO:0002098|GO:0006479|GO:0008152|GO:0019919|GO:0032259|GO:0005622|GO:0005737|GO:0005829|GO:0005840|GO:0005515|GO:0008168|GO:0008270|GO:0008276|GO:0016274|GO:0016300|GO:0016740|GO:0035242|GO:0046872	NM_001145166///NM_001145167///NM_005788	up	213320_at|10196	1.5e-44	20.3139	213320_at|10196	1.5099e-15	2.07979	213320_at|10196	2.72751e-07	3.17614
		9	IFIT1	interferon-induced protein with tetratricopeptide repeats 1	Hs.20315	chr10	3434	GO:0009615|GO:0019048|GO:0019060|GO:0019221|GO:0032091|GO:0045070|GO:0045071|GO:0045087|GO:0050688|GO:0050689|GO:0051097|GO:0051607|GO:0060337|GO:0071357|GO:0071360|GO:0005737|GO:0005829|GO:0003723|GO:0005515	NM_001270927///NM_001270928///NM_001270929///NM_001270930///NM_001548	up	203153_at|3434	1.415e-42	26.0456	203153_at|3434	8.04963e-19	6.50044	203153_at|3434	7.71122e-06	3.95813
		10	C1QB	complement component 1, q subcomponent, B chain	Hs.8986	chr1	713	GO:0006956|GO:0006958|GO:0007420|GO:0007568|GO:0010033|GO:0045087|GO:0048839|GO:0051384|GO:0005576|GO:0005581|GO:0005602|GO:0005515|GO:0042803	NM_000491	up	202953_at|713	7.2858e-41	8.03771	202953_at|713	4.46657e-19	5.35272	202953_at|713	1.7705e-06	2.18538
		11	MEST	mesoderm specific transcript	Hs.270978///Hs.596119	chr7	4232	GO:0007498|GO:0008152|GO:0010883|GO:0032526|GO:0005783|GO:0005789|GO:0016020|GO:0016021|GO:0003824|GO:0016787	NM_001253900///NM_001253901///NM_001253902///NM_002402///NM_177524///NM_177525	up	202016_at|4232	1.07505e-38	34.4096	202016_at|4232	3.9574e-09	3.69141	202016_at|4232	3.95087e-14	5.03575
		12	CLDN1	claudin 1	Hs.439060	chr3	9076	GO:0007155|GO:0016338|GO:0019048|GO:0045216|GO:0005886|GO:0005887|GO:0005923|GO:0016020|GO:0016021|GO:0016324|GO:0016328|GO:0030054|GO:0005198|GO:0005515|GO:0042802	NM_021101	up	218182_s_at,222549_at|9076	3.61899e-38	48.0742	218182_s_at|9076	4.25964e-10	2.16745	218182_s_at|9076	0.00120275	2.06706
		13	GREM1	gremlin 1, DAN family BMP antagonist	Hs.40098///Hs.607314	chr15	26585	GO:0000902|GO:0001525|GO:0001658|GO:0002042|GO:0002092|GO:0002689|GO:0003257|GO:0003337|GO:0006915|GO:0007165|GO:0007267|GO:0008284|GO:0009887|GO:0009954|GO:0010717|GO:0030199|GO:0030308|GO:0030326|GO:0030502|GO:0030514|GO:0032872|GO:0033689|GO:0042346|GO	NM_001191322///NM_001191323///NM_013372	up	218468_s_at,218469_at|26585	3.62037e-37	7.20823	218468_s_at,218469_at|26585	5.29747e-27	3.7228	218468_s_at,218469_at|26585	3.86764e-33	22.1303
		14	ACTL6A	actin-like 6A	Hs.435326	chr3	86	GO:0003407|GO:0006281|GO:0006310|GO:0006338|GO:0006351|GO:0006355|GO:0006357|GO:0006974|GO:0007165|GO:0007399|GO:0016568|GO:0040008|GO:0043967|GO:0043968|GO:0005634|GO:0005886|GO:0016514|GO:0031011|GO:0035267|GO:0071564|GO:0003682|GO:0003713|GO:0005515|GO	NM_004301///NM_177989///NM_178042	up	202666_s_at|86	3.10523e-36	43.3909	202666_s_at|86	1.16885e-11	3.64191	202666_s_at|86	6.06447e-11	4.10496
		15	TPM1	tropomyosin 1 (alpha)	Hs.133892///Hs.635569	chr15	7168	GO:0001701|GO:0003065|GO:0006413|GO:0006928|GO:0006936|GO:0006937|GO:0007010|GO:0008016|GO:0009790|GO:0030049|GO:0030336|GO:0031529|GO:0032781|GO:0034614|GO:0042060|GO:0045214|GO:0045785|GO:0051496|GO:0055010|GO:0060048|GO:0001725|GO:0005737|GO:0005829|GO	NM_000366///NM_001018004///NM_001018005///NM_001018006///NM_001018007///NM_001018008///NM_001018020	up	206116_s_at,206117_at,210986_s_at,210987_x_at,238688_at,1558532_at|7168	4.36211e-35	9.76998	206116_s_at,206117_at,210986_s_at,210987_x_at|7168	0	6.2084	206116_s_at,206117_at,210986_s_at,210987_x_at|7168	2.17635e-23	3.52375
		16	MFAP5	microfibrillar associated protein 5	Hs.512842	chr12	8076	GO:0030198|GO:0043206|GO:0001527|GO:0005576|GO:0005578|GO:0031012|GO:0005201	NM_003480	up	209758_s_at,213764_s_at,213765_at|8076	2.93284e-34	6.09099	209758_s_at,213764_s_at,213765_at|8076	6.08022e-16	2.23027	209758_s_at,213764_s_at,213765_at|8076	2.88319e-13	4.03273
		17	COL4A1	collagen, type IV, alpha 1	Hs.17441///Hs.708294	chr13	1282	GO:0001525|GO:0007411|GO:0007528|GO:0022617|GO:0030198|GO:0030574|GO:0030855|GO:0071230|GO:0005576|GO:0005578|GO:0005581|GO:0005587|GO:0005604|GO:0005788|GO:0031012|GO:0005201|GO:0005515|GO:0048407	NM_001845	up	211980_at,211981_at|1282	5.16381e-34	21.1797	211980_at,211981_at|1282	3.7973e-21	7.98374	211980_at,211981_at|1282	0	41.4872
		18	VIM	vimentin	Hs.455493///Hs.628678	chr10	7431	GO:0006915|GO:0006921|GO:0006928|GO:0010977|GO:0014002|GO:0019048|GO:0030049|GO:0045103|GO:0045109|GO:0060020|GO:0070307|GO:0005737|GO:0005777|GO:0005829|GO:0005856|GO:0005882|GO:0005886|GO:0030424|GO:0031252|GO:0042995|GO:0045111|GO:0070062|GO:0005198|GO	NM_003380	up	201426_s_at,1555938_x_at|7431	8.93708e-34	51.6808	201426_s_at|7431	1.21838e-06	6.45065	201426_s_at|7431	8.66213e-21	5.87762
		19	FZD6	frizzled family receptor 6	Hs.591863	chr8	8323	GO:0001525|GO:0001736|GO:0001843|GO:0001942|GO:0007165|GO:0007166|GO:0007186|GO:0007199|GO:0007275|GO:0007409|GO:0008406|GO:0016055|GO:0030168|GO:0030901|GO:0033278|GO:0035567|GO:0042472|GO:0043433|GO:0060071|GO:0090090|GO:0005737|GO:0005886|GO:0005887|GO	NM_001164615///NM_001164616///NM_003506	up	203987_at|8323	3.3422e-33	29.2627	203987_at|8323	7.52952e-23	11.519	203987_at|8323	0.00127621	2.89948
		20	MELK	maternal embryonic leucine zipper kinase	Hs.184339	chr9	9833	GO:0000086|GO:0006468|GO:0006915|GO:0007049|GO:0008283|GO:0009103|GO:0016310|GO:0030097|GO:0043065|GO:0046777|GO:0061351|GO:0005737|GO:0005886|GO:0005938|GO:0016020|GO:0000166|GO:0004672|GO:0004674|GO:0004713|GO:0004715|GO:0005509|GO:0005515|GO:0005524|GO	NM_001256685///NM_001256687///NM_001256688///NM_001256689///NM_001256690///NM_001256691///NM_001256692///NM_001256693///NM_014791///NR_046337	up	204825_at|9833	2.00522e-32	24.2031	204825_at|9833	1.46745e-08	3.2235	204825_at|9833	3.9022e-11	9.17128
		21	COL5A1	collagen, type V, alpha 1	Hs.210283///Hs.595415///Hs.712826	chr9	1289	GO:0001568|GO:0003007|GO:0007155|GO:0007411|GO:0016477|GO:0022617|GO:0030198|GO:0030199|GO:0030574|GO:0032964|GO:0035313|GO:0035989|GO:0043206|GO:0043588|GO:0045112|GO:0048592|GO:0051128|GO:0005576|GO:0005578|GO:0005581|GO:0005588|GO:0005604|GO:0005788|GO	NM_000093///NM_001278074	up	203325_s_at,212488_at,212489_at|1289	3.36325e-31	6.97015	203325_s_at,212488_at,212489_at|1289	2.4248e-17	2.28484	203325_s_at,212488_at,212489_at|1289	1.67878e-24	7.49309
		22	CYAT1///IGLC1///IGLV1-44	immunoglobulin lambda light chain-like///immunoglobulin lambda constant 1 (Mcg marker)///immunoglobulin lambda variable 1-44	Hs.449585///Hs.561078///Hs.625768///Hs.721761///Hs.744195///Hs.535669///Hs.640434///Hs.728758///Hs.745361///Hs.658165	chr22	100290481	GO:0006955|GO:0006956|GO:0006958|GO:0038096|GO:0045087|GO:0050776|GO:0005576|GO:0005886|GO:0003823|GO:0005515|GO:0038095		up	215121_x_at,216846_at,1558176_at,1565495_at|100290481	8.85152e-31	5.91393	215121_x_at,215379_x_at,216430_x_at,216573_at,217227_x_at,217258_x_at|28823	1.5373e-22	10.2054	215121_x_at,215379_x_at,216430_x_at,216573_at,217227_x_at,217258_x_at|28823	1.72852e-07	9.01847
		23	DSC3	desmocollin 3	Hs.41690	chr18	1825	GO:0001701|GO:0007155|GO:0007156|GO:0050821|GO:0005576|GO:0005737|GO:0005886|GO:0005911|GO:0016020|GO:0016021|GO:0030054|GO:0030057|GO:0005509|GO:0045295|GO:0046872	NM_001941///NM_024423	up	206032_at,206033_s_at|1825	5.21382e-30	75.6901	206032_at,206033_s_at|1825	4.8044e-10	7.15685	206032_at,206033_s_at|1825	1.3948e-17	15.2494
		24	LSM7	LSM7 homolog, U6 small nuclear RNA associated (S. cerevisiae)	Hs.512610///Hs.683921	chr19	51690	GO:0000288|GO:0000398|GO:0006397|GO:0008380|GO:0010467|GO:0016070|GO:0016071|GO:0043928|GO:0005634|GO:0005681|GO:0005829|GO:0030529|GO:0003723|GO:0005515|GO:0017070	NM_016199	up	204559_s_at|51690	1.18645e-29	33.3236	204559_s_at|51690	3.3681e-13	13.7492	204559_s_at|51690	3.15417e-10	2.53185
		25	MXRA5	matrix-remodelling associated 5	Hs.369422	chrX	25878	GO:0005576|GO:0005515	NM_015419	up	209596_at|25878	1.67814e-29	36.8556	209596_at|25878	4.72532e-06	3.13597	209596_at|25878	2.46234e-16	4.90458
		26	TGFBI	transforming growth factor, beta-induced, 68kDa	Hs.369397	chr5	7045	GO:0001525|GO:0002062|GO:0007155|GO:0007162|GO:0007601|GO:0008283|GO:0030198|GO:0050896|GO:0005576|GO:0005578|GO:0005604|GO:0005615|GO:0005886|GO:0031012|GO:0070062|GO:0005178|GO:0005515|GO:0050840	NM_000358	up	201506_at|7045	1.77792e-29	44.8487	201506_at|7045	1.02465e-15	8.78118	201506_at|7045	1.30692e-23	6.97396
		27	MRPL3	mitochondrial ribosomal protein L3	Hs.205163	chr3	11222	GO:0006412|GO:0005622|GO:0005739|GO:0005762|GO:0005840|GO:0030529|GO:0003723|GO:0003735	NM_007208	up	208787_at|11222	2.38555e-29	145.686	208787_at|11222	2.53596e-09	26.5438	208787_at|11222	4.99042e-08	2.192
		28	TCTN2	tectonic family member 2	Hs.167165	chr12	79867	GO:0007224|GO:0030030|GO:0042384|GO:0060271|GO:0005737|GO:0005856|GO:0005932|GO:0016020|GO:0016021|GO:0036038|GO:0042995	NM_001143850///NM_024809	down	206438_x_at,239928_at|79867	3.08499e-29	47.9737	206438_x_at|79867	2.72249e-05	2.9595	206438_x_at|79867	3.21658e-07	4.05334
		29	HIBCH	3-hydroxyisobutyryl-CoA hydrolase	Hs.599827///Hs.655083///Hs.656685	chr2	26275	GO:0006574|GO:0008152|GO:0009083|GO:0034641|GO:0044281|GO:0005739|GO:0005759|GO:0003824|GO:0003860|GO:0016787	NM_014362///NM_198047	up	203711_s_at,213374_x_at|26275	3.38607e-29	15.767	203711_s_at,213374_x_at|26275	5.17605e-11	2.6166	203711_s_at,213374_x_at|26275	3.55283e-07	2.34431
		30	DSG3	desmoglein 3	Hs.1925///Hs.619696	chr18	1830	GO:0006915|GO:0006921|GO:0007155|GO:0007156|GO:0005829|GO:0005886|GO:0016020|GO:0016021|GO:0030054|GO:0030057|GO:0005509|GO:0046872	NM_001944	up	205595_at,235075_at|1830	1.13371e-28	192.376	205595_at|1830	0.00240243	2.96015	205595_at|1830	4.87094e-14	19.0619
		31	PMP22	peripheral myelin protein 22	Hs.372031///Hs.619083	chr17	5376	GO:0007268|GO:0007422|GO:0008285|GO:0010977|GO:0030154|GO:0032288|GO:0042552|GO:0005886|GO:0005923|GO:0016020|GO:0016021|GO:0043218|GO:0005515	NM_000304///NM_153321///NM_153322	up	210139_s_at|5376	8.53224e-28	53.0376	210139_s_at|5376	5.22928e-06	2.22788	210139_s_at|5376	1.02841e-32	9.95677
		32	SGMS1	sphingomyelin synthase 1	Hs.654698	chr10	259230	GO:0006629|GO:0006644|GO:0006665|GO:0006686|GO:0006915|GO:0006954|GO:0010628|GO:0016049|GO:0016310|GO:0030148|GO:0043066|GO:0044281|GO:0071222|GO:0071356|GO:0000138|GO:0000139|GO:0005634|GO:0005783|GO:0005794|GO:0005886|GO:0016020|GO:0016021|GO:0030173|GO	NM_147156	up	212989_at|259230	2.03794e-27	27.2692	212989_at|259230	2.5663e-22	2.97846	212989_at|259230	0.000807273	2.34383
		33	DKK3	dickkopf WNT signaling pathway inhibitor 3	Hs.292156	chr11	27122	GO:0007275|GO:0009653|GO:0016055|GO:0030178|GO:0030325|GO:0032348|GO:0045892|GO:0090090|GO:2000065|GO:0005576|GO:0005615	NM_001018057///NM_013253///NM_015881	up	202196_s_at,214247_s_at,221126_at,221127_s_at,230508_at|27122	2.24274e-27	9.17734	202196_s_at,214247_s_at,221126_at,221127_s_at|27122	0	4.30738	202196_s_at,214247_s_at,221126_at,221127_s_at|27122	7.58862e-27	8.01108
		34	CPE	carboxypeptidase E	Hs.719698///Hs.733246///Hs.75360	chr4	1363	GO:0003214|GO:0006464|GO:0006508|GO:0007218|GO:0008152|GO:0030070|GO:0044267|GO:0072657|GO:0005576|GO:0005634|GO:0005794|GO:0005886|GO:0016020|GO:0030141|GO:0030658|GO:0030667|GO:0031410|GO:0004180|GO:0004181|GO:0008233|GO:0008237|GO:0008270|GO:0016787|GO	NM_001873	up	201116_s_at,201117_s_at|1363	1.74745e-26	7.83235	201116_s_at,201117_s_at|1363	5.91966e-07	2.10715	201116_s_at,201117_s_at|1363	3.7176e-13	5.03183
		35	CAV2	caveolin 2	Hs.212332///Hs.603096///Hs.671556///Hs.707759///Hs.737623	chr7	858	GO:0001937|GO:0001938|GO:0006906|GO:0007005|GO:0007029|GO:0007088|GO:0007268|GO:0008285|GO:0016050|GO:0030512|GO:0048278|GO:0048741|GO:0051259|GO:0060161|GO:0070836|GO:0000139|GO:0002080|GO:0005622|GO:0005634|GO:0005737|GO:0005794|GO:0005811|GO:0005829|GO	NM_001206747///NM_001206748///NM_001233///NM_198212	up	203323_at,203324_s_at,213426_s_at|858	2.10535e-26	33.9939	203323_at,203324_s_at,213426_s_at|858	7.70536e-22	6.04539	203323_at,203324_s_at,213426_s_at|858	2.22588e-08	3.47363
		36	CCNB1	cyclin B1	Hs.23960	chr5	891	GO:0000075|GO:0000079|GO:0000082|GO:0000086|GO:0000236|GO:0000278|GO:0001556|GO:0001701|GO:0001933|GO:0006461|GO:0006468|GO:0007049|GO:0007067|GO:0007077|GO:0007080|GO:0007283|GO:0009612|GO:0009636|GO:0010629|GO:0016572|GO:0031145|GO:0031442|GO:0033129|GO	NM_031966	up	214710_s_at,228729_at|891	5.93637e-26	20.038	214710_s_at|891	1.9728e-16	6.05397	214710_s_at|891	1.57769e-13	10.5341
		37	LY6D	lymphocyte antigen 6 complex, locus D	Hs.415762	chr8	8581	GO:0007155|GO:0030098|GO:0035634|GO:0005886|GO:0009986|GO:0016020|GO:0031225	NM_003695	up	206276_at|8581	4.11492e-25	32.9522	206276_at|8581	0.00246838	4.88505	206276_at|8581	0.00146955	2.5203
		38	FERMT2	fermitin family member 2	Hs.509343///Hs.710380///Hs.714524	chr14	10979	GO:0007155|GO:0007160|GO:0007179|GO:0007229|GO:0008360|GO:0016055|GO:0030036|GO:0033622|GO:0034329|GO:0034446|GO:0048041|GO:0072657|GO:0001725|GO:0005634|GO:0005730|GO:0005737|GO:0005829|GO:0005856|GO:0005886|GO:0005925|GO:0005938|GO:0009986|GO:0016020|GO	NM_001134999///NM_001135000///NM_006832	up	209209_s_at,209210_s_at,214212_x_at|10979	7.62595e-25	7.13509	209209_s_at,209210_s_at,214212_x_at|10979	5.24768e-32	2.66717	209209_s_at,209210_s_at,214212_x_at|10979	5.2436e-18	3.56491
		39	ITGAV	integrin, alpha V	Hs.436873///Hs.623207///Hs.699993	chr2	3685	GO:0001525|GO:0001568|GO:0002474|GO:0002479|GO:0007155|GO:0007160|GO:0007229|GO:0007411|GO:0007596|GO:0008284|GO:0009615|GO:0010745|GO:0010888|GO:0019048|GO:0030198|GO:0030335|GO:0032369|GO:0033690|GO:0042590|GO:0043066|GO:0043277|GO:0045715|GO:0045785|GO	NM_001144999///NM_001145000///NM_002210	up	202351_at|3685	8.69744e-25	82.8868	202351_at|3685	3.5201e-10	18.5015	202351_at|3685	3.22774e-11	5.09241
		40	CXCL10	chemokine (C-X-C motif) ligand 10	Hs.632586	chr4	3627	GO:0002690|GO:0006935|GO:0006954|GO:0006955|GO:0007165|GO:0007166|GO:0007267|GO:0007517|GO:0008015|GO:0008284|GO:0009306|GO:0009409|GO:0010332|GO:0010996|GO:0016525|GO:0030335|GO:0032496|GO:0033280|GO:0034605|GO:0051607|GO:0005576|GO:0005615|GO:0009897|GO	NM_001565	up	204533_at|3627	2.99512e-24	15.6498	204533_at|3627	2.37809e-07	2.14539	204533_at|3627	1.83952e-07	4.25679
		41	PLAU	plasminogen activator, urokinase	Hs.77274	chr10	5328	GO:0001666|GO:0006508|GO:0006935|GO:0007165|GO:0007596|GO:0007599|GO:0010469|GO:0014909|GO:0014910|GO:0016310|GO:0033628|GO:0042127|GO:0042730|GO:0061041|GO:2000097|GO:0005576|GO:0005615|GO:0005886|GO:0009986|GO:0003824|GO:0004252|GO:0005515|GO:0008233|GO	NM_001145031///NM_002658	up	205479_s_at,211668_s_at|5328	8.16738e-24	5.78307	205479_s_at,211668_s_at|5328	1.52321e-18	2.68161	205479_s_at,211668_s_at|5328	3.3467e-15	5.63616
		42	HSPA4L	heat shock 70kDa protein 4-like	Hs.135554///Hs.744480	chr4	22824	GO:0000902|GO:0006457|GO:0006950|GO:0006986|GO:0005634|GO:0005737|GO:0000166|GO:0005524	NM_014278	up	205543_at|22824	9.69619e-24	22.8621	205543_at|22824	7.06942e-12	2.92937	205543_at|22824	6.90142e-07	3.85441
		43	WBP5	WW domain binding protein 5	Hs.533287	chrX	51186	GO:0050699	NM_001006612///NM_001006613///NM_001006614///NM_016303	up	217975_at|51186	1.4226e-23	85.6312	217975_at|51186	9.69534e-10	13.8356	217975_at|51186	1.23546e-07	2.63614
		44	HSPA13	heat shock protein 70kDa family, member 13	Hs.352341///Hs.603013	chr21	6782	GO:0000902|GO:0005783|GO:0043231|GO:0000166|GO:0005524	NM_006948	up	202557_at,202558_s_at|6782	1.56917e-23	9.04227	202557_at,202558_s_at|6782	3.7154e-30	2.50118	202557_at,202558_s_at|6782	1.96883e-11	6.24485
		45	GZMA	granzyme A (granzyme 1, cytotoxic T-lymphocyte-associated serine esterase 3)	Hs.90708	chr5	3001	GO:0006508|GO:0006915|GO:0006922|GO:0006955|GO:0019835|GO:0032078|GO:0043065|GO:0043392|GO:0051354|GO:0051603|GO:0001772|GO:0005576|GO:0005634|GO:0003824|GO:0004252|GO:0005515|GO:0008233|GO:0008236|GO:0016787|GO:0042803	NM_006144	up	205488_at|3001	1.77546e-23	5.07666	205488_at|3001	7.29102e-16	2.28812	205488_at|3001	0.000199349	2.20843
		46	PTPRZ1	protein tyrosine phosphatase, receptor-type, Z polypeptide 1	Hs.489824///Hs.604720///Hs.732404	chr7	5803	GO:0006470|GO:0007409|GO:0007417|GO:0016311|GO:0035335|GO:0005578|GO:0005887|GO:0016020|GO:0016021|GO:0072534|GO:0004721|GO:0004725|GO:0005001|GO:0005515|GO:0008330|GO:0016787|GO:0016791	NM_001206838///NM_001206839///NM_002851	up	204469_at|5803	2.65811e-23	13.2608	204469_at|5803	0	11.0455	204469_at|5803	5.14583e-05	2.08312
		47	AGPAT5	1-acylglycerol-3-phosphate O-acyltransferase 5	Hs.624002///Hs.659271///Hs.672875	chr8	55326	GO:0006629|GO:0006639|GO:0006644|GO:0006654|GO:0008152|GO:0008654|GO:0016024|GO:0019432|GO:0044255|GO:0044281|GO:0046474|GO:0005634|GO:0005635|GO:0005739|GO:0005741|GO:0005783|GO:0005789|GO:0016020|GO:0016021|GO:0003841|GO:0016740|GO:0016746	NM_018361	up	218096_at,232007_at|55326	3.32993e-23	8.33117	218096_at|55326	5.93048e-12	3.09243	218096_at|55326	4.76243e-09	3.02073
		48	SSBP1	single-stranded DNA binding protein 1, mitochondrial	Hs.490394///Hs.740496	chr7	6742	GO:0006260|GO:0051096|GO:0070584|GO:0005739|GO:0042645|GO:0003677|GO:0003682|GO:0003697|GO:0005515	NM_001256510///NM_001256511///NM_001256512///NM_001256513///NM_003143///NR_046269	up	202591_s_at,214060_at,1562442_a_at|6742	3.73506e-23	26.3573	202591_s_at,214060_at|6742	1.88994e-10	10.3681	202591_s_at,214060_at|6742	8.32795e-07	2.02083
		49	PCNA	proliferating cell nuclear antigen	Hs.147433	chr20	5111	GO:0000077|GO:0000082|GO:0000083|GO:0000084|GO:0000278|GO:0000722|GO:0000723|GO:0006260|GO:0006271|GO:0006275|GO:0006281|GO:0006283|GO:0006284|GO:0006289|GO:0006297|GO:0006298|GO:0006974|GO:0007507|GO:0008283|GO:0019985|GO:0032077|GO:0032201|GO:0033993|GO	NM_002592///NM_182649	up	201202_at|5111	3.92959e-23	96.5975	201202_at|5111	3.19895e-15	21.2067	201202_at|5111	6.51623e-15	3.61889
		50	TNS3	tensin 3	Hs.520814	chr7	64759	GO:0008284|GO:0016311|GO:0016477|GO:0035556|GO:0048286|GO:0005925|GO:0030054|GO:0005515|GO:0016791|GO:0046872	NM_022748	up	217853_at,234257_at|64759	7.90078e-23	10.8106	217853_at|64759	6.17389e-14	5.64823	217853_at|64759	8.24515e-24	8.48939
		51	SLC38A1	solute carrier family 38, member 1	Hs.533770///Hs.594398///Hs.623700///Hs.719858	chr12	81539	GO:0001504|GO:0006810|GO:0006811|GO:0006814|GO:0006865|GO:0006868|GO:0007268|GO:0015804|GO:0055085|GO:0005886|GO:0016020|GO:0016021|GO:0030424|GO:0005283|GO:0015175|GO:0015186|GO:0015293	NM_001077484///NM_001278387///NM_001278388///NM_001278389///NM_001278390///NM_030674	up	218237_s_at,224579_at,224580_at,236857_at|81539	1.2404e-22	15.2192	218237_s_at|81539	1.65547e-27	7.21221	218237_s_at|81539	6.89755e-07	3.04128
		52	PSMA4	proteasome (prosome, macropain) subunit, alpha type, 4	Hs.251531///Hs.718340	chr15	5685	GO:0000075|GO:0000082|GO:0000084|GO:0000209|GO:0000278|GO:0002474|GO:0002479|GO:0006508|GO:0006511|GO:0006521|GO:0006915|GO:0006977|GO:0010467|GO:0016032|GO:0016070|GO:0016071|GO:0019048|GO:0031145|GO:0034641|GO:0042590|GO:0042981|GO:0043066|GO:0044281|GO	NM_001102667///NM_001102668///NM_002789	up	203396_at|5685	1.49862e-22	112.489	203396_at|5685	5.13729e-10	22.2861	203396_at|5685	9.40111e-10	2.22705
		53	IGLC1///CYAT1///IGLV1-44	immunoglobulin lambda constant 1 (Mcg marker)///immunoglobulin lambda light chain-like///immunoglobulin lambda variable 1-44	Hs.449585///Hs.510635///Hs.561078///Hs.625768///Hs.721761///Hs.744195///Hs.744215///Hs.658165///Hs.745361	chr22	3537	GO:0006955|GO:0006956|GO:0006958|GO:0038096|GO:0045087|GO:0050776|GO:0005576|GO:0005886|GO:0003823|GO:0005515|GO:0038095		up	209138_x_at,211655_at,214677_x_at,215121_x_at,215214_at,217138_x_at,234350_at,1558176_at,1565495_at|3537	1.58809e-22	5.43992	209138_x_at,211655_at,214677_x_at,215121_x_at,215214_at,217138_x_at|3537	1.61e-43	27.9804	209138_x_at,211655_at,214677_x_at,215121_x_at,215214_at,217138_x_at|3537	1.69234e-07	12.8805
		54	UTP18	UTP18 small subunit (SSU) processome component homolog (yeast)	Hs.709327	chr17	51096	GO:0006364|GO:0005634|GO:0005730|GO:0005515	NM_016001	up	203721_s_at,222038_s_at|51096	3.4705e-22	25.3659	203721_s_at,222038_s_at|51096	6.32185e-13	4.03228	203721_s_at,222038_s_at|51096	3.5866e-06	2.32952
		55	FERMT1	fermitin family member 1	Hs.472054///Hs.624409///Hs.635771	chr20	55612	GO:0007155|GO:0043616|GO:0051546|GO:0090162|GO:0005737|GO:0005829|GO:0005856|GO:0005886|GO:0005925|GO:0016020|GO:0030054|GO:0031941|GO:0032587|GO:0042995|GO:0005515|GO:0005543	NM_017671	up	218796_at,60474_at,229545_at,232479_at,1557334_a_at|55612	6.99446e-22	6.40051	60474_at,218796_at|55612	6.20712e-12	3.32963	218796_at,60474_at|55612	2.15838e-23	4.64711
		56	SPARC	secreted protein, acidic, cysteine-rich (osteonectin)	Hs.111779///Hs.706724	chr5	6678	GO:0001503|GO:0002446|GO:0002576|GO:0007162|GO:0007165|GO:0007507|GO:0007596|GO:0009629|GO:0010288|GO:0030168|GO:0030198|GO:0030324|GO:0030335|GO:0032496|GO:0032956|GO:0033591|GO:0034097|GO:0042060|GO:0042127|GO:0043312|GO:0043434|GO:0045088|GO:0045471|GO	NM_003118	up	200665_s_at,212667_at|6678	9.87285e-22	55.0785	200665_s_at,212667_at|6678	0	28.6543	200665_s_at,212667_at|6678	0	89.9324
		57	EIF3M	eukaryotic translation initiation factor 3, subunit M	Hs.502244///Hs.635554///Hs.642454///Hs.654746///Hs.685481	chr11	10480	GO:0001731|GO:0006412|GO:0006413|GO:0006446|GO:0005737|GO:0005852|GO:0016282|GO:0033290|GO:0003743|GO:0005515|GO:0005488	NM_006360	up	202231_at,202232_s_at,215190_at,239848_at,240513_at|10480	1.21715e-21	20.5236	202231_at,202232_s_at,215190_at|10480	5.44318e-08	7.1929	202231_at,202232_s_at,215190_at|10480	2.55149e-11	2.19368
		58	KANK1	KN motif and ankyrin repeat domains 1	Hs.306764///Hs.608989///Hs.740869	chr9	23189	GO:0006351|GO:0006355|GO:0010977|GO:0030177|GO:0030336|GO:0030837|GO:0035024|GO:0035413|GO:0046627|GO:0090303|GO:1900025|GO:1900028|GO:2000114|GO:2000393|GO:0005634|GO:0005737|GO:0005886|GO:0016020|GO:0032587|GO:0042995|GO:0005515|GO:0008013	NM_001256876///NM_001256877///NM_015158///NM_153186	up	213005_s_at,237162_at,238789_at|23189	1.39286e-21	9.91992	213005_s_at|23189	4.66785e-05	2.77835	213005_s_at|23189	1.85821e-14	3.92219
		59	PTPN12	protein tyrosine phosphatase, non-receptor type 12	Hs.61812///Hs.708621	chr7	5782	GO:0006470|GO:0016311|GO:0035335|GO:0002102|GO:0005737|GO:0005829|GO:0005886|GO:0030054|GO:0042995|GO:0004721|GO:0004725|GO:0004726|GO:0005515|GO:0016787|GO:0016791|GO:0017124	NM_001131008///NM_001131009///NM_002835	up	202006_at,216884_at,216915_s_at|5782	1.52374e-21	16.7975	202006_at,216884_at,216915_s_at|5782	2.38019e-14	3.48356	202006_at,216884_at,216915_s_at|5782	3.56464e-13	7.9399
		60	ECT2	epithelial cell transforming sequence 2 oncogene	Hs.518299///Hs.741516	chr3	1894	GO:0000902|GO:0000910|GO:0006810|GO:0006915|GO:0007049|GO:0007264|GO:0007399|GO:0015031|GO:0030154|GO:0032147|GO:0032321|GO:0032467|GO:0032862|GO:0032863|GO:0035023|GO:0035556|GO:0042307|GO:0043065|GO:0043089|GO:0043123|GO:0043547|GO:0045666|GO:0045859|GO	NM_001258315///NM_001258316///NM_018098	up	219787_s_at,234992_x_at,237241_at|1894	3.40149e-21	3.92025	219787_s_at|1894	1.4e-45	5.54343	219787_s_at|1894	4.03399e-16	14.62
		61	LOX	lysyl oxidase	Hs.102267///Hs.660104///Hs.670905///Hs.696708///Hs.708303///Hs.726711	chr5	4015	GO:0001568|GO:0006464|GO:0009725|GO:0030198|GO:0030199|GO:0030324|GO:0042060|GO:0042493|GO:0048251|GO:0048545|GO:0055114|GO:0005576|GO:0005578|GO:0005581|GO:0005615|GO:0005634|GO:0004720|GO:0005507|GO:0005515|GO:0016491|GO:0016641|GO:0046872	NM_001178102///NM_002317	up	204298_s_at,213640_s_at,215446_s_at|4015	4.42405e-21	2.71531	204298_s_at,213640_s_at,215446_s_at|4015	5.34143e-19	2.02645	204298_s_at,213640_s_at,215446_s_at|4015	1.1459e-05	2.04246
		62	NOL11	nucleolar protein 11	Hs.463936	chr17	25926	GO:0030490|GO:1901838|GO:0005634|GO:0005730|GO:0034455|GO:0005515	NM_015462	up	221970_s_at|25926	5.7121e-21	21.1766	221970_s_at|25926	2.1936e-09	5.7561	221970_s_at|25926	5.54932e-15	2.72513
		63	RFC4	replication factor C (activator 1) 4, 37kDa	Hs.671735///Hs.732098	chr3	5984	GO:0000075|GO:0000084|GO:0000278|GO:0000722|GO:0000723|GO:0006260|GO:0006271|GO:0006281|GO:0006283|GO:0006289|GO:0006297|GO:0032201|GO:0048015|GO:0005634|GO:0005654|GO:0005663|GO:0000166|GO:0003677|GO:0005515|GO:0005524|GO:0017111	NM_002916///NM_181573	up	204023_at|5984	5.88825e-21	11.7622	204023_at|5984	4.37381e-18	6.50417	204023_at|5984	6.74164e-17	9.22407
		64	CCT8	chaperonin containing TCP1, subunit 8 (theta)	Hs.125113	chr1///chr21	10694	GO:0006457|GO:0007339|GO:0044267|GO:0051084|GO:0002199|GO:0005737|GO:0005813|GO:0005815|GO:0005829|GO:0005832|GO:0005856|GO:0005874|GO:0016235|GO:0045111|GO:0000166|GO:0005524|GO:0042623|GO:0051082	NM_006585	up	200873_s_at,210436_at|10694	8.1923e-21	39.1324	200873_s_at,210436_at|10694	9.08398e-10	9.27353	200873_s_at,210436_at|10694	1.18135e-08	2.16532
		65	EBNA1BP2	EBNA1 binding protein 2	Hs.346868///Hs.673773	chr1	10969	GO:0042254|GO:0005634|GO:0005730|GO:0016020	NM_001159936///NM_006824	up	201323_at|10969	1.95744e-20	23.2979	201323_at|10969	8.72313e-17	6.55582	201323_at|10969	5.12911e-07	2.31989
		66	FASTKD3	FAST kinase domains 3	Hs.653162	chr5	79072	GO:0006468|GO:0045333|GO:0005739|GO:0004672	NM_024091///NR_036553///NR_073608	up	219200_at|79072	2.99038e-20	15.328	219200_at|79072	4.39751e-26	2.75264	219200_at|79072	1.9084e-10	5.59345
		67	GMNN	geminin, DNA replication inhibitor	Hs.234896	chr6	51053	GO:0000278|GO:0006275|GO:0006461|GO:0007049|GO:0008156|GO:0009887|GO:0045786|GO:0045892|GO:0005634|GO:0005654|GO:0005737|GO:0005829|GO:0003714|GO:0005515|GO:0042826|GO:0070491	NM_001251989///NM_001251990///NM_001251991///NM_015895	up	218350_s_at|51053	4.80192e-20	35.4225	218350_s_at|51053	5.47629e-19	5.4774	218350_s_at|51053	9.08022e-13	5.8662
		68	ATAD2	ATPase family, AAA domain containing 2	Hs.370834	chr8	29028	GO:0006200|GO:0006351|GO:0006355|GO:0005634|GO:0005730|GO:0000166|GO:0005515|GO:0005524|GO:0016787|GO:0016887|GO:0017111	NM_014109	up	218782_s_at,222740_at,228401_at,235266_at|29028	6.71059e-20	4.86615	218782_s_at|29028	8.89992e-17	2.11788	218782_s_at|29028	4.53294e-16	8.59319
		69	COL6A1	collagen, type VI, alpha 1	Hs.474053	chr21	1291	GO:0007155|GO:0007411|GO:0022617|GO:0030198|GO:0030574|GO:0070208|GO:0071230|GO:0005576|GO:0005578|GO:0005581|GO:0005589|GO:0005788|GO:0030133|GO:0031012|GO:0042383|GO:0043234|GO:0005515|GO:0048407	NM_001848	up	212091_s_at,212937_s_at,212938_at,212939_at,212940_at,213428_s_at,214200_s_at,216904_at|1291	6.91562e-20	4.41451	212091_s_at,212937_s_at,212938_at,212939_at,212940_at,213428_s_at,214200_s_at,216904_at|1291	5.92872e-22	3.11367	212091_s_at,212937_s_at,212938_at,212939_at,212940_at,213428_s_at,214200_s_at,216904_at|1291	9.02271e-29	5.48901
		70	DSE	dermatan sulfate epimerase	Hs.458358///Hs.611694///Hs.694548///Hs.740115///Hs.722671	chr6	29940	GO:0005975|GO:0006334|GO:0015012|GO:0030203|GO:0030204|GO:0030206|GO:0030208|GO:0044281|GO:0000139|GO:0005622|GO:0005634|GO:0005730|GO:0005737|GO:0005783|GO:0005794|GO:0016020|GO:0016021|GO:0016853|GO:0047757	NM_001080976///NM_013352	up	218854_at,1558867_at,1558868_a_at|29940	7.37139e-20	8.05835	218854_at|29940	9.0511e-17	7.65572	218854_at|29940	5.36927e-13	5.72282
		71	ATR	ataxia telangiectasia and Rad3 related	Hs.271791	chr3	545	GO:0000075|GO:0000077|GO:0006260|GO:0006281|GO:0006468|GO:0006974|GO:0007049|GO:0007275|GO:0008156|GO:0016310|GO:0018105|GO:0034644|GO:0043393|GO:0043517|GO:0046777|GO:0071480|GO:0090399|GO:0001741|GO:0005634|GO:0005654|GO:0005694|GO:0016605|GO:0000166|GO	NM_001184	up	209902_at,209903_s_at,233288_at|545	7.70616e-20	8.61223	209902_at,209903_s_at|545	5.90959e-29	3.64153	209902_at,209903_s_at|545	9.00473e-09	2.95796
		72	PRNP	prion protein	Hs.472010	chr20	5621	GO:0001933|GO:0006878|GO:0006979|GO:0007049|GO:0007050|GO:0007411|GO:0007611|GO:0008152|GO:0032689|GO:0032700|GO:0032703|GO:0043066|GO:0043433|GO:0046007|GO:0046686|GO:0046688|GO:0050860|GO:0051260|GO:0070885|GO:0005634|GO:0005730|GO:0005737|GO:0005739|GO	NM_000311///NM_001080121///NM_001080122///NM_001080123///NM_001271561///NM_183079	up	201300_s_at,215707_s_at|5621	9.11024e-20	58.212	201300_s_at,215707_s_at|5621	7.42619e-10	5.14022	201300_s_at,215707_s_at|5621	6.76122e-09	3.28049
		73	PTHLH	parathyroid hormone-like hormone	Hs.591159///Hs.607264	chr12	5744	GO:0001501|GO:0001958|GO:0002076|GO:0007189|GO:0007267|GO:0007492|GO:0007565|GO:0008284|GO:0008285|GO:0008544|GO:0010468|GO:0016485|GO:0030819|GO:0030855|GO:0032330|GO:0032331|GO:0043129|GO:0043433|GO:0046058|GO:0048286|GO:0060649|GO:0060659|GO:0005576|GO	NM_002820///NM_198964///NM_198965///NM_198966	up	206300_s_at,210355_at,211756_at|5744	9.33395e-20	4.77435	206300_s_at,210355_at,211756_at|5744	7.50203e-28	4.66385	206300_s_at,210355_at,211756_at|5744	2.13542e-24	14.946
		74	TMEM185B	transmembrane protein 185B	Hs.376722	chr2	79134	GO:0016020|GO:0016021	NM_024121	up	219253_at,227604_at|79134	1.05296e-19	8.14435	219253_at|79134	5.28366e-14	2.64949	219253_at|79134	2.44835e-05	2.2411
		75	THBD	thrombomodulin	Hs.2030	chr20	7056	GO:0007565|GO:0007596|GO:0007599|GO:0009790|GO:0010165|GO:0010544|GO:0030195|GO:0032496|GO:0050900|GO:0051591|GO:0051918|GO:0005615|GO:0005886|GO:0005887|GO:0009986|GO:0016020|GO:0016021|GO:0004872|GO:0004888|GO:0005509|GO:0005515|GO:0030246	NM_000361	up	203887_s_at,203888_at,237252_at|7056	1.2326e-19	13.9065	203887_s_at,203888_at|7056	2.94757e-06	2.23627	203887_s_at,203888_at|7056	4.52343e-23	6.78291
		76	NCBP2	nuclear cap binding protein subunit 2, 20kDa	Hs.591671	chr3	22916	GO:0000184|GO:0000387|GO:0000398|GO:0006366|GO:0006368|GO:0006369|GO:0006370|GO:0006397|GO:0006406|GO:0006408|GO:0006417|GO:0006446|GO:0006810|GO:0008334|GO:0008380|GO:0010467|GO:0016032|GO:0016070|GO:0016071|GO:0022415|GO:0031047|GO:0031124|GO:0034660|GO	NM_001042540///NM_007362	up	201517_at,201521_s_at|22916	1.25625e-19	11.8606	201517_at,201521_s_at|22916	3.04538e-14	4.20948	201517_at,201521_s_at|22916	3.38459e-18	2.68106
		77	KRT14	keratin 14	Hs.654380	chr17	3861	GO:0008544|GO:0010043|GO:0010212|GO:0030855|GO:0031581|GO:0034329|GO:0045104|GO:0045110|GO:0005622|GO:0005634|GO:0005730|GO:0005737|GO:0005829|GO:0005882|GO:0045095|GO:0071944|GO:0005198|GO:0005200|GO:0005515|GO:0030280	NM_000526	up	209351_at|3861	1.40995e-19	258.015	209351_at|3861	4.68144e-05	17.3331	209351_at|3861	1.08051e-10	61.1817
		78	FSTL1	follistatin-like 1	Hs.269512///Hs.42419///Hs.617880///Hs.714596	chr3	11167	GO:0030509|GO:0005576|GO:0005615|GO:0005509|GO:0005515|GO:0008201	NM_007085	up	208782_at,230744_at,240891_at|11167	1.60266e-19	13.3417	208782_at|11167	1.63337e-22	5.61647	208782_at|11167	1.46668e-14	4.20296
		79	SNAI2	snail family zinc finger 2	Hs.360174	chr8	6591	GO:0000122|GO:0001649|GO:0001837|GO:0003198|GO:0003273|GO:0006351|GO:0006355|GO:0006933|GO:0007219|GO:0007275|GO:0007605|GO:0009314|GO:0009790|GO:0010839|GO:0010957|GO:0014032|GO:0016477|GO:0030335|GO:0032331|GO:0032642|GO:0033629|GO:0035066|GO:0035414|GO	NM_003068	up	213139_at|6591	1.61049e-19	23.5563	213139_at|6591	6.20397e-17	14.2734	213139_at|6591	3.2735e-14	14.9201
		80	C2CD5	C2 calcium-dependent domain containing 5	Hs.271014///Hs.598519	chr12	9847	GO:0006810|GO:0006906|GO:0010828|GO:0015031|GO:0031340|GO:0032869|GO:0038028|GO:0065002|GO:0072659|GO:0090314|GO:2001275|GO:0001726|GO:0005737|GO:0005886|GO:0005938|GO:0016020|GO:0030659|GO:0031410|GO:0032587|GO:0042995|GO:0005509|GO:0005515|GO:0005544|GO	NM_014802	up	212943_at|9847	2.58972e-19	28.996	212943_at|9847	4.08111e-07	2.71012	212943_at|9847	3.9097e-07	3.91629
		81	COL1A2	collagen, type I, alpha 2	Hs.489142///Hs.629269///Hs.669724	chr7	1278	GO:0001501|GO:0001568|GO:0007179|GO:0007266|GO:0007411|GO:0007596|GO:0008217|GO:0022617|GO:0030168|GO:0030198|GO:0030199|GO:0030574|GO:0042476|GO:0043589|GO:0050900|GO:0070208|GO:0071230|GO:0005576|GO:0005578|GO:0005581|GO:0005584|GO:0005615|GO:0005788|GO	NM_000089	up	202403_s_at,202404_s_at,229218_at|1278	2.9236e-19	4.4532	202403_s_at,202404_s_at|1278	5.69269e-14	24.2752	202403_s_at,202404_s_at|1278	5.6e-45	105.297
		82	DROSHA	drosha, ribonuclease type III	Hs.97997	chr5	29102	GO:0006396|GO:0010467|GO:0010468|GO:0010586|GO:0016075|GO:0031047|GO:0031054|GO:0042254|GO:0090305|GO:0005622|GO:0005634|GO:0005654|GO:0005730|GO:0003723|GO:0003725|GO:0004518|GO:0004519|GO:0004521|GO:0004525|GO:0005515|GO:0016787|GO:0046872	NM_001100412///NM_013235	up	218269_at|29102	3.08711e-19	23.891	218269_at|29102	2.57017e-09	2.96241	218269_at|29102	5.94924e-09	2.35661
		83	PTRF	polymerase I and transcript release factor	Hs.437191///Hs.690015	chr17	284119	GO:0006351|GO:0006353|GO:0006355|GO:0006360|GO:0006361|GO:0006363|GO:0010467|GO:0005634|GO:0005654|GO:0005737|GO:0005739|GO:0005783|GO:0005829|GO:0005886|GO:0005901|GO:0016020|GO:0043231|GO:0003723|GO:0005515|GO:0019843|GO:0042134	NM_012232	up	208789_at,208790_s_at,1557938_s_at|284119	6.39035e-19	10.9271	208789_at,208790_s_at|284119	2.57004e-24	3.17068	208789_at,208790_s_at|284119	1.95588e-10	4.38513
		84	DNMT1	DNA (cytosine-5-)-methyltransferase 1	Hs.202672	chr19	1786	GO:0000122|GO:0006306|GO:0006351|GO:0006355|GO:0010216|GO:0010468|GO:0010628|GO:0016458|GO:0016568|GO:0032259|GO:0042127|GO:0045892|GO:0051571|GO:0051573|GO:0071230|GO:0090116|GO:0000792|GO:0005634|GO:0005657|GO:0005721|GO:0003677|GO:0003723|GO:0003886|GO	NM_001130823///NM_001379	up	201697_s_at|1786	7.38145e-19	12.5506	201697_s_at|1786	1.3533e-09	5.31111	201697_s_at|1786	4.55856e-13	2.32887
		85	SRPX	sushi-repeat containing protein, X-linked	Hs.15154///Hs.603159	chrX	8406	GO:0001845|GO:0006914|GO:0007155|GO:0033554|GO:0043065|GO:0060244|GO:0005776|GO:0005783|GO:0009986|GO:0016020|GO:0005515	NM_001170750///NM_001170751///NM_001170752///NM_006307	up	204955_at|8406	8.46125e-19	15.5835	204955_at|8406	5.27365e-16	2.88692	204955_at|8406	3.33492e-25	7.97246
		86	DNAJC2	DnaJ (Hsp40) homolog, subfamily C, member 2	Hs.558476///Hs.629124	chr7	27000	GO:0000085|GO:0006260|GO:0006351|GO:0006355|GO:0006457|GO:0016568|GO:0030308|GO:0045893|GO:0051083|GO:2000279|GO:0005634|GO:0005737|GO:0005829|GO:0031965|GO:0003677|GO:0003682|GO:0005515|GO:0030544|GO:0031072|GO:0042393|GO:0043130|GO:0051082	NM_001129887///NM_014377	up	213097_s_at,1568884_at|27000	1.12443e-18	9.61988	213097_s_at|27000	6.35267e-07	2.60236	213097_s_at|27000	2.44816e-07	2.12808
		87	CD58	CD58 molecule	Hs.34341	chr1	965	GO:0007155|GO:0007596|GO:0016337|GO:0050900|GO:0005886|GO:0005887|GO:0016020|GO:0016021|GO:0031225|GO:0005515	NM_001144822///NM_001779///NR_026665	up	205173_x_at,211744_s_at,216322_at,216942_s_at,222061_at|965	1.31558e-18	10.0425	205173_x_at,211744_s_at,216322_at,216942_s_at,222061_at|965	1.82353e-18	4.11371	205173_x_at,211744_s_at,216322_at,216942_s_at,222061_at|965	2.7788e-05	2.1282
		88	C1R	complement component 1, r subcomponent	Hs.524224///Hs.600829	chr12	715	GO:0006508|GO:0006955|GO:0006956|GO:0006958|GO:0045087|GO:0005576|GO:0003824|GO:0004252|GO:0005509|GO:0005515|GO:0008233|GO:0008236|GO:0016787	NM_001733	up	212067_s_at|715	1.63376e-18	30.5823	212067_s_at|715	8.74211e-14	5.10055	212067_s_at|715	3.1096e-18	9.08706
		89	MSN	moesin	Hs.87752	chrX	4478	GO:0006928|GO:0007159|GO:0022614|GO:0050900|GO:2000401|GO:0001931|GO:0005634|GO:0005730|GO:0005737|GO:0005856|GO:0005886|GO:0005902|GO:0005925|GO:0009898|GO:0009986|GO:0016020|GO:0016323|GO:0016324|GO:0019898|GO:0030175|GO:0030667|GO:0031527|GO:0031528|GO	NM_002444	up	200600_at|4478	2.39038e-18	40.6126	200600_at|4478	4.8985e-07	21.5694	200600_at|4478	4.73504e-11	3.34561
		90	SERPINB5	serpin peptidase inhibitor, clade B (ovalbumin), member 5	Hs.55279///Hs.607460///Hs.622094	chr18	5268	GO:0002009|GO:0006928|GO:0010951|GO:0030162|GO:0030198|GO:0050678|GO:0060512|GO:0005576|GO:0005615|GO:0005737|GO:0004867|GO:0005515	NM_002639	up	204855_at,1555551_at|5268	2.43404e-18	39.7726	204855_at|5268	5.29492e-05	6.59341	204855_at|5268	4.3272e-13	6.13159
		91	DSG1	desmoglein 1	Hs.2633///Hs.603332	chr18	1828	GO:0006915|GO:0006921|GO:0007043|GO:0007155|GO:0007156|GO:0016337|GO:0016339|GO:0032570|GO:0050821|GO:0060135|GO:0005829|GO:0005886|GO:0005911|GO:0009898|GO:0016020|GO:0016021|GO:0016324|GO:0016328|GO:0030054|GO:0030057|GO:0005509|GO:0015643|GO:0045295|GO	NM_001942	up	206642_at|1828	2.44873e-18	20.2406	206642_at|1828	0.000199664	2.10148	206642_at|1828	4.51013e-15	12.038
		92	ASNS	asparagine synthetase (glutamine-hydrolyzing)	Hs.489207	chr7	440	GO:0001889|GO:0006520|GO:0006529|GO:0006541|GO:0006987|GO:0008152|GO:0008652|GO:0009416|GO:0009612|GO:0009636|GO:0030968|GO:0031427|GO:0031667|GO:0032354|GO:0032870|GO:0034641|GO:0042149|GO:0043066|GO:0043200|GO:0044267|GO:0044281|GO:0045931|GO:0070981|GO	NM_001178075///NM_001178076///NM_001178077///NM_001673///NM_133436///NM_183356	up	205047_s_at,241082_at|440	2.92422e-18	7.27305	205047_s_at|440	7.67616e-12	3.93806	205047_s_at|440	1.1136e-09	3.26114
		93	TP63	tumor protein p63	Hs.137569	chr3	8626	GO:0000122|GO:0001501|GO:0001736|GO:0001738|GO:0001942|GO:0002053|GO:0002064|GO:0006338|GO:0006351|GO:0006355|GO:0006915|GO:0006917|GO:0006978|GO:0007049|GO:0007219|GO:0007275|GO:0007389|GO:0007499|GO:0007569|GO:0008544|GO:0009887|GO:0009954|GO:0010165|GO	NM_001114978///NM_001114979///NM_001114980///NM_001114981///NM_001114982///NM_003722	up	207382_at,209863_s_at,211193_at,211194_s_at,211195_s_at,211834_s_at,1555581_a_at|8626	3.14883e-18	8.35921	207382_at,209863_s_at,211193_at,211194_s_at,211195_s_at,211834_s_at|8626	9.07143e-32	3.7888	207382_at,209863_s_at,211193_at,211194_s_at,211195_s_at,211834_s_at|8626	4.49354e-13	3.90429
		94	EIF5B	eukaryotic translation initiation factor 5B	Hs.158688	chr2	9669	GO:0006184|GO:0006412|GO:0006413|GO:0006446|GO:0010467|GO:0044267|GO:0005737|GO:0005829|GO:0000166|GO:0003743|GO:0003924|GO:0005515|GO:0005525	NM_015904	up	201024_x_at,201025_at,201026_at,201027_s_at,214313_s_at,214314_s_at|9669	3.44511e-18	7.89948	201024_x_at,201025_at,201026_at,201027_s_at,214313_s_at,214314_s_at|9669	2.2217e-18	3.33898	201024_x_at,201025_at,201026_at,201027_s_at,214313_s_at,214314_s_at|9669	9.29944e-14	3.04529
		95	ADO	2-aminoethanethiol (cysteamine) dioxygenase	Hs.627282///Hs.99821	chr10	84890	GO:0055114|GO:0005739|GO:0016491|GO:0016702|GO:0046872|GO:0047800|GO:0051213	NM_032804	up	212500_at,212502_at|84890	3.66593e-18	12.0914	212500_at,212502_at|84890	1.14031e-25	2.94627	212500_at,212502_at|84890	1.06567e-11	2.72023
		96	TGFB1I1	transforming growth factor beta 1 induced transcript 1	Hs.513530///Hs.605421	chr16	7041	GO:0006366|GO:0007155|GO:0008285|GO:0009408|GO:0010718|GO:0016055|GO:0016331|GO:0030154|GO:0030511|GO:0030512|GO:0030521|GO:0030579|GO:0030855|GO:0045165|GO:0045599|GO:0045893|GO:0005622|GO:0005634|GO:0005737|GO:0005856|GO:0005925|GO:0016363|GO:0030054|GO	NM_001042454///NM_001164719///NM_015927	up	209651_at|7041	4.35335e-18	13.4998	209651_at|7041	2.45164e-09	2.49619	209651_at|7041	1.06976e-13	4.31976
		97	CXCL9	chemokine (C-X-C motif) ligand 9	Hs.77367	chr4	4283	GO:0006935|GO:0006952|GO:0006954|GO:0006955|GO:0006968|GO:0007165|GO:0007186|GO:0007267|GO:0051607|GO:0005576|GO:0005615|GO:0009897|GO:0005125|GO:0005515|GO:0008009	NM_002416	up	203915_at|4283	4.8883e-18	6.22806	203915_at|4283	2.47056e-10	2.63119	203915_at|4283	1.67086e-05	3.71658
		98	GAS1	growth arrest-specific 1	Hs.65029	chr9	2619	GO:0002053|GO:0007049|GO:0007050|GO:0007411|GO:0008284|GO:0008589|GO:0009953|GO:0010955|GO:0012501|GO:0021587|GO:0021904|GO:0030308|GO:0035924|GO:0042473|GO:0042474|GO:0042476|GO:0042733|GO:0042981|GO:0043010|GO:0043066|GO:0045165|GO:0045879|GO:0045880|GO	NM_002048	up	204456_s_at,204457_s_at|2619	5.18411e-18	10.8672	204456_s_at,204457_s_at|2619	2.68418e-06	2.92394	204456_s_at,204457_s_at|2619	7.37237e-10	3.75934
		99	SAC3D1	SAC3 domain containing 1	Hs.23642	chr11	29901	GO:0007049|GO:0007067|GO:0051225|GO:0051298|GO:0051301|GO:0005737|GO:0005813|GO:0005815|GO:0005819|GO:0005856|GO:0015630|GO:0005515	NM_013299	up	205449_at|29901	5.65085e-18	15.2385	205449_at|29901	6.20431e-27	3.68339	205449_at|29901	1.51214e-08	3.12288
		100	DSC2	desmocollin 2	Hs.607260///Hs.713050///Hs.95612	chr18	1824	GO:0007155|GO:0007156|GO:0086005|GO:0086069|GO:0086091|GO:0005886|GO:0005913|GO:0016020|GO:0016021|GO:0030054|GO:0030057|GO:0005509|GO:0046872	NM_004949///NM_024422	up	204750_s_at,204751_x_at,226817_at|1824	5.82773e-18	66.0172	204750_s_at,204751_x_at|1824	7.96611e-05	2.6223	204750_s_at,204751_x_at|1824	1.19179e-35	17.6241
		101	FNDC3B	fibronectin type III domain containing 3B	Hs.159430///Hs.364895///Hs.744674///Hs.744888	chr3	64778	GO:0045600|GO:0005783|GO:0016020|GO:0016021|GO:0005515	NM_001135095///NM_022763	up	218618_s_at,222692_s_at,222693_at,225032_at,229865_at,1569490_at|64778	6.64471e-18	8.00659	218618_s_at|64778	1.18948e-12	5.84039	218618_s_at|64778	3.2188e-15	3.16213
		102	MRPL13	mitochondrial ribosomal protein L13	Hs.333823	chr8	28998	GO:0006412|GO:0005739|GO:0005761|GO:0005762|GO:0005840|GO:0030529|GO:0003735|GO:0005515	NM_014078	up	218049_s_at|28998	6.90618e-18	25.0912	218049_s_at|28998	6.74529e-18	8.10998	218049_s_at|28998	6.46009e-09	2.56337
		103	ODC1	ornithine decarboxylase 1	Hs.467701///Hs.678417	chr2	4953	GO:0001822|GO:0006521|GO:0006595|GO:0006596|GO:0008284|GO:0009446|GO:0009615|GO:0033387|GO:0034641|GO:0044281|GO:0005829|GO:0003824|GO:0004586|GO:0016829|GO:0016831	NM_002539	up	200790_at|4953	7.46701e-18	47.6825	200790_at|4953	1.10967e-10	20.2388	200790_at|4953	1.58113e-19	5.76544
		104	PAICS	phosphoribosylaminoimidazole carboxylase, phosphoribosylaminoimidazole succinocarboxamide synthetase	Hs.518774	chr4	10606	GO:0006144|GO:0006164|GO:0006189|GO:0008152|GO:0009113|GO:0009168|GO:0044281|GO:0055086|GO:0005829|GO:0000166|GO:0003824|GO:0004638|GO:0004639|GO:0005515|GO:0005524|GO:0016829|GO:0016831|GO:0016874|GO:0034023|GO:0042802	NM_001079524///NM_001079525///NM_006452	up	201013_s_at,201014_s_at,214664_at|10606	7.97454e-18	10.332	201013_s_at,201014_s_at,214664_at|10606	2.99613e-39	7.61186	201013_s_at,201014_s_at,214664_at|10606	9.39948e-19	3.58702
		105	PMS1	PMS1 postmeiotic segregation increased 1 (S. cerevisiae)	Hs.111749	chr2	5378	GO:0006200|GO:0006281|GO:0006298|GO:0006974|GO:0007131|GO:0005634|GO:0032300|GO:0032389|GO:0003677|GO:0003697|GO:0005524|GO:0016887|GO:0030983|GO:0032407	NM_000534///NM_001128143///NM_001128144	up	213677_s_at,228803_at,236609_at,1554742_at,1554743_x_at|5378	8.50251e-18	3.89096	213677_s_at|5378	2.7808e-10	2.28416	213677_s_at|5378	2.56206e-07	3.44349
		106	C1S	complement component 1, s subcomponent	Hs.458355	chr12	716	GO:0006508|GO:0006956|GO:0006958|GO:0010001|GO:0045087|GO:0051591|GO:0005576|GO:0003824|GO:0004252|GO:0005509|GO:0005515|GO:0008233|GO:0008236|GO:0016787|GO:0042802|GO:0046872	NM_001734///NM_201442	up	208747_s_at,1555229_a_at|716	8.56454e-18	33.6937	208747_s_at|716	3.70398e-26	7.77147	208747_s_at|716	1.61756e-18	11.5548
		107	KRT5	keratin 5	Hs.433845	chr12	3852	GO:0008544|GO:0030855|GO:0031581|GO:0034329|GO:0050680|GO:0005737|GO:0005739|GO:0005829|GO:0005882|GO:0005886|GO:0045095|GO:0005198|GO:0005200|GO:0005515|GO:0097110	NM_000424	up	201820_at|3852	9.70397e-18	263.09	201820_at|3852	4.58555e-05	8.007	201820_at|3852	5.39035e-06	2.32013
		108	COL6A2	collagen, type VI, alpha 2	Hs.420269	chr21	1292	GO:0007155|GO:0007411|GO:0009749|GO:0016337|GO:0022617|GO:0030198|GO:0030574|GO:0070208|GO:0005576|GO:0005578|GO:0005581|GO:0005615|GO:0005788|GO:0016020|GO:0030133|GO:0031012|GO:0042383|GO:0043234|GO:0005201|GO:0005515|GO:0030674	NM_001849///NM_058174///NM_058175	up	209156_s_at,213290_at|1292	1.02995e-17	10.2678	209156_s_at,213290_at|1292	7e-45	8.33555	209156_s_at,213290_at|1292	2.34661e-30	10.03
		109	STAG2	stromal antigen 2	Hs.496710///Hs.624663	chrX	10735	GO:0000087|GO:0000236|GO:0000278|GO:0000910|GO:0007049|GO:0007059|GO:0007062|GO:0007067|GO:0007091|GO:0007126|GO:0019827|GO:0032876|GO:0051301|GO:0000775|GO:0000785|GO:0005634|GO:0005654|GO:0005694|GO:0005829|GO:0005488|GO:0005515	NM_001042749///NM_001042750///NM_001042751///NM_006603	up	207983_s_at,209022_at,209023_s_at|10735	1.20379e-17	25.7319	207983_s_at,209022_at,209023_s_at|10735	1.08082e-08	6.77385	207983_s_at,209022_at,209023_s_at|10735	5.5635e-07	3.18388
		110	ACTA2	actin, alpha 2, smooth muscle, aorta	Hs.500483///Hs.635256	chr10	59	GO:0006915|GO:0006936|GO:0008217|GO:0009615|GO:0014829|GO:0030240|GO:0031032|GO:0042493|GO:0045471|GO:0055003|GO:0055008|GO:0060048|GO:0072144|GO:0005737|GO:0005829|GO:0005856|GO:0015629|GO:0030485|GO:0031674|GO:0043234|GO:0071944|GO:0000166|GO:0005524	NM_001141945///NM_001613	up	200974_at,215787_at,243140_at|59	1.21187e-17	9.82616	200974_at,215787_at|59	2.28225e-15	3.68748	200974_at,215787_at|59	2.34219e-22	5.12425
		111	MMP2	matrix metallopeptidase 2 (gelatinase A, 72kDa gelatinase, 72kDa type IV collagenase)	Hs.513617///Hs.667363	chr16	4313	GO:0001525|GO:0001666|GO:0001955|GO:0001957|GO:0006508|GO:0007566|GO:0008152|GO:0022617|GO:0030198|GO:0030574|GO:0044267|GO:0048705|GO:0060325|GO:0060346|GO:0071230|GO:0005576|GO:0005578|GO:0005615|GO:0005634|GO:0005737|GO:0005739|GO:0005886|GO:0016020|GO	NM_001127891///NM_004530	up	201069_at,1566677_at|4313	1.48772e-17	9.3395	201069_at|4313	4.67432e-10	2.84952	201069_at|4313	2.36353e-30	7.92578
		112	FANCL	Fanconi anemia, complementation group L	Hs.631890	chr2	55120	GO:0006281|GO:0006513|GO:0006974|GO:0007276|GO:0016567|GO:0042127|GO:0005634|GO:0005635|GO:0005654|GO:0005737|GO:0043240|GO:0004842|GO:0005515|GO:0008270|GO:0016874|GO:0031625|GO:0046872	NM_001114636///NM_018062	up	218397_at|55120	1.52762e-17	16.837	218397_at|55120	3.5876e-37	2.63887	218397_at|55120	1.86649e-08	3.59523
		113	GGH	gamma-glutamyl hydrolase (conjugase, folylpolygammaglutamyl hydrolase)	Hs.78619	chr8	8836	GO:0006541|GO:0010043|GO:0032868|GO:0042493|GO:0045471|GO:0005576|GO:0005615|GO:0005764|GO:0005829|GO:0042470|GO:0003824|GO:0008238|GO:0008242|GO:0016787|GO:0034722	NM_003878	up	203560_at|8836	1.62919e-17	21.9253	203560_at|8836	1.88426e-11	7.88084	203560_at|8836	4.36482e-12	5.85468
		114	C6orf120	chromosome 6 open reading frame 120	Hs.591375///Hs.666797///Hs.694601///Hs.708181	chr6	387263	GO:0006915|GO:0005576	NM_001029863	up	221786_at,221787_at|387263	2.10852e-17	11.9602	221786_at,221787_at|387263	3.08423e-10	2.12754	221786_at,221787_at|387263	3.02698e-06	2.35801
		115	ZC3H15	zinc finger CCCH-type containing 15	Hs.741180	chr2	55854	GO:0019221|GO:0005634|GO:0005730|GO:0005737|GO:0003676|GO:0005515|GO:0008270|GO:0046872	NM_018471	up	201593_s_at,201595_s_at,210709_at|55854	2.35196e-17	22.1685	201593_s_at,201595_s_at,210709_at|55854	3.65237e-13	8.07162	201593_s_at,201595_s_at,210709_at|55854	4.76286e-12	2.85394
		116	ZNF146	zinc finger protein 146	Hs.643436	chr19	7705	GO:0006355|GO:0005622|GO:0005634|GO:0005730|GO:0005737|GO:0003676|GO:0003677|GO:0008201|GO:0008270|GO:0046872	NM_001099638///NM_001099639///NM_007145	up	200050_at,1554433_a_at|7705	2.51242e-17	15.1351	200050_at|7705	3.19345e-15	9.76678	200050_at|7705	4.50263e-13	3.96431
		117	PPT1	palmitoyl-protein thioesterase 1	Hs.3873	chr1	5538	GO:0002084|GO:0006309|GO:0006464|GO:0006898|GO:0006907|GO:0007040|GO:0007042|GO:0007269|GO:0007399|GO:0007420|GO:0007601|GO:0007625|GO:0008219|GO:0008306|GO:0008344|GO:0015031|GO:0016042|GO:0030149|GO:0030163|GO:0030308|GO:0031579|GO:0032429|GO:0043066|GO	NM_000310///NM_001142604	up	200975_at|5538	2.5427e-17	77.3815	200975_at|5538	8.8847e-07	8.63352	200975_at|5538	1.13393e-12	2.33936
		118	SPARCL1	SPARC-like 1 (hevin)	Hs.593087///Hs.62886///Hs.740129	chr4	8404	GO:0007165|GO:0005576|GO:0005578|GO:0005615|GO:0005509|GO:0005515|GO:0046872	NM_001128310///NM_004684	up	200795_at|8404	2.56972e-17	49.0766	200795_at|8404	1.34887e-18	14.2933	200795_at|8404	0.000161325	2.49653
		119	ENO1	enolase 1, (alpha)	Hs.517145	chr1	2023	GO:0000122|GO:0005975|GO:0006006|GO:0006094|GO:0006096|GO:0006351|GO:0006355|GO:0007005|GO:0009615|GO:0030308|GO:0044281|GO:0045892|GO:0000015|GO:0005634|GO:0005737|GO:0005829|GO:0005886|GO:0016020|GO:0016021|GO:0031305|GO:0031430|GO:0070062|GO:0000287|GO	NM_001201483///NM_001428	up	201231_s_at,216554_s_at,217294_s_at,240258_at|2023	2.73007e-17	29.7986	201231_s_at,216554_s_at,217294_s_at|2023	6.58494e-09	2.50537	201231_s_at,216554_s_at,217294_s_at|2023	3.59231e-05	2.01373
		120	PRPF40A	PRP40 pre-mRNA processing factor 40 homolog A (S. cerevisiae)	Hs.643580///Hs.714901	chr2	55660	GO:0006397|GO:0007010|GO:0007049|GO:0008360|GO:0008380|GO:0016477|GO:0032465|GO:0051301|GO:0005634|GO:0005730|GO:0016363|GO:0016607|GO:0005515|GO:0070064	NM_017892	up	213729_at,214941_s_at,218053_at,226687_at,233080_s_at,236477_at|55660	2.99185e-17	14.2384	213729_at,214941_s_at,218053_at|55660	6.4579e-09	2.06271	213729_at,214941_s_at,218053_at|55660	1.75303e-12	2.09141
		121	RRM2	ribonucleotide reductase M2	Hs.226390	chr2	6241	GO:0000082|GO:0000083|GO:0000278|GO:0006260|GO:0009186|GO:0009262|GO:0009263|GO:0015949|GO:0044281|GO:0051259|GO:0051290|GO:0055086|GO:0055114|GO:0005654|GO:0005737|GO:0005829|GO:0005971|GO:0004748|GO:0005515|GO:0016491|GO:0046872|GO:0046914	NM_001034///NM_001165931	up	201890_at,209773_s_at|6241	3.19274e-17	15.1252	201890_at,209773_s_at|6241	2.09186e-14	8.66478	201890_at,209773_s_at|6241	2.38718e-13	16.1397
		122	CD163	CD163 molecule	Hs.504641///Hs.735678	chr12	9332	GO:0006953|GO:0006954|GO:0005576|GO:0005886|GO:0005887|GO:0016020|GO:0016021|GO:0030666|GO:0005044|GO:0005515	NM_004244///NM_203416	up	203645_s_at,215049_x_at,216233_at|9332	3.32809e-17	4.64551	203645_s_at,215049_x_at,216233_at|9332	6.25178e-16	2.19172	203645_s_at,215049_x_at,216233_at|9332	2.06081e-15	3.59702
		123	DNAH3	dynein, axonemal, heavy chain 3	Hs.526500	chr16	55567	GO:0001539|GO:0006200|GO:0007018|GO:0005737|GO:0005856|GO:0005858|GO:0005874|GO:0005929|GO:0030286|GO:0035085|GO:0042995|GO:0000166|GO:0003774|GO:0003777|GO:0005524|GO:0016887|GO:0017111	NM_017539	down	215266_at,216415_at,220725_x_at,1560803_at,1563290_at|55567	3.75777e-17	17.5606	215266_at,216415_at,220725_x_at|55567	2.94489e-07	4.13916	215266_at,216415_at,220725_x_at|55567	1.45384e-14	5.32918
		124	PKP1	plakophilin 1 (ectodermal dysplasia/skin fragility syndrome)	Hs.497350	chr1	5317	GO:0006915|GO:0006921|GO:0007155|GO:0007165|GO:0007275|GO:0045110|GO:0005634|GO:0005730|GO:0005882|GO:0005886|GO:0030054|GO:0030057|GO:0004871|GO:0005488|GO:0005515|GO:0005521|GO:0019215|GO:0030280	NM_000299///NM_001005337	up	205724_at,221854_at|5317	4.26947e-17	18.8315	205724_at,221854_at|5317	0.000538821	2.25655	205724_at,221854_at|5317	8.44053e-22	8.50308
		125	TTC37	tetratricopeptide repeat domain 37	Hs.482868	chr5	9652	GO:0005634|GO:0005737|GO:0035327|GO:0055087|GO:0005515	NM_014639	up	203048_s_at,203049_s_at,1554029_a_at|9652	4.296e-17	9.30372	203048_s_at,203049_s_at|9652	2.72866e-19	2.45226	203048_s_at,203049_s_at|9652	2.24447e-06	3.20144
		126	GIMAP6	GTPase, IMAP family member 6	Hs.647105	chr7	474344	GO:0005737|GO:0005829|GO:0000166|GO:0005525	NM_001007224///NM_001244071///NM_001244072///NM_024711	up	219777_at,229367_s_at|474344	4.33713e-17	3.893	219777_at|474344	7.80371e-20	2.04183	219777_at|474344	3.18761e-21	3.92047
		127	C12orf5	chromosome 12 open reading frame 5	Hs.504545///Hs.598023	chr12	57103	GO:0008152|GO:0010666|GO:1901525|GO:2000378|GO:0005622|GO:0003824|GO:0004331|GO:0016787	NM_020375	up	219099_at|57103	4.45177e-17	15.474	219099_at|57103	4.57968e-16	3.26707	219099_at|57103	1.73631e-10	3.97419
		128	FZD7	frizzled family receptor 7	Hs.173859	chr2	8324	GO:0001944|GO:0006355|GO:0007165|GO:0007166|GO:0007186|GO:0007199|GO:0007223|GO:0007275|GO:0007409|GO:0007420|GO:0008406|GO:0010812|GO:0014834|GO:0016055|GO:0019827|GO:0030182|GO:0033077|GO:0034446|GO:0035412|GO:0035567|GO:0038031|GO:0042327|GO:0042666|GO	NM_003507	up	203705_s_at,203706_s_at|8324	6.1348e-17	8.14169	203705_s_at,203706_s_at|8324	5.80327e-21	2.20386	203705_s_at,203706_s_at|8324	1.77012e-23	6.89092
		129	IGHG1///IGHG2///IGHM///IGHV4-31///IGH///IGHA1///IGHG3///IGHA2///IGHD	immunoglobulin heavy constant gamma 1 (G1m marker)///immunoglobulin heavy constant gamma 2 (G2m marker)///immunoglobulin heavy constant mu///immunoglobulin heavy variable 4-31///immunoglobulin heavy locus///immunoglobulin heavy constant alpha 1///immunogl		chr14	3501	GO:0006955|GO:0006956|GO:0006958|GO:0038096|GO:0045087|GO:0005576|GO:0005886|GO:0005887|GO:0016020|GO:0016021|GO:0003823|GO:0005515|GO:0018298		up	211430_s_at,211646_at,211868_x_at,216558_x_at,217281_x_at|3501	6.95941e-17	4.34098	211430_s_at,211646_at,211868_x_at,216558_x_at,217281_x_at|3501	2.24e-44	16.558	211430_s_at,211646_at,211868_x_at,216558_x_at,217281_x_at|3501	1.32485e-06	8.35831
		130	NUP205	nucleoporin 205kDa	Hs.632299///Hs.743250	chr7	23165	GO:0000059|GO:0000278|GO:0005975|GO:0006810|GO:0006913|GO:0007077|GO:0008645|GO:0010827|GO:0015031|GO:0015758|GO:0016032|GO:0019221|GO:0022415|GO:0044281|GO:0051028|GO:0051292|GO:0055085|GO:0005634|GO:0005635|GO:0005643|GO:0016020|GO:0031965|GO:0034399|GO	NM_015135	up	212247_at,222382_x_at|23165	8.92166e-17	9.18346	212247_at,222382_x_at|23165	6.84544e-13	2.25641	212247_at,222382_x_at|23165	5.2682e-09	2.68701
		131	POSTN	periostin, osteoblast specific factor	Hs.136348///Hs.712786///Hs.721018	chr13	10631	GO:0001501|GO:0007155|GO:0008593|GO:0009888|GO:0030198|GO:0005576|GO:0005578|GO:0005794|GO:0031012|GO:0005515|GO:0008201	NM_001135934///NM_001135935///NM_001135936///NM_006475	up	210809_s_at,214981_at,1555777_at,1555778_a_at|10631	1.04254e-16	6.73613	210809_s_at,214981_at|10631	0	18.9721	210809_s_at,214981_at|10631	4.69997e-19	20.9463
		132	IFIH1	interferon induced with helicase C domain 1	Hs.163173	chr2	64135	GO:0009597|GO:0009615|GO:0016925|GO:0019048|GO:0032480|GO:0032727|GO:0032728|GO:0034344|GO:0039528|GO:0042981|GO:0045087|GO:0005634|GO:0005737|GO:0005829|GO:0003677|GO:0003725|GO:0003727|GO:0004386|GO:0005515|GO:0005524|GO:0008270|GO:0043021|GO:0051607|GO	NM_022168	up	216020_at,219209_at,1555464_at|64135	1.08967e-16	5.74244	216020_at,219209_at|64135	1.63849e-35	3.22271	216020_at,219209_at|64135	1.71392e-09	3.46454
		133	FOS	FBJ murine osteosarcoma viral oncogene homolog	Hs.25647///Hs.731317	chr14	2353	GO:0001661|GO:0002224|GO:0002755|GO:0002756|GO:0006306|GO:0006355|GO:0006357|GO:0006366|GO:0006950|GO:0006954|GO:0007179|GO:0007399|GO:0007565|GO:0007568|GO:0008063|GO:0009409|GO:0009416|GO:0009612|GO:0009629|GO:0009636|GO:0014070|GO:0030431|GO:0031668|GO	NM_005252	up	209189_at|2353	1.09496e-16	18.0444	209189_at|2353	0.0155039	2.90515	209189_at|2353	0.00250791	2.39155
		134	COL1A1	collagen, type I, alpha 1	Hs.172928///Hs.600888	chr17	1277	GO:0001501|GO:0001503|GO:0001568|GO:0001649|GO:0001957|GO:0001958|GO:0007411|GO:0007584|GO:0007596|GO:0007601|GO:0007605|GO:0009612|GO:0010035|GO:0010718|GO:0010812|GO:0015031|GO:0022617|GO:0030168|GO:0030198|GO:0030199|GO:0030335|GO:0030574|GO:0031960|GO	NM_000088	up	202310_s_at,202311_s_at,202312_s_at,217430_x_at,1556499_s_at|1277	1.40634e-16	5.42537	202310_s_at,202311_s_at,202312_s_at,217430_x_at|1277	2.86617e-33	5.45276	202310_s_at,202311_s_at,202312_s_at,217430_x_at|1277	7.53001e-20	4.88478
		135	ZNF835	zinc finger protein 835	Hs.458438	chr19	90485	GO:0006351|GO:0006355|GO:0005622|GO:0005634|GO:0003676|GO:0003677|GO:0008270|GO:0046872	NM_001005850	down	215826_x_at|90485	1.44368e-16	26.7468	215826_x_at|90485	3.73556e-06	2.35819	215826_x_at|90485	0.000234141	2.00659
		136	COL4A2	collagen, type IV, alpha 2	Hs.508716///Hs.594456	chr13	1284	GO:0001525|GO:0006351|GO:0007411|GO:0016525|GO:0022617|GO:0030198|GO:0030574|GO:0071560|GO:0005576|GO:0005578|GO:0005581|GO:0005587|GO:0005604|GO:0005788|GO:0031012|GO:0005201|GO:0005515	NM_001846	up	211964_at,211966_at|1284	1.45424e-16	9.61824	211964_at,211966_at|1284	6.75326e-18	6.84841	211964_at,211966_at|1284	6.14249e-27	17.2958
		137	GEM	GTP binding protein overexpressed in skeletal muscle	Hs.654463	chr8	2669	GO:0006184|GO:0006955|GO:0007165|GO:0007166|GO:0007264|GO:0005634|GO:0005886|GO:0009898|GO:0016020|GO:0000166|GO:0000287|GO:0003924|GO:0005515|GO:0005516|GO:0005525|GO:0019003	NM_005261///NM_181702	up	204472_at|2669	1.555e-16	9.25415	204472_at|2669	6.00499e-11	2.55272	204472_at|2669	6.16958e-17	5.56824
		138	CMC2	COX assembly mitochondrial protein 2 homolog (S. cerevisiae)	Hs.55028///Hs.618093	chr16	56942	GO:0005739	NM_020188	up	218447_at|56942	1.5779e-16	12.9607	218447_at|56942	1.38297e-11	4.1487	218447_at|56942	1.10433e-14	2.86019
		139	COL3A1	collagen, type III, alpha 1	Hs.443625///Hs.708235	chr2	1281	GO:0001501|GO:0001568|GO:0007160|GO:0007179|GO:0007229|GO:0007411|GO:0007507|GO:0009314|GO:0018149|GO:0021987|GO:0022617|GO:0030168|GO:0030198|GO:0030199|GO:0030574|GO:0032964|GO:0034097|GO:0035025|GO:0042060|GO:0043206|GO:0043588|GO:0048565|GO:0050777|GO	NM_000090	up	201852_x_at,211161_s_at,215076_s_at,232458_at|1281	1.60795e-16	20.3422	201852_x_at,211161_s_at,215076_s_at|1281	6.04582e-34	70.7655	201852_x_at,211161_s_at,215076_s_at|1281	2.4135e-41	150.255
		140	MMP1	matrix metallopeptidase 1 (interstitial collagenase)	Hs.572378///Hs.83169	chr11	4312	GO:0006508|GO:0007596|GO:0008152|GO:0019048|GO:0022617|GO:0030198|GO:0030574|GO:0044267|GO:0050900|GO:0005576|GO:0005578|GO:0005581|GO:0031012|GO:0004222|GO:0005509|GO:0008233|GO:0008237|GO:0008270|GO:0016787|GO:0046872	NM_001145938///NM_002421	up	204475_at|4312	1.84435e-16	10.2994	204475_at|4312	0	31.3145	204475_at|4312	4.30798e-14	40.0129
		141	PJA2	praja ring finger 2, E3 ubiquitin protein ligase	Hs.483036	chr5	9867	GO:0007616|GO:0010738|GO:0016567|GO:0000139|GO:0005737|GO:0005783|GO:0005789|GO:0005794|GO:0005886|GO:0014069|GO:0016020|GO:0030054|GO:0045202|GO:0045211|GO:0004842|GO:0005515|GO:0008270|GO:0016874|GO:0034236|GO:0034237|GO:0046872	NM_014819	up	201133_s_at|9867	2.49826e-16	32.0783	201133_s_at|9867	1.34442e-06	3.74749	201133_s_at|9867	0.00138415	2.25879
		142	HSPD1	heat shock 60kDa protein 1 (chaperonin)	Hs.581438///Hs.595053///Hs.655390///Hs.727543	chr2///chr12	3329	GO:0002368|GO:0002755|GO:0002842|GO:0006200|GO:0006457|GO:0006458|GO:0006919|GO:0006950|GO:0006986|GO:0008219|GO:0019048|GO:0032727|GO:0032729|GO:0032733|GO:0032735|GO:0032755|GO:0042026|GO:0042100|GO:0042110|GO:0042113|GO:0043032|GO:0043065|GO:0043066|GO	NM_002156///NM_199440	up	200806_s_at,200807_s_at,241716_at,243372_at,243845_at|3329	2.70463e-16	8.99657	200806_s_at,200807_s_at|3329	7.39509e-10	13.8753	200806_s_at,200807_s_at|3329	1.00979e-08	2.37666
		143	NEFL	neurofilament, light polypeptide	Hs.521461///Hs.595767	chr8	4747	GO:0007268|GO:0008089|GO:0008090|GO:0019896|GO:0033693|GO:0045109|GO:0005829|GO:0005882|GO:0005883|GO:0030424|GO:0033596|GO:0005198|GO:0005200|GO:0005515|GO:0008022|GO:0042802	NM_006158	up	221801_x_at,221805_at,221916_at|4747	2.76544e-16	3.19963	221801_x_at,221805_at,221916_at|4747	1.21054e-13	2.10167	221801_x_at,221805_at,221916_at|4747	4.9715e-11	3.81737
		144	MAP4K3	mitogen-activated protein kinase kinase kinase kinase 3	Hs.655750	chr2	8491	GO:0006468|GO:0006950|GO:0007243|GO:0007254|GO:0009411|GO:0016310|GO:0034612|GO:0000166|GO:0004672|GO:0004674|GO:0004713|GO:0005083|GO:0005515|GO:0005524|GO:0016301|GO:0016740|GO:0016772	NM_001270425///NM_003618	up	218311_at|8491	2.79051e-16	13.2899	218311_at|8491	3.87941e-30	2.55272	218311_at|8491	0.000381456	2.53247
		145	NMI	N-myc (and STAT) interactor	Hs.54483///Hs.605931	chr2	9111	GO:0006366|GO:0006954|GO:0007259|GO:0005634|GO:0005730|GO:0005737|GO:0003712|GO:0005515	NM_004688	up	203964_at|9111	2.93537e-16	24.7109	203964_at|9111	1.28419e-09	9.66361	203964_at|9111	1.18667e-08	2.03691
		146	WDR12	WD repeat domain 12	Hs.73291	chr2	55759	GO:0000463|GO:0000466|GO:0006364|GO:0007219|GO:0008283|GO:0042254|GO:0042273|GO:0005634|GO:0005654|GO:0005730|GO:0030687|GO:0070545|GO:0005515	NM_018256	up	218512_at|55759	3.13869e-16	17.2254	218512_at|55759	6.72369e-07	2.52912	218512_at|55759	1.77076e-14	3.96426
		147	HAT1	histone acetyltransferase 1	Hs.632532///Hs.661925///Hs.692684	chr2	8520	GO:0006323|GO:0006348|GO:0006475|GO:0007584|GO:0016568|GO:0016573|GO:0005634|GO:0005654|GO:0005730|GO:0005737|GO:0016363|GO:0043231|GO:0004402|GO:0005515|GO:0016740|GO:0016746	NM_001033085///NM_003642///NR_027862	up	203138_at|8520	3.1936e-16	28.306	203138_at|8520	5.3937e-22	11.6101	203138_at|8520	3.97242e-05	3.57295
		148	LUM	lumican	Hs.406475	chr12	4060	GO:0005975|GO:0007601|GO:0014070|GO:0018146|GO:0030199|GO:0030203|GO:0042339|GO:0042340|GO:0044281|GO:0045944|GO:0051216|GO:0070848|GO:0005576|GO:0005578|GO:0005583|GO:0005615|GO:0005796|GO:0031012|GO:0043202|GO:0005201|GO:0005515|GO:0005518	NM_002345	up	201744_s_at,229554_at|4060	3.1939e-16	32.06	201744_s_at|4060	0	52.1874	201744_s_at|4060	0	223.588
		149	HSPA2	heat shock 70kDa protein 2	Hs.432648///Hs.741667	chr14	3306	GO:0000902|GO:0001934|GO:0006950|GO:0006986|GO:0007140|GO:0007141|GO:0007286|GO:0031662|GO:0070194|GO:0000795|GO:0001673|GO:0005739|GO:0009986|GO:0036128|GO:0000166|GO:0005515|GO:0005524|GO:0051082|GO:0051861	NM_021979	up	211538_s_at|3306	3.33053e-16	33.6308	211538_s_at|3306	6.72499e-13	4.15976	211538_s_at|3306	6.70878e-07	2.41438
		150	NAB1	NGFI-A binding protein 1 (EGR1 binding protein 1)	Hs.107474///Hs.610025///Hs.629141///Hs.681740///Hs.730686	chr2	4664	GO:0001958|GO:0006351|GO:0006355|GO:0014037|GO:0042552|GO:0045682|GO:0045892|GO:0005634|GO:0008134	NM_005966	up	208047_s_at,209272_at,211139_s_at,239875_at|4664	3.46771e-16	10.5331	208047_s_at,209272_at,211139_s_at|4664	2.41564e-18	3.82286	208047_s_at,209272_at,211139_s_at|4664	1.6724e-11	2.90162
		151	CD14	CD14 molecule	Hs.163867	chr5	929	GO:0002224|GO:0002237|GO:0002755|GO:0002756|GO:0006909|GO:0006915|GO:0006950|GO:0006954|GO:0007166|GO:0007249|GO:0008063|GO:0009408|GO:0032496|GO:0032760|GO:0034134|GO:0034138|GO:0034142|GO:0035666|GO:0038123|GO:0038124|GO:0045087|GO:0045807|GO:0050715|GO	NM_000591///NM_001040021///NM_001174104///NM_001174105	up	201743_at|929	4.32977e-16	9.06268	201743_at|929	0.00142288	3.20554	201743_at|929	0.000213571	2.11035
		152	SRSF7	serine/arginine-rich splicing factor 7	Hs.309090///Hs.602930///Hs.711623	chr2	6432	GO:0000398|GO:0006366|GO:0006369|GO:0006397|GO:0006406|GO:0008380|GO:0010467|GO:0031124|GO:0048025|GO:0005634|GO:0005654|GO:0005730|GO:0000166|GO:0003676|GO:0003723|GO:0005515|GO:0008270|GO:0046872	NM_001031684///NM_001195446///NM_006276	up	201129_at,211439_at,213649_at,214141_x_at|6432	5.06415e-16	15.7232	201129_at,211439_at,213649_at,214141_x_at|6432	2.0052e-11	3.82342	201129_at,211439_at,213649_at,214141_x_at|6432	4.57336e-10	2.67905
		153	DMTF1	cyclin D binding myb-like transcription factor 1	Hs.196129	chr7	9988	GO:0006351|GO:0006355|GO:0007049|GO:0005634|GO:0005730|GO:0005737|GO:0003677|GO:0003682|GO:0003700	NM_001142326///NM_001142327///NM_021145///NR_024549///NR_024550	up	203301_s_at|9988	5.16503e-16	16.1972	203301_s_at|9988	1.00993e-07	2.31364	203301_s_at|9988	2.92713e-12	4.29757
		154	STK17A	serine/threonine kinase 17a	Hs.709489	chr7	9263	GO:0006468|GO:0006915|GO:0006917|GO:0007243|GO:0016310|GO:0043065|GO:2000271|GO:2000377|GO:0005634|GO:0000166|GO:0004672|GO:0004674|GO:0004713|GO:0005524|GO:0016301|GO:0016740|GO:0016772	NM_004760	up	202693_s_at,202694_at,202695_s_at|9263	5.20439e-16	9.0856	202693_s_at,202694_at,202695_s_at|9263	1.39705e-16	2.44291	202693_s_at,202694_at,202695_s_at|9263	5.19429e-14	5.04018
		155	RRM1	ribonucleotide reductase M1	Hs.445705///Hs.609606	chr11	6240	GO:0006260|GO:0008152|GO:0009263|GO:0015949|GO:0044281|GO:0051259|GO:0051290|GO:0055086|GO:0055114|GO:0005654|GO:0005737|GO:0005829|GO:0005971|GO:0000166|GO:0003824|GO:0004748|GO:0005515|GO:0005524|GO:0016491|GO:0017076	NM_001033	up	201476_s_at,201477_s_at|6240	7.11812e-16	16.6851	201476_s_at,201477_s_at|6240	2.57298e-25	5.31404	201476_s_at,201477_s_at|6240	4.32375e-17	3.24425
		156	UBE2S	ubiquitin-conjugating enzyme E2S	Hs.396393	chr17	27338	GO:0006464|GO:0007049|GO:0010458|GO:0010994|GO:0016567|GO:0031145|GO:0035519|GO:0044314|GO:0051301|GO:0051488|GO:0070534|GO:0070979|GO:0085020|GO:0005680|GO:0000166|GO:0004842|GO:0005524|GO:0016874|GO:0016881	NM_014501	up	202779_s_at|27338	7.17227e-16	9.89895	202779_s_at|27338	3.93304e-05	5.58469	202779_s_at|27338	3.32629e-05	2.24186
		157	ATP1B3	ATPase, Na+/K+ transporting, beta 3 polypeptide	Hs.477789///Hs.608705	chr3	483	GO:0006810|GO:0006811|GO:0006813|GO:0006814|GO:0007596|GO:0030001|GO:0034220|GO:0046034|GO:0050900|GO:0055085|GO:0005737|GO:0005886|GO:0005890|GO:0005901|GO:0016020|GO:0016021|GO:0042470|GO:0005391|GO:0005515	NM_001679	up	208836_at,226570_at,229709_at|483	7.63004e-16	8.71949	208836_at|483	5.21581e-07	15.0923	208836_at|483	1.21206e-07	2.15374
		158	CDK1	cyclin-dependent kinase 1	Hs.623223///Hs.732435	chr10	983	GO:0000075|GO:0000082|GO:0000083|GO:0000086|GO:0000165|GO:0000186|GO:0000187|GO:0000226|GO:0000278|GO:0002224|GO:0002755|GO:0002756|GO:0006260|GO:0006281|GO:0006461|GO:0006468|GO:0006915|GO:0007049|GO:0007067|GO:0007077|GO:0007095|GO:0007098|GO:0007173|GO	NM_001130829///NM_001170406///NM_001170407///NM_001786///NM_033379	up	203213_at,203214_x_at,210559_s_at,231534_at|983	7.65828e-16	4.85614	203213_at,203214_x_at,210559_s_at|983	2.57337e-09	2.51396	203213_at,203214_x_at,210559_s_at|983	1.12965e-13	5.96104
		159	PSMG1	proteasome (prosome, macropain) assembly chaperone 1	Hs.473838	chr21	8624	GO:0043248|GO:0005737|GO:0005783|GO:0005515	NM_001261824///NM_003720///NM_203433///NR_049728	up	203405_at|8624	8.09795e-16	20.4918	203405_at|8624	4.15923e-11	4.79682	203405_at|8624	1.27011e-09	2.5187
		160	NUP43	nucleoporin 43kDa	Hs.510375///Hs.597489	chr6	348995	GO:0000087|GO:0000236|GO:0000278|GO:0005975|GO:0006810|GO:0007049|GO:0007059|GO:0007067|GO:0007077|GO:0008645|GO:0010827|GO:0015031|GO:0015758|GO:0016032|GO:0019221|GO:0022415|GO:0044281|GO:0051028|GO:0051301|GO:0055085|GO:0000775|GO:0000776|GO:0000777|GO	NM_024647///NM_198887	up	219007_at,238474_at|348995	8.64231e-16	8.96206	219007_at|348995	1.00055e-07	3.78143	219007_at|348995	5.04065e-11	2.96801
		161	COL5A2	collagen, type V, alpha 2	Hs.445827///Hs.700848///Hs.705959	chr2	1290	GO:0001501|GO:0007411|GO:0022617|GO:0030198|GO:0030199|GO:0030574|GO:0043588|GO:0048592|GO:0071230|GO:0005576|GO:0005578|GO:0005581|GO:0005588|GO:0005788|GO:0031012|GO:0005201|GO:0005515|GO:0046332|GO:0046872	NM_000393	up	221729_at,221730_at|1290	1.04432e-15	11.8178	221729_at,221730_at|1290	0	10.9769	221729_at,221730_at|1290	1.1833e-41	43.8391
		162	ZFAND1	zinc finger, AN1-type domain 1	Hs.606639///Hs.655453	chr8	79752	GO:0008270|GO:0046872	NM_001170796///NM_001170797///NM_024699///NR_033193///NR_033194///NR_033195///NR_033196	up	218919_at|79752	1.09402e-15	21.2443	218919_at|79752	3.26323e-10	2.26315	218919_at|79752	0.000167811	2.50929
		163	TPST2	tyrosylprotein sulfotransferase 2	Hs.632768	chr22	8459	GO:0006478|GO:0007342|GO:0060468|GO:0000139|GO:0005783|GO:0005794|GO:0016020|GO:0016021|GO:0008146|GO:0008476|GO:0016740	NM_001008566///NM_003595	up	204079_at|8459	1.12896e-15	15.4089	204079_at|8459	1.02002e-09	2.20662	204079_at|8459	1.37159e-23	3.32107
		164	DUSP7	dual specificity phosphatase 7	Hs.591664	chr3	1849	GO:0000188|GO:0002224|GO:0002755|GO:0002756|GO:0006470|GO:0008063|GO:0016311|GO:0034130|GO:0034134|GO:0034138|GO:0034142|GO:0034146|GO:0034162|GO:0034166|GO:0035335|GO:0035666|GO:0038123|GO:0038124|GO:0043407|GO:0045087|GO:0048011|GO:0051403|GO:0005654|GO	NM_001947	up	213848_at,214793_at|1849	1.40334e-15	7.83731	213848_at,214793_at|1849	8.30888e-24	3.49283	213848_at,214793_at|1849	2.59269e-22	5.39416
		165	ADCY7	adenylate cyclase 7	Hs.513578///Hs.708878	chr16	113	GO:0006112|GO:0006171|GO:0006833|GO:0007165|GO:0007173|GO:0007189|GO:0007193|GO:0007202|GO:0007268|GO:0008543|GO:0009190|GO:0030819|GO:0034199|GO:0035556|GO:0044281|GO:0045087|GO:0048011|GO:0055085|GO:0071361|GO:0071377|GO:0005622|GO:0005886|GO:0016020|GO	NM_001114	up	203741_s_at,1554827_a_at|113	1.59816e-15	5.71078	203741_s_at|113	2.85975e-13	2.01139	203741_s_at|113	1.65508e-25	6.69957
		166	CBX3	chromobox homolog 3	Hs.381189///Hs.713913///Hs.717386	chr7	11335	GO:0006338|GO:0006351|GO:0006355|GO:0016568|GO:0045892|GO:0000779|GO:0000785|GO:0005634|GO:0005635|GO:0005637|GO:0005719|GO:0005720|GO:0005819|GO:0031618|GO:0005515|GO:0019899|GO:0019904|GO:0042802	NM_007276///NM_016587	up	200037_s_at,201091_s_at,1555920_at|11335	1.60268e-15	6.06422	200037_s_at,201091_s_at|11335	1.67006e-14	13.7854	200037_s_at,201091_s_at|11335	5.86289e-08	2.38036
		167	CD44	CD44 molecule (Indian blood group)	Hs.502328///Hs.626357///Hs.662037///Hs.706988///Hs.733491///Hs.597817///Hs.660332	chr11	960	GO:0001658|GO:0002246|GO:0005975|GO:0007155|GO:0007160|GO:0010628|GO:0016055|GO:0016337|GO:0019221|GO:0030198|GO:0030203|GO:0030212|GO:0030214|GO:0033138|GO:0034116|GO:0043066|GO:0043154|GO:0043518|GO:0044281|GO:0044344|GO:0050731|GO:0051216|GO:0060333|GO	NM_000610///NM_001001389///NM_001001390///NM_001001391///NM_001001392///NM_001202555///NM_001202556///NM_001202557	up	204489_s_at,204490_s_at,209835_x_at,210916_s_at,212014_x_at,212063_at,216056_at,217523_at,229221_at,234411_x_at,234418_x_at,1557905_s_at,1565868_at|960	1.65124e-15	10.4562	204489_s_at,204490_s_at,209835_x_at,210916_s_at,212014_x_at,212063_at,216056_at,217523_at|960	1.65681e-11	4.40488	204489_s_at,204490_s_at,209835_x_at,210916_s_at,212014_x_at,212063_at,216056_at,217523_at|960	1.32597e-09	2.62963
		168	BICD2	bicaudal D homolog 2 (Drosophila)	Hs.436939///Hs.623027///Hs.626910	chr9	23299	GO:0006810|GO:0007018|GO:0072385|GO:0072393|GO:0005737|GO:0005794|GO:0005856|GO:0005886|GO:0031410|GO:0005515|GO:0017137	NM_001003800///NM_015250	up	209203_s_at,212702_s_at,213154_s_at,1553021_s_at|23299	1.69133e-15	14.3991	209203_s_at,212702_s_at,213154_s_at|23299	6.41545e-06	3.98106	209203_s_at,212702_s_at,213154_s_at|23299	7.73773e-24	8.92556
		169	NOC3L	nucleolar complex associated 3 homolog (S. cerevisiae)	Hs.603825///Hs.74899	chr10	64318	GO:0045444|GO:0005634|GO:0005730|GO:0016607|GO:0005488	NM_022451	up	218889_at|64318	1.83947e-15	16.6632	218889_at|64318	1.34768e-17	4.43442	218889_at|64318	7.79869e-14	5.04373
		170	EFNB2	ephrin-B2	Hs.149239///Hs.594558///Hs.612691///Hs.716220	chr13	1948	GO:0001525|GO:0001945|GO:0002042|GO:0007155|GO:0007219|GO:0007267|GO:0007275|GO:0007399|GO:0009653|GO:0009887|GO:0010839|GO:0019048|GO:0030154|GO:0048013|GO:0048514|GO:0050920|GO:2000727|GO:0005886|GO:0005887|GO:0016020|GO:0016021|GO:0005102|GO:0005515|GO	NM_004093	up	202668_at,202669_s_at|1948	1.92412e-15	16.2367	202668_at,202669_s_at|1948	9.48934e-09	2.64725	202668_at,202669_s_at|1948	3.17041e-17	4.49909
		171	CSE1L	CSE1 chromosome segregation 1-like (yeast)	Hs.602379///Hs.623538///Hs.90073	chr20	1434	GO:0006810|GO:0006886|GO:0006915|GO:0008283|GO:0015031|GO:0005634|GO:0005643|GO:0005737|GO:0005488|GO:0005515|GO:0008262|GO:0008536|GO:0008565	NM_001256135///NM_001316///NM_177436///NR_045796	up	201111_at,201112_s_at,210765_at,210766_s_at|1434	1.94611e-15	18.405	201111_at,201112_s_at,210765_at,210766_s_at|1434	7.66485e-16	6.3378	201111_at,201112_s_at,210765_at,210766_s_at|1434	3.16581e-16	5.34619
		172	TFRC	transferrin receptor (p90, CD71)	Hs.529618	chr3	7037	GO:0001666|GO:0006508|GO:0006879|GO:0006897|GO:0006953|GO:0007568|GO:0007584|GO:0010033|GO:0010035|GO:0010039|GO:0010042|GO:0019048|GO:0030316|GO:0032526|GO:0033572|GO:0045780|GO:0046688|GO:0055085|GO:0005576|GO:0005739|GO:0005768|GO:0005886|GO:0005887|GO	NM_001128148///NM_003234	up	207332_s_at,208691_at,237214_at,237215_s_at,240686_x_at|7037	1.95009e-15	7.65363	207332_s_at,208691_at|7037	9.13624e-08	9.58053	207332_s_at,208691_at|7037	2.58147e-16	4.03968
		173	NIP7	NIP7, nucleolar pre-rRNA processing protein	Hs.585728///Hs.744220	chr16	51388	GO:0042254|GO:0042255|GO:0005634|GO:0005730|GO:0003723|GO:0005515	NM_001199434///NM_016101	up	219031_s_at,223397_s_at|51388	2.1433e-15	6.60423	219031_s_at|51388	1.12018e-37	2.05539	219031_s_at|51388	4.08577e-12	2.3649
		174	MMP12	matrix metallopeptidase 12 (macrophage elastase)	Hs.1695///Hs.709832	chr11	4321	GO:0006508|GO:0008152|GO:0022617|GO:0030198|GO:0030574|GO:0035313|GO:0060054|GO:0005576|GO:0005578|GO:0031012|GO:0004175|GO:0004222|GO:0005509|GO:0008233|GO:0008237|GO:0008270|GO:0016787|GO:0046872	NM_002426	up	204580_at|4321	2.80823e-15	9.07464	204580_at|4321	1.72696e-28	7.85868	204580_at|4321	2.09787e-26	40.9215
		175	NAA50	N(alpha)-acetyltransferase 50, NatE catalytic subunit	Hs.372378///Hs.596074///Hs.608460	chr3	80218	GO:0006474|GO:0005737|GO:0005515|GO:0008080|GO:0016740|GO:0016746	NM_025146	up	217745_s_at,222393_s_at,239138_at|80218	2.82282e-15	33.4375	217745_s_at|80218	3.15943e-05	7.58956	217745_s_at|80218	1.55835e-08	3.03388
		176	DEGS1	delta(4)-desaturase, sphingolipid 1	Hs.299878	chr1	8560	GO:0006629|GO:0006631|GO:0006633|GO:0006636|GO:0006644|GO:0006665|GO:0030148|GO:0044281|GO:0055114|GO:0005739|GO:0005783|GO:0005789|GO:0005887|GO:0016020|GO:0016021|GO:0009055|GO:0016491|GO:0016705	NM_003676///NM_144780	up	207431_s_at,209250_at|8560	3.06612e-15	26.4671	207431_s_at,209250_at|8560	4.96758e-12	5.87862	207431_s_at,209250_at|8560	3.12317e-15	5.11201
		177	LOC100129361	chromosome X open reading frame 69-like	Hs.521817	chr12	100129361		NM_001271592///NR_036583	up	221847_at,237386_at,238915_at|100129361	3.17685e-15	6.05989	221847_at|100129361	2.68139e-24	7.26549	221847_at|100129361	1.56664e-09	2.53475
		178	FN1	fibronectin 1	Hs.203717///Hs.626165///Hs.629065///Hs.660195	chr2	2335	GO:0001525|GO:0002576|GO:0006953|GO:0007044|GO:0007155|GO:0007160|GO:0007161|GO:0007596|GO:0008360|GO:0009611|GO:0010952|GO:0016477|GO:0018149|GO:0030168|GO:0030198|GO:0034446|GO:0042060|GO:0050900|GO:0005576|GO:0005577|GO:0005578|GO:0005604|GO:0005615|GO	NM_002026///NM_054034///NM_212474///NM_212475///NM_212476///NM_212478///NM_212482	up	210495_x_at,211719_x_at,212464_s_at,214701_s_at,214702_at,216442_x_at,1558199_at|2335	3.44729e-15	13.2705	210495_x_at,211719_x_at,212464_s_at,214701_s_at,214702_at,216442_x_at|2335	0	18.4729	210495_x_at,211719_x_at,212464_s_at,214701_s_at,214702_at,216442_x_at|2335	3.37365e-15	14.4564
		179	ASF1A	anti-silencing function 1A histone chaperone	Hs.292316	chr6	25842	GO:0001649|GO:0006281|GO:0006333|GO:0006334|GO:0006351|GO:0006355|GO:0016568|GO:0031936|GO:0042692|GO:0005634|GO:0003682|GO:0005515|GO:0042393	NM_014034	up	203427_at,203428_s_at|25842	3.74074e-15	11.6243	203427_at,203428_s_at|25842	8.19799e-40	4.17789	203427_at,203428_s_at|25842	0.000142531	2.27929
		180	FABP5///LOC101060453	fatty acid binding protein 5 (psoriasis-associated)///fatty acid-binding protein, epidermal-like	Hs.408061///Hs.655577///Hs.672818	chr13	2171	GO:0006006|GO:0006629|GO:0006656|GO:0006810|GO:0008544|GO:0009611|GO:0015758|GO:0005737|GO:0005215|GO:0005504|GO:0005515|GO:0008289	NM_001444///XM_003960529	up	202345_s_at|2171	4.39268e-15	14.3804	202345_s_at|2171	0.000479777	17.5892	202345_s_at|2171	1.21475e-08	3.32297
		181	COTL1	coactosin-like 1 (Dictyostelium)	Hs.289092	chr16	23406	GO:0005975|GO:0006044|GO:0006790|GO:0018146|GO:0030203|GO:0042339|GO:0044281|GO:0050832|GO:0000139|GO:0005622|GO:0005634|GO:0005737|GO:0005794|GO:0005856|GO:0016020|GO:0016021|GO:0031965|GO:0001517|GO:0003779|GO:0005515|GO:0008146|GO:0016740|GO:0019899	NM_021149	up	221059_s_at,224583_at,1556346_at|23406	5.16049e-15	3.45699	221059_s_at|23406	0.00306918	2.12977	221059_s_at|23406	0.000138704	2.3003
		182	PCYOX1	prenylcysteine oxidase 1	Hs.567502///Hs.606863///Hs.639218	chr2	51449	GO:0006821|GO:0030327|GO:0030328|GO:0030329|GO:0055114|GO:0005764|GO:0005886|GO:0034361|GO:0001735|GO:0008555|GO:0016491|GO:0016670	NM_016297	up	203803_at,225274_at|51449	5.22538e-15	18.8009	203803_at|51449	9.71261e-36	2.67761	203803_at|51449	1.48173e-22	5.00388
		183	TPM2	tropomyosin 2 (beta)	Hs.300772	chr9	7169	GO:0006936|GO:0030049|GO:0043462|GO:0005737|GO:0005829|GO:0005856|GO:0005862|GO:0003779|GO:0005515|GO:0008307	NM_001145822///NM_003289///NM_213674	up	204083_s_at,212654_at,227397_at,229911_at|7169	5.43748e-15	4.25767	204083_s_at,212654_at|7169	1.59681e-20	2.62014	204083_s_at,212654_at|7169	1.55809e-12	3.39723
		184	MTDH	metadherin	Hs.377155///Hs.602348///Hs.604038///Hs.617671	chr8///chr10	92140	GO:0000122|GO:0010508|GO:0031663|GO:0043066|GO:0043123|GO:0045766|GO:0051092|GO:0051897|GO:0070830|GO:0005634|GO:0005730|GO:0005737|GO:0005783|GO:0005789|GO:0005923|GO:0016020|GO:0016021|GO:0016324|GO:0016604|GO:0030054|GO:0031965|GO:0046581|GO:0048471|GO	NM_178812	up	212248_at,212250_at,212251_at,227277_at,1559822_s_at|92140	5.76304e-15	10.815	212248_at,212250_at,212251_at|92140	2.57607e-15	10.2684	212248_at,212250_at,212251_at|92140	9.29583e-11	2.08974
		185	DDX39A	DEAD (Asp-Glu-Ala-Asp) box polypeptide 39A	Hs.311609	chr19	10212	GO:0000398|GO:0006397|GO:0006406|GO:0008380|GO:0005634|GO:0005737|GO:0000166|GO:0003676|GO:0004386|GO:0005515|GO:0005524|GO:0008026|GO:0016787	NM_001204057///NM_005804///NM_138998///NR_038336///NR_046366	up	201584_s_at|10212	6.08016e-15	31.0603	201584_s_at|10212	1.11922e-09	9.53787	201584_s_at|10212	8.4407e-11	2.53891
		186	TUBA4A	tubulin, alpha 4a	Hs.600249///Hs.75318	chr2	7277	GO:0000086|GO:0000226|GO:0000278|GO:0002576|GO:0006184|GO:0006457|GO:0007017|GO:0007018|GO:0007596|GO:0030168|GO:0044267|GO:0051084|GO:0051258|GO:0071353|GO:0005576|GO:0005737|GO:0005829|GO:0005856|GO:0005874|GO:0005881|GO:0015630|GO:0043234|GO:0000166|GO	NM_006000	up	212242_at|7277	6.93899e-15	39.1937	212242_at|7277	1.87968e-06	7.48141	212242_at|7277	8.61344e-12	3.03492
		187	GJA1	gap junction protein, alpha 1, 43kDa	Hs.74471	chr6	2697	GO:0001649|GO:0001701|GO:0001764|GO:0001947|GO:0002070|GO:0002088|GO:0003294|GO:0006810|GO:0006915|GO:0006936|GO:0007154|GO:0007165|GO:0007267|GO:0007507|GO:0007512|GO:0008016|GO:0008285|GO:0009268|GO:0010232|GO:0010628|GO:0010629|GO:0010643|GO:0010644|GO	NM_000165	up	201667_at|2697	7.78144e-15	67.0847	201667_at|2697	6.67153e-08	53.4151	201667_at|2697	1.08245e-39	251.85
		188	PSMD12	proteasome (prosome, macropain) 26S subunit, non-ATPase, 12	Hs.592689///Hs.607670	chr17	5718	GO:0000075|GO:0000082|GO:0000084|GO:0000209|GO:0000278|GO:0002474|GO:0002479|GO:0006521|GO:0006915|GO:0006977|GO:0010467|GO:0016032|GO:0016070|GO:0016071|GO:0031145|GO:0034641|GO:0042590|GO:0042981|GO:0043066|GO:0044281|GO:0051436|GO:0051437|GO:0051439|GO	NM_002816///NM_174871	up	202352_s_at,202353_s_at|5718	8.42255e-15	14.178	202352_s_at,202353_s_at|5718	1.45792e-08	5.67279	202352_s_at,202353_s_at|5718	4.88667e-06	2.14753
		189	MAD2L1	MAD2 mitotic arrest deficient-like 1 (yeast)	Hs.591697	chr4///chr14	4085	GO:0000070|GO:0000075|GO:0000087|GO:0000236|GO:0000278|GO:0007049|GO:0007067|GO:0007093|GO:0007094|GO:0031145|GO:0042177|GO:0043066|GO:0051301|GO:0051436|GO:0051439|GO:0060564|GO:0090267|GO:0000775|GO:0000776|GO:0000777|GO:0000922|GO:0005634|GO:0005643|GO	NM_002358	up	203362_s_at,1554768_a_at|4085	9.33632e-15	10.0294	203362_s_at|4085	8.52991e-12	4.99333	203362_s_at|4085	1.54334e-11	7.69463
		190	MCM7	minichromosome maintenance complex component 7	Hs.438720	chr7	4176	GO:0000075|GO:0000082|GO:0000084|GO:0000278|GO:0006260|GO:0006268|GO:0006270|GO:0006271|GO:0006974|GO:0007049|GO:0008283|GO:0015979|GO:0015995|GO:0032508|GO:0042325|GO:0042493|GO:0071310|GO:0071364|GO:0000785|GO:0005634|GO:0005654|GO:0005829|GO:0042555|GO	NM_005916///NM_182776	up	208795_s_at,210983_s_at|4176	1.00137e-14	6.38581	208795_s_at,210983_s_at|4176	4.23856e-10	3.20217	208795_s_at,210983_s_at|4176	9.36079e-18	3.73704
		191	MED17	mediator complex subunit 17	Hs.444931	chr11	9440	GO:0006351|GO:0006355|GO:0006357|GO:0006367|GO:0010467|GO:0019827|GO:0030518|GO:0030521|GO:0045893|GO:0045944|GO:0005634|GO:0005654|GO:0005667|GO:0016592|GO:0001104|GO:0003712|GO:0003713|GO:0004872|GO:0030374|GO:0042809|GO:0046966	NM_004268	up	221517_s_at,223115_at,232483_at|9440	1.01486e-14	3.7813	221517_s_at|9440	0	3.31319	221517_s_at|9440	1.79356e-10	3.98919
		192	MYH10	myosin, heavy chain 10, non-muscle	Hs.16355	chr17	4628	GO:0000281|GO:0001701|GO:0001764|GO:0001778|GO:0006887|GO:0006930|GO:0007097|GO:0007165|GO:0007409|GO:0007411|GO:0007420|GO:0007512|GO:0008283|GO:0008360|GO:0021592|GO:0021670|GO:0021678|GO:0021680|GO:0030036|GO:0030048|GO:0030239|GO:0031175|GO:0050885|GO	NM_001256012///NM_001256095///NM_005964	up	212372_at,213067_at|4628	1.03229e-14	15.3533	212372_at,213067_at|4628	2.20332e-12	2.76554	212372_at,213067_at|4628	1.85747e-08	2.0888
		193	MTIF2	mitochondrial translational initiation factor 2	Hs.149894	chr2	4528	GO:0001732|GO:0006184|GO:0006412|GO:0006413|GO:0006446|GO:0007264|GO:0032790|GO:0005622|GO:0005739|GO:0000166|GO:0003743|GO:0003924|GO:0005525|GO:0008135|GO:0043024	NM_001005369///NM_002453	up	203095_at|4528	1.22939e-14	15.262	203095_at|4528	2.19672e-14	7.24041	203095_at|4528	2.70064e-08	2.11741
		194	GLO1	glyoxalase I	Hs.268849	chr6	2739	GO:0005975|GO:0006357|GO:0006749|GO:0009438|GO:0043066|GO:0005737|GO:0004462|GO:0016829|GO:0046872	NM_006708	up	200681_at|2739	1.24477e-14	45.8265	200681_at|2739	1.73102e-06	5.45308	200681_at|2739	3.87877e-08	2.14356
		195	FNTA	farnesyltransferase, CAAX box, alpha	Hs.370312///Hs.602783///Hs.630934///Hs.671533	chr8	2339	GO:0006915|GO:0006921|GO:0007179|GO:0007603|GO:0016056|GO:0018342|GO:0018343|GO:0018344|GO:0022400|GO:0045213|GO:0090044|GO:0090045|GO:0005737|GO:0005829|GO:0005875|GO:0004659|GO:0004660|GO:0004661|GO:0004662|GO:0004663|GO:0005515|GO:0008017|GO:0008318|GO	NM_001018676///NM_001018677///NM_002027///NR_033698	up	200090_at,209471_s_at,230808_at|2339	1.25776e-14	5.10896	200090_at,209471_s_at|2339	1.84367e-07	7.15134	200090_at,209471_s_at|2339	2.82184e-14	2.13729
		196	NOL8	nucleolar protein 8	Hs.442199	chr9	55035	GO:0006260|GO:0006364|GO:0030307|GO:0005634|GO:0005730|GO:0005737|GO:0000166|GO:0003676|GO:0003723|GO:0005515	NM_001256394///NM_017948///NR_046106	up	218244_at|55035	1.28674e-14	6.97985	218244_at|55035	7.40491e-07	3.22361	218244_at|55035	1.71862e-15	2.57948
		197	SMC1A	structural maintenance of chromosomes 1A	Hs.211602///Hs.623440	chrX	8243	GO:0000070|GO:0000075|GO:0000087|GO:0000236|GO:0000278|GO:0000398|GO:0000910|GO:0006281|GO:0006310|GO:0006974|GO:0007049|GO:0007052|GO:0007062|GO:0007064|GO:0007067|GO:0007091|GO:0007126|GO:0008380|GO:0009314|GO:0010467|GO:0019827|GO:0030261|GO:0032876|GO	NM_006306	up	201589_at,217555_at,239688_at,1555677_s_at|8243	1.29239e-14	6.96038	201589_at,217555_at|8243	1.37896e-16	6.42374	201589_at,217555_at|8243	3.52474e-08	4.09614
		198	AMIGO2	adhesion molecule with Ig-like domain 2	Hs.121520	chr12	347902	GO:0007155|GO:0007156|GO:0007157|GO:0043066|GO:0043069|GO:0005634|GO:0005886|GO:0016020|GO:0016021|GO:0005515	NM_001143668///NM_181847	up	222108_at|347902	1.36042e-14	15.2376	222108_at|347902	7.42731e-21	3.40657	222108_at|347902	1.17419e-13	5.48155
		199	CA2	carbonic anhydrase II	Hs.155097///Hs.596159	chr8	760	GO:0001822|GO:0002009|GO:0006730|GO:0006950|GO:0009268|GO:0010033|GO:0010043|GO:0015670|GO:0015701|GO:0032849|GO:0038166|GO:0042475|GO:0043627|GO:0044070|GO:0044281|GO:0045672|GO:0045780|GO:0046903|GO:0048545|GO:0051453|GO:2001150|GO:0005615|GO:0005737|GO	NM_000067	up	209301_at|760	1.39436e-14	7.93493	209301_at|760	4.57479e-09	6.21164	209301_at|760	9.85767e-21	10.372
		200	AKR1B10	aldo-keto reductase family 1, member B10 (aldose reductase)	Hs.116724	chr7	57016	GO:0001523|GO:0006081|GO:0007586|GO:0007603|GO:0008202|GO:0016488|GO:0044597|GO:0044598|GO:0055114|GO:0005576|GO:0005764|GO:0005829|GO:0001758|GO:0004033|GO:0005515|GO:0016491|GO:0045550|GO:0047718	NM_020299	up	206561_s_at|57016	1.4693e-14	14.2353	206561_s_at|57016	8.16573e-05	4.00744	206561_s_at|57016	4.85588e-06	2.88056
		201	PLP2	proteolipid protein 2 (colonic epithelium-enriched)	Hs.77422	chrX	5355	GO:0006811|GO:0006935|GO:0019221|GO:0034220|GO:0005783|GO:0005789|GO:0005886|GO:0016020|GO:0016021|GO:0005515|GO:0015075|GO:0019956	NM_002668	up	201136_at|5355	1.59349e-14	84.339	201136_at|5355	2.79535e-06	2.57322	201136_at|5355	5.56062e-12	2.39601
		202	XPOT	exportin, tRNA	Hs.592579///Hs.617380///Hs.634570///Hs.735621///Hs.85951	chr12	11260	GO:0006409|GO:0006810|GO:0006886|GO:0005634|GO:0005643|GO:0005654|GO:0005737|GO:0000049|GO:0003723|GO:0005488|GO:0008536|GO:0008565	NM_007235	up	212160_at,227117_at|11260	1.69838e-14	6.26442	212160_at|11260	4.89248e-06	6.5088	212160_at|11260	5.63582e-10	6.45808
		203	TPRKB	TP53RK binding protein	Hs.157401	chr2	51002	GO:0030163|GO:0005634|GO:0005737|GO:0005829|GO:0005515|GO:0019901	NM_016058	up	219030_at|51002	1.74975e-14	9.26265	219030_at|51002	1.07994e-08	7.3065	219030_at|51002	1.07139e-10	5.12025
		204	GPNMB	glycoprotein (transmembrane) nmb	Hs.190495///Hs.602515///Hs.605668///Hs.639968	chr7	10457	GO:0001649|GO:0007155|GO:0008285|GO:0030282|GO:0005886|GO:0005887|GO:0016020|GO:0016021|GO:0016023|GO:0042470|GO:0005178|GO:0008201	NM_001005340///NM_002510	up	201141_at,1554018_at|10457	1.78802e-14	32.6339	201141_at|10457	2.76535e-11	25.5155	201141_at|10457	1.16827e-08	5.50752
		205	MED4	mediator complex subunit 4	Hs.181112///Hs.593196///Hs.741275	chr13	29079	GO:0006351|GO:0006355|GO:0006357|GO:0006366|GO:0006367|GO:0010467|GO:0030518|GO:0030521|GO:0045893|GO:0005634|GO:0005654|GO:0005730|GO:0016592|GO:0001104|GO:0003712|GO:0004872|GO:0005515|GO:0030374|GO:0042809|GO:0046966	NM_001270629///NM_014166	up	217843_s_at,222438_at|29079	1.81629e-14	11.3848	217843_s_at|29079	5.5384e-10	3.53311	217843_s_at|29079	2.75028e-08	3.31015
		206	CXCL11	chemokine (C-X-C motif) ligand 11	Hs.632592	chr4	6373	GO:0002690|GO:0006935|GO:0006954|GO:0006955|GO:0007165|GO:0007267|GO:0008284|GO:0030335|GO:0005576|GO:0005615|GO:0005125|GO:0005515|GO:0008009	NM_005409	up	210163_at,211122_s_at|6373	1.83243e-14	3.23462	210163_at,211122_s_at|6373	1.14409e-20	3.81181	210163_at,211122_s_at|6373	5.75828e-11	5.60968
		207	LSM5	LSM5 homolog, U6 small nuclear RNA associated (S. cerevisiae)	Hs.424908	chr7	23658	GO:0000288|GO:0006397|GO:0008380|GO:0010467|GO:0016070|GO:0016071|GO:0043928|GO:0005634|GO:0005681|GO:0005829|GO:0030529|GO:0003723|GO:0005515	NM_001130710///NM_001139499///NM_012322///NR_024466	up	202903_at,202904_s_at,211747_s_at|23658	1.9389e-14	9.4197	202903_at,202904_s_at,211747_s_at|23658	1.82977e-18	7.39145	202903_at,202904_s_at,211747_s_at|23658	2.35964e-07	2.57317
		208	DFNA5	deafness, autosomal dominant 5	Hs.520708///Hs.598842///Hs.599805	chr7	1687	GO:0006915|GO:0006917|GO:0007605|GO:0008285|GO:0060113|GO:2001244|GO:0005737	NM_001127453///NM_001127454///NM_004403	up	203695_s_at|1687	1.95522e-14	13.707	203695_s_at|1687	2.65284e-10	2.16501	203695_s_at|1687	1.17653e-11	2.58254
		209	HPRT1	hypoxanthine phosphoribosyltransferase 1	Hs.412707///Hs.733165	chrX	3251	GO:0001975|GO:0006144|GO:0006164|GO:0006166|GO:0006168|GO:0006178|GO:0007283|GO:0007610|GO:0007625|GO:0009116|GO:0019835|GO:0021756|GO:0021895|GO:0021954|GO:0032263|GO:0032264|GO:0042417|GO:0043101|GO:0043103|GO:0044281|GO:0045964|GO:0046038|GO:0046040|GO	NM_000194	up	202854_at,1565446_at|3251	1.99354e-14	15.2418	202854_at|3251	3.69218e-11	15.0487	202854_at|3251	1.17222e-10	5.79464
		210	ATP10D	ATPase, class V, type 10D	Hs.437241///Hs.601129	chr4	57205	GO:0006812|GO:0015914|GO:0034220|GO:0045332|GO:0055085|GO:0005783|GO:0005789|GO:0005886|GO:0016020|GO:0016021|GO:0000166|GO:0000287|GO:0004012|GO:0005515|GO:0005524|GO:0015662|GO:0016787|GO:0016820|GO:0019829|GO:0046872	NM_020453	up	213238_at|57205	2.27366e-14	31.2939	213238_at|57205	1.74039e-09	3.40521	213238_at|57205	8.80143e-10	6.22743
		211	COL17A1	collagen, type XVII, alpha 1	Hs.117938///Hs.732773	chr10	1308	GO:0007160|GO:0008544|GO:0022617|GO:0030198|GO:0030574|GO:0031581|GO:0034329|GO:0005576|GO:0005578|GO:0005581|GO:0005604|GO:0005788|GO:0005886|GO:0005887|GO:0005911|GO:0016020|GO:0016021|GO:0030054|GO:0030056|GO:0005515	NM_000494///NM_130778	up	204636_at|1308	2.31597e-14	9.24263	204636_at|1308	2.38028e-08	2.93986	204636_at|1308	3.71756e-21	6.68651
		212	YWHAQ	tyrosine 3-monooxygenase/tryptophan 5-monooxygenase activation protein, theta polypeptide	Hs.74405	chr2///chr22	10971	GO:0006605|GO:0006915|GO:0007264|GO:0016044|GO:0045892|GO:0097193|GO:1900740|GO:0005737|GO:0005829|GO:0030659|GO:0043234|GO:0070062|GO:0005515|GO:0019904|GO:0047485|GO:0071889	NM_006826	up	200693_at,212426_s_at,213699_s_at|10971	2.41588e-14	6.4805	200693_at,212426_s_at,213699_s_at|10971	1.06236e-05	2.94263	200693_at,212426_s_at,213699_s_at|10971	3.14173e-09	2.68497
		213	USP1	ubiquitin specific peptidase 1	Hs.35086	chr1	7398	GO:0006281|GO:0006282|GO:0006508|GO:0006511|GO:0006974|GO:0009411|GO:0016579|GO:0035520|GO:0005634|GO:0005654|GO:0004197|GO:0004221|GO:0004843|GO:0005515|GO:0008233|GO:0008234|GO:0016787	NM_001017415///NM_001017416///NM_003368	up	202412_s_at,202413_s_at|7398	2.90007e-14	21.7241	202412_s_at,202413_s_at|7398	2.7548e-19	7.61702	202412_s_at,202413_s_at|7398	6.30229e-07	3.31776
		214	TDP2	tyrosyl-DNA phosphodiesterase 2	Hs.403010	chr6	51567	GO:0006281|GO:0006302|GO:0006974|GO:0007166|GO:0090305|GO:0005634|GO:0005730|GO:0005737|GO:0016605|GO:0000287|GO:0003697|GO:0003714|GO:0004518|GO:0005515|GO:0016787|GO:0030145|GO:0036317|GO:0046872|GO:0070260	NM_016614	up	202266_at|51567	2.95851e-14	38.4696	202266_at|51567	4.98304e-06	8.4302	202266_at|51567	7.34807e-05	2.16254
		215	LPAR6	lysophosphatidic acid receptor 6	Hs.123464///Hs.675006///Hs.723541///Hs.741192	chr13	10161	GO:0007165|GO:0007186|GO:0035589|GO:0005886|GO:0016020|GO:0016021|GO:0004871|GO:0004930|GO:0045028	NM_001162497///NM_001162498///NM_005767	up	218589_at,1557763_at|10161	3.52557e-14	10.5662	218589_at|10161	2.79842e-05	3.45365	218589_at|10161	0.000146927	2.02548
		216	DEK	DEK oncogene	Hs.484813///Hs.718522	chr6	7913	GO:0006357|GO:0006366|GO:0007165|GO:0016568|GO:0019079|GO:2000779|GO:2001032|GO:0005634|GO:0003676|GO:0003677|GO:0042393	NM_001134709///NM_003472	up	200934_at|7913	3.81642e-14	31.2002	200934_at|7913	3.5122e-29	4.49015	200934_at|7913	1.62856e-10	4.09181
		217	RAB31	RAB31, member RAS oncogene family	Hs.744887///Hs.99528	chr18	11031	GO:0006184|GO:0006886|GO:0006913|GO:0007165|GO:0007264|GO:0015031|GO:0031623|GO:0032869|GO:0043001|GO:0045055|GO:0048193|GO:0090382|GO:0005622|GO:0005634|GO:0005737|GO:0005768|GO:0005769|GO:0005770|GO:0005794|GO:0005802|GO:0005886|GO:0016020|GO:0030670|GO	NM_006868	up	217762_s_at,217763_s_at,217764_s_at|11031	3.9528e-14	14.6483	217762_s_at,217763_s_at,217764_s_at|11031	0.00538162	2.41359	217762_s_at,217763_s_at,217764_s_at|11031	1.02391e-13	2.01861
		218	GMFB	glia maturation factor, beta	Hs.151413///Hs.603839///Hs.665452	chr14	2764	GO:0006468|GO:0006469|GO:0007165|GO:0007399|GO:0043085|GO:0005622|GO:0003779|GO:0004860|GO:0004871|GO:0008047|GO:0008083	NM_004124	up	202543_s_at,202544_at|2764	4.0116e-14	13.6225	202543_s_at,202544_at|2764	8.22367e-07	3.21106	202543_s_at,202544_at|2764	6.96614e-13	3.35946
		219	SNRPD3	small nuclear ribonucleoprotein D3 polypeptide 18kDa	Hs.356549	chr22	6634	GO:0000387|GO:0000398|GO:0006366|GO:0006369|GO:0006397|GO:0008334|GO:0008380|GO:0010467|GO:0016070|GO:0031124|GO:0034660|GO:0005634|GO:0005654|GO:0005681|GO:0005683|GO:0005689|GO:0005737|GO:0005829|GO:0019013|GO:0030529|GO:0030532|GO:0071013|GO:0003723|GO	NM_004175	up	202567_at|6634	4.05933e-14	21.3511	202567_at|6634	3.72308e-05	3.08054	202567_at|6634	8.57945e-12	2.07225
		220	UBQLN2	ubiquilin 2	Hs.179309///Hs.522668	chrX	29978	GO:0006289|GO:0008219|GO:0043161|GO:0005634|GO:0005737|GO:0005886|GO:0003684|GO:0005488|GO:0005515	NM_013444	up	215884_s_at|29978	4.0749e-14	20.1594	215884_s_at|29978	1.60113e-09	7.98295	215884_s_at|29978	1.40891e-07	2.75648
		221	SUB1	SUB1 homolog (S. cerevisiae)	Hs.229641///Hs.567859///Hs.644972///Hs.732258	chr5	10923	GO:0006351|GO:0006355|GO:0006357|GO:0005634|GO:0005667|GO:0005730|GO:0003677|GO:0003697|GO:0003713|GO:0005515	NM_006713	up	212857_x_at,214512_s_at,221727_at,224586_x_at,224587_at,237784_at|10923	4.17738e-14	7.91194	212857_x_at,214512_s_at,221727_at|10923	0.000158591	3.12906	212857_x_at,214512_s_at,221727_at|10923	6.93205e-12	2.9906
		222	TOPBP1	topoisomerase (DNA) II binding protein 1	Hs.593379///Hs.664220	chr3	11073	GO:0006259|GO:0006281|GO:0006974|GO:0010212|GO:0000794|GO:0000922|GO:0001673|GO:0005634|GO:0005694|GO:0005737|GO:0005815|GO:0005856|GO:0016605|GO:0003677|GO:0005515|GO:0008022|GO:0016853|GO:0042802	NM_007027	up	202633_at|11073	4.26986e-14	18.2496	202633_at|11073	2.01107e-13	3.58326	202633_at|11073	6.90243e-17	5.23214
		223	PRC1	protein regulator of cytokinesis 1	Hs.366401///Hs.641727	chr15	9055	GO:0000022|GO:0000226|GO:0000910|GO:0007049|GO:0051301|GO:0000922|GO:0005634|GO:0005730|GO:0005737|GO:0005819|GO:0005856|GO:0005874|GO:0005876|GO:0005886|GO:0015630|GO:0005515|GO:0008017|GO:0019901|GO:0042802	NM_001267580///NM_003981///NM_199413///NM_199414	up	218009_s_at|9055	5.46543e-14	19.3931	218009_s_at|9055	1.45455e-23	5.72478	218009_s_at|9055	1.25326e-12	9.15658
		224	MST4	serine/threonine protein kinase MST4	Hs.444247///Hs.626479	chrX	51765	GO:0006468|GO:0006915|GO:0006921|GO:0016310|GO:0042981|GO:0000139|GO:0005737|GO:0005794|GO:0005829|GO:0016020|GO:0000166|GO:0000287|GO:0004672|GO:0004674|GO:0004713|GO:0005515|GO:0005524|GO:0016301|GO:0016740|GO:0016772|GO:0042802|GO:0046872	NM_001042452///NM_001042453///NM_016542	up	218499_at,224407_s_at|51765	5.77077e-14	9.31174	218499_at|51765	1.4996e-08	3.50628	218499_at|51765	4.38336e-08	3.46074
		225	COL15A1	collagen, type XV, alpha 1	Hs.409034///Hs.604968///Hs.733201	chr9	1306	GO:0001525|GO:0007155|GO:0007165|GO:0007275|GO:0022617|GO:0030154|GO:0030198|GO:0030574|GO:0005576|GO:0005578|GO:0005581|GO:0005582|GO:0005604|GO:0005615|GO:0005788|GO:0016021|GO:0031012|GO:0005198|GO:0005201	NM_001855	up	203477_at|1306	6.45163e-14	12.4549	203477_at|1306	2.0969e-23	6.17284	203477_at|1306	3.24e-43	25.19
		226	NUP54	nucleoporin 54kDa	Hs.430435///Hs.740016	chr4	53371	GO:0000278|GO:0005975|GO:0006605|GO:0006810|GO:0006913|GO:0007077|GO:0008645|GO:0010827|GO:0015031|GO:0015758|GO:0016032|GO:0019221|GO:0022415|GO:0044281|GO:0051028|GO:0055085|GO:0005634|GO:0005635|GO:0005643|GO:0005654|GO:0005737|GO:0016020|GO:0031965|GO	NM_017426	up	215213_at,218256_s_at,231301_at|53371	6.65107e-14	11.6522	215213_at,218256_s_at|53371	4.21505e-12	4.50523	215213_at,218256_s_at|53371	9.49297e-09	3.26565
		227	DST	dystonin	Hs.604915///Hs.605247///Hs.659671///Hs.690409///Hs.721344///Hs.728928///Hs.669931	chr6	667	GO:0000226|GO:0007010|GO:0007050|GO:0007155|GO:0007229|GO:0007409|GO:0008090|GO:0009405|GO:0009611|GO:0030011|GO:0030198|GO:0031110|GO:0031122|GO:0031581|GO:0045104|GO:0048870|GO:0005604|GO:0005634|GO:0005635|GO:0005737|GO:0005783|GO:0005789|GO:0005829|GO	NM_001144769///NM_001144770///NM_001144771///NM_001723///NM_015548///NM_020388///NM_183380///XM_003403438///XM_003403793///XM_003960363	up	204455_at,212253_x_at,212254_s_at,215016_x_at,215810_x_at,215814_at,216918_s_at,220154_at,232098_at,1553191_at|667	6.8033e-14	4.60802	204455_at,212253_x_at,212254_s_at,215016_x_at,215810_x_at,215814_at,216918_s_at,220154_at|667	5.05578e-14	2.50332	204455_at,212253_x_at,212254_s_at,215016_x_at,215810_x_at,215814_at,216918_s_at,220154_at|667	9.92928e-22	5.1993
		228	NUSAP1	nucleolar and spindle associated protein 1	Hs.603916///Hs.615092	chr15	51203	GO:0000070|GO:0000226|GO:0000281|GO:0007049|GO:0007067|GO:0007076|GO:0040001|GO:0045840|GO:0051301|GO:0005634|GO:0005694|GO:0005730|GO:0005737|GO:0005819|GO:0005856|GO:0005874|GO:0005876|GO:0003677|GO:0008017	NM_001129897///NM_001243142///NM_001243143///NM_001243144///NM_016359///NM_018454	up	218039_at,219978_s_at|51203	6.80393e-14	7.04679	218039_at,219978_s_at|51203	5.04749e-13	3.95265	218039_at,219978_s_at|51203	2.8844e-15	12.4047
		229	TSHZ2	teashirt zinc finger homeobox 2	Hs.473117///Hs.602107///Hs.723524	chr20	128553	GO:0006351|GO:0006355|GO:0007275|GO:0010468|GO:0005634|GO:0003677|GO:0003700|GO:0008270|GO:0043565|GO:0046872|GO:0005622|GO:0005515	NM_001193421///NM_173485	down	220213_at,235616_at,235815_at,238577_s_at,243940_at,244521_at|128553	6.85327e-14	3.8333	220213_at|128553	7.58616e-06	3.55059	220213_at|128553	1.1594e-10	2.09526
		230	NME1	NME/NM23 nucleoside diphosphate kinase 1	Hs.463456	chr17	4830	GO:0002762|GO:0006165|GO:0006183|GO:0006228|GO:0006241|GO:0006897|GO:0007399|GO:0007595|GO:0008285|GO:0009117|GO:0010629|GO:0010976|GO:0014075|GO:0015949|GO:0016310|GO:0021766|GO:0030154|GO:0030879|GO:0033574|GO:0035690|GO:0042493|GO:0042981|GO:0043388|GO	NM_000269///NM_198175	up	201577_at|4830	8.1539e-14	18.085	201577_at|4830	2.80361e-10	7.0142	201577_at|4830	8.85262e-06	2.30562
		231	CCT6A	chaperonin containing TCP1, subunit 6A (zeta 1)	Hs.82916	chr7	908	GO:0006457|GO:0007339|GO:0044267|GO:0051084|GO:0001669|GO:0002199|GO:0005737|GO:0005829|GO:0005832|GO:0005874|GO:0000166|GO:0005524|GO:0051082	NM_001009186///NM_001762	up	201326_at,201327_s_at|908	8.4992e-14	9.55529	201326_at,201327_s_at|908	6.82821e-11	13.0467	201326_at,201327_s_at|908	5.86256e-15	2.91595
		232	PAXIP1	PAX interacting (with transcription-activation domain) protein 1	Hs.443881	chr7	22976	GO:0000416|GO:0001570|GO:0006281|GO:0006310|GO:0006351|GO:0006355|GO:0006974|GO:0010212|GO:0030330|GO:0031398|GO:0035066|GO:0043542|GO:0045830|GO:0051568|GO:0051571|GO:0060261|GO:0060612|GO:0060717|GO:0005634|GO:0016363|GO:0035097|GO:0005515	NM_007349	up	212825_at|22976	9.187e-14	8.81383	212825_at|22976	9.85181e-25	2.51886	212825_at|22976	9.7371e-09	2.07497
		233	DDX21	DEAD (Asp-Glu-Ala-Asp) box helicase 21	Hs.223141///Hs.576875	chr10	9188	GO:0009615|GO:0043330|GO:0005634|GO:0005730|GO:0000166|GO:0003676|GO:0003677|GO:0003723|GO:0003725|GO:0004004|GO:0004386|GO:0005515|GO:0005524|GO:0008026|GO:0016787|GO:0006351|GO:0006355|GO:0005622|GO:0046872	NM_001256910///NM_004728	up	208152_s_at,224654_at|9188	9.30703e-14	24.8044	208152_s_at|9188	5.92985e-07	3.0569	208152_s_at|9188	3.65605e-10	3.47555
		234	DCN	decorin	Hs.156316///Hs.629398///Hs.657741///Hs.680778///Hs.744446	chr12	1634	GO:0001822|GO:0001890|GO:0005975|GO:0007519|GO:0007568|GO:0009612|GO:0009887|GO:0019800|GO:0030198|GO:0030203|GO:0030204|GO:0030206|GO:0030207|GO:0030208|GO:0032496|GO:0042060|GO:0044281|GO:0005576|GO:0005578|GO:0005589|GO:0005615|GO:0005796|GO:0031012|GO	NM_001920///NM_133503///NM_133504///NM_133505///NM_133506///NM_133507	up	201893_x_at,209335_at,211813_x_at,211896_s_at,240556_at,242605_at|1634	9.63528e-14	6.84676	201893_x_at,209335_at,211813_x_at,211896_s_at|1634	2.45527e-23	5.94081	201893_x_at,209335_at,211813_x_at,211896_s_at|1634	3.4627e-40	22.3381
		235	MCM5	minichromosome maintenance complex component 5	Hs.517582///Hs.607034///Hs.659728	chr22	4174	GO:0000075|GO:0000082|GO:0000084|GO:0000278|GO:0006260|GO:0006270|GO:0006271|GO:0007049|GO:0032508|GO:0051301|GO:0005634|GO:0005654|GO:0042555|GO:0000166|GO:0003677|GO:0003678|GO:0004386|GO:0005515|GO:0005524|GO:0016787	NM_006739	up	201755_at,216237_s_at|4174	9.90357e-14	5.67912	201755_at,216237_s_at|4174	4.61876e-12	3.14209	201755_at,216237_s_at|4174	8.17541e-11	3.14775
		236	COL6A3	collagen, type VI, alpha 3	Hs.233240	chr2	1293	GO:0007155|GO:0007411|GO:0007517|GO:0009749|GO:0010466|GO:0022617|GO:0030198|GO:0030574|GO:0005576|GO:0005578|GO:0005581|GO:0005589|GO:0005615|GO:0005788|GO:0030133|GO:0031012|GO:0042383|GO:0004867|GO:0005515|GO:0030414	NM_004369///NM_057164///NM_057165///NM_057166///NM_057167	up	201438_at|1293	1.00584e-13	23.3693	201438_at|1293	1.33261e-29	38.5856	201438_at|1293	0	101.419
		237	SRP72	signal recognition particle 72kDa	Hs.237825///Hs.537696///Hs.605767	chr4	6731	GO:0006412|GO:0006468|GO:0006614|GO:0007165|GO:0010467|GO:0016310|GO:0042493|GO:0044267|GO:0005730|GO:0005737|GO:0005783|GO:0005786|GO:0005829|GO:0005886|GO:0030529|GO:0048500|GO:0004871|GO:0005047|GO:0005515|GO:0008312|GO:0016301	NM_001267722///NM_006947	up	208095_s_at,208263_at,208800_at,208801_at,208802_at,208803_s_at|6731	1.01163e-13	6.3141	208095_s_at,208263_at,208800_at,208801_at,208802_at,208803_s_at|6731	1.81903e-13	4.64403	208095_s_at,208263_at,208800_at,208801_at,208802_at,208803_s_at|6731	7.92226e-09	2.21785
		238	LDHA	lactate dehydrogenase A	Hs.2795///Hs.575669	chr11	3939	GO:0005975|GO:0006090|GO:0006096|GO:0031668|GO:0044237|GO:0044262|GO:0044281|GO:0055114|GO:0005737|GO:0005739|GO:0005829|GO:0005929|GO:0000166|GO:0003824|GO:0004459|GO:0005515|GO:0016491|GO:0016616	NM_001135239///NM_001165414///NM_001165415///NM_001165416///NM_005566///NR_028500	up	200650_s_at|3939	1.03963e-13	24.2914	200650_s_at|3939	1.33067e-05	4.18209	200650_s_at|3939	2.87753e-08	2.78127
		239	PANX1	pannexin 1	Hs.591976	chr11	24145	GO:0002931|GO:0006810|GO:0006811|GO:0006812|GO:0006816|GO:0007267|GO:0007268|GO:0033198|GO:0034214|GO:0035872|GO:0045087|GO:0050715|GO:0050717|GO:0050718|GO:0055085|GO:0070588|GO:0005783|GO:0005789|GO:0005886|GO:0005921|GO:0016020|GO:0016021|GO:0030054|GO	NM_015368	up	204715_at|24145	1.07372e-13	9.08274	204715_at|24145	4.46867e-20	2.68164	204715_at|24145	1.93093e-10	3.40946
		240	CKS2	CDC28 protein kinase regulatory subunit 2	Hs.83758	chr9	1164	GO:0000079|GO:0007049|GO:0007051|GO:0007127|GO:0008283|GO:0048015|GO:0051301|GO:0016538	NM_001827	up	204170_s_at|1164	1.18742e-13	14.9254	204170_s_at|1164	2.64141e-11	16.2712	204170_s_at|1164	1.00545e-11	12.1973
		241	NADSYN1	NAD synthetase 1	Hs.556986///Hs.639513///Hs.722030///Hs.738814	chr11	55191	GO:0006766|GO:0006767|GO:0006807|GO:0009435|GO:0019674|GO:0044281|GO:0005829|GO:0000166|GO:0003952|GO:0005524|GO:0016810|GO:0016874	NM_018161	up	218840_s_at,232946_s_at,1565906_at,1565908_at,1568802_at|55191	1.19513e-13	4.51055	218840_s_at|55191	9.39025e-08	2.04998	218840_s_at|55191	2.42106e-07	2.40089
		242	OR7E12P	olfactory receptor, family 7, subfamily E, member 12 pseudogene	Hs.637689///Hs.741779	chr3	10821		NR_044999	down	216698_x_at|10821	1.41098e-13	5.33881	216698_x_at|10821	6.47588e-08	4.29458	216698_x_at|10821	6.37037e-12	3.451
		243	DHX15	DEAH (Asp-Glu-Ala-His) box helicase 15	Hs.666974///Hs.696074	chr4	1665	GO:0006397|GO:0008380|GO:0005634|GO:0005689|GO:0005730|GO:0000166|GO:0003676|GO:0003724|GO:0004386|GO:0005515|GO:0005524|GO:0008026|GO:0016787|GO:0017111	NM_001358	up	201385_at,201386_s_at|1665	1.64214e-13	38.5153	201385_at,201386_s_at|1665	2.38495e-08	5.75575	201385_at,201386_s_at|1665	1.22329e-08	2.29103
		244	UNG	uracil-DNA glycosylase	Hs.191334	chr12	7374	GO:0006281|GO:0006284|GO:0006974|GO:0008152|GO:0016446|GO:0016447|GO:0019048|GO:0005634|GO:0005739|GO:0004844|GO:0016787|GO:0016798|GO:0016799	NM_003362///NM_080911	up	202330_s_at|7374	1.6498e-13	9.10356	202330_s_at|7374	7.56213e-15	2.79813	202330_s_at|7374	1.25469e-17	3.27721
		245	ETFA	electron-transfer-flavoprotein, alpha polypeptide	Hs.39925///Hs.708509	chr15	2108	GO:0022900|GO:0022904|GO:0044237|GO:0044281|GO:0055114|GO:0005739|GO:0005759|GO:0009055|GO:0016491|GO:0050660	NM_000126///NM_001127716	up	201931_at|2108	1.74163e-13	27.1722	201931_at|2108	2.5718e-07	7.27841	201931_at|2108	5.72931e-11	2.2412
		246	MTX2	metaxin 2	Hs.470728	chr2	10651	GO:0006626|GO:0006810|GO:0006839|GO:0015031|GO:0044267|GO:0005739|GO:0005741|GO:0016020	NM_001006635///NM_006554///NR_027850	up	203517_at|10651	1.78149e-13	10.6762	203517_at|10651	3.8227e-12	6.18969	203517_at|10651	2.01967e-08	3.24118
		247	LAMC1	laminin, gamma 1 (formerly LAMB2)	Hs.609663///Hs.707459	chr1	3915	GO:0006461|GO:0007155|GO:0007411|GO:0007492|GO:0016477|GO:0022617|GO:0030198|GO:0031175|GO:0031581|GO:0034446|GO:0050679|GO:0005576|GO:0005578|GO:0005604|GO:0005605|GO:0005606|GO:0005615|GO:0031012|GO:0043259|GO:0043260|GO:0070062|GO:0005201|GO:0005515|GO	NM_002293	up	200770_s_at,200771_at|3915	1.87337e-13	12.8795	200770_s_at,200771_at|3915	6.47855e-12	3.41232	200770_s_at,200771_at|3915	1.19707e-22	3.86557
		248	OLA1	Obg-like ATPase 1	Hs.157351///Hs.614236	chr2	29789	GO:0006200|GO:0015684|GO:0005634|GO:0005730|GO:0005737|GO:0016021|GO:0000166|GO:0005515|GO:0005524|GO:0005525|GO:0015093|GO:0016787	NM_001011708///NM_013341	up	219293_s_at,224525_s_at|29789	1.88853e-13	15.2334	219293_s_at|29789	5.10227e-05	3.63222	219293_s_at|29789	6.27993e-11	2.06352
		249	LRIF1	ligand dependent nuclear receptor interacting factor 1	Hs.25245///Hs.669780	chr1	55791	GO:0006351|GO:0006355|GO:0005634|GO:0016363|GO:0005515|GO:0042974	NM_001006945///NM_018372	up	220235_s_at|55791	2.3729e-13	5.98816	220235_s_at|55791	6.72902e-15	2.1595	220235_s_at|55791	0.000653035	2.01538
		250	CAND1	cullin-associated and neddylation-dissociated 1	Hs.546407///Hs.603256///Hs.623675///Hs.633838///Hs.703396///Hs.505983	chr12	55832	GO:0006351|GO:0006355|GO:0010265|GO:0016567|GO:0030154|GO:0043086|GO:0045893|GO:0045899|GO:0000151|GO:0005634|GO:0005737|GO:0031461|GO:0005488|GO:0005515|GO:0017025	NM_018448	up	207483_s_at,208838_at,208839_s_at,235224_s_at,239771_at,243910_x_at,1556318_s_at|55832	2.54609e-13	4.35741	207483_s_at,208838_at,208839_s_at|55832	3.3088e-21	5.31774	207483_s_at,208838_at,208839_s_at|55832	1.23205e-07	3.39735
		251	HSPE1-MOB4///MOB4	HSPE1-MOB4 readthrough///MOB family member 4, phocein	Hs.354972///Hs.633165///Hs.708263	chr2	100529241	GO:0006810|GO:0005737|GO:0005794|GO:0016020|GO:0032580|GO:0048471|GO:0005515|GO:0019900|GO:0046872	NM_001100819///NM_001202485///NM_001204094///NM_015387///NM_199482	up	202918_s_at|100529241	2.63965e-13	49.1965	202918_s_at|100529241	1.15072e-05	5.67834	202918_s_at,202919_at|25843	9.65746e-06	2.05327
		252	VPS54	vacuolar protein sorting 54 homolog (S. cerevisiae)	Hs.48499	chr2	51542	GO:0006810|GO:0015031|GO:0040007|GO:0042147|GO:0048873|GO:0050881|GO:0060052|GO:0000938|GO:0005794|GO:0005515	NM_001005739///NM_016516	up	218423_x_at,222627_at,233656_s_at|51542	3.08657e-13	12.0946	218423_x_at|51542	3.02912e-07	2.11909	218423_x_at|51542	9.8946e-08	2.39847
		253	SNRPD1	small nuclear ribonucleoprotein D1 polypeptide 16kDa	Hs.464734///Hs.597957///Hs.723796	chr18	6632	GO:0000245|GO:0000387|GO:0000398|GO:0006397|GO:0008380|GO:0010467|GO:0016070|GO:0034660|GO:0005634|GO:0005654|GO:0005681|GO:0005689|GO:0005737|GO:0005829|GO:0019013|GO:0030529|GO:0030532|GO:0071013|GO:0003723|GO:0005515	NM_006938	up	202690_s_at,202691_at|6632	3.20745e-13	6.43591	202690_s_at,202691_at|6632	1.93941e-09	6.36036	202690_s_at,202691_at|6632	7.29184e-18	2.09808
		254	METAP2	methionyl aminopeptidase 2	Hs.444986///Hs.713984///Hs.718708	chr12	10988	GO:0006508|GO:0007603|GO:0009987|GO:0016056|GO:0016485|GO:0018206|GO:0022400|GO:0031365|GO:0005737|GO:0005829|GO:0004177|GO:0005515|GO:0008233|GO:0008235|GO:0016787|GO:0046872	NM_006838	up	209861_s_at,213899_at,227993_at|10988	3.2996e-13	7.55699	209861_s_at,213899_at|10988	8.05778e-09	5.64626	209861_s_at,213899_at|10988	2.38824e-07	3.01389
		255	NFIL3	nuclear factor, interleukin 3 regulated	Hs.599756///Hs.602328///Hs.79334	chr9	4783	GO:0000122|GO:0006351|GO:0006355|GO:0006366|GO:0006955|GO:0007623|GO:0010628|GO:0048511|GO:0071353|GO:0005634|GO:0000977|GO:0000979|GO:0001078|GO:0003677|GO:0003700|GO:0003714|GO:0005515|GO:0043565	NM_005384	up	203574_at|4783	3.37601e-13	9.73325	203574_at|4783	0.00130402	2.96704	203574_at|4783	6.03559e-17	3.25917
		256	ZNF12	zinc finger protein 12	Hs.431471///Hs.600650	chr7	7559	GO:0006351|GO:0006355|GO:0045892|GO:0005622|GO:0005634|GO:0003676|GO:0003677|GO:0008270|GO:0046872	NM_006956///NM_016265	up	219571_s_at,226015_at,1554021_a_at,1559881_s_at|7559	3.48261e-13	8.94692	219571_s_at|7559	1.06834e-21	2.88848	219571_s_at|7559	3.37565e-07	3.51546
		257	ZNF750	zinc finger protein 750	Hs.653124///Hs.662762	chr17	79755	GO:0006351|GO:0006355|GO:0008544|GO:0009308|GO:0030154|GO:0045944|GO:0055114|GO:0005622|GO:0005634|GO:0001046|GO:0001077|GO:0005507|GO:0008131|GO:0008270|GO:0046872|GO:0048038	NM_024702	up	219995_s_at|79755	3.97323e-13	26.4794	219995_s_at|79755	0.00650623	2.0118	219995_s_at|79755	3.59837e-06	2.886
		258	RNF111	ring finger protein 111	Hs.404423///Hs.595482///Hs.603489	chr15	54778	GO:0000209|GO:0006351|GO:0006367|GO:0007179|GO:0007275|GO:0007389|GO:0010467|GO:0016567|GO:0030511|GO:0030579|GO:0031398|GO:0045893|GO:0045944|GO:0005634|GO:0005654|GO:0005730|GO:0005737|GO:0043234|GO:0004842|GO:0005515|GO:0008270|GO:0016874|GO:0032184|GO	NM_001270528///NM_001270529///NM_001270530///NM_017610	up	218761_at|54778	4.11027e-13	25.6286	218761_at|54778	1.5823e-06	2.61068	218761_at|54778	2.26431e-06	2.53083
		259	TNFAIP8	tumor necrosis factor, alpha-induced protein 8	Hs.656274	chr5	25816	GO:0006915|GO:0043066|GO:0043154|GO:0005737|GO:0043027	NM_001077654///NM_014350	up	208296_x_at,210260_s_at|25816	4.14719e-13	16.388	208296_x_at,210260_s_at|25816	3.17492e-14	6.84389	208296_x_at,210260_s_at|25816	3.21394e-05	2.24261
		260	FAM63A	family with sequence similarity 63, member A	Hs.743952	chr1	55793		NM_001040217///NM_001163258///NM_001163259///NM_001163260///NM_018379	down	221856_s_at,226062_x_at|55793	4.19e-13	8.64653	221856_s_at|55793	9.70823e-08	3.57963	221856_s_at|55793	5.54507e-11	2.35286
		261	FUBP3	far upstream element (FUSE) binding protein 3	Hs.733357///Hs.98751	chr9	8939	GO:0006351|GO:0006355|GO:0010628|GO:0045893|GO:0005634|GO:0005737|GO:0003677|GO:0003723	NM_003934	up	212824_at,239193_at|8939	4.82326e-13	5.28708	212824_at|8939	1.59966e-18	4.66928	212824_at|8939	1.92657e-07	3.26181
		262	NUP85	nucleoporin 85kDa	Hs.362817	chr17	79902	GO:0000087|GO:0000236|GO:0000278|GO:0005975|GO:0006810|GO:0006935|GO:0007077|GO:0008645|GO:0010827|GO:0015031|GO:0015758|GO:0016032|GO:0019221|GO:0022415|GO:0030032|GO:0044281|GO:0048246|GO:0051028|GO:0055085|GO:0000775|GO:0000776|GO:0000777|GO:0005634|GO	NM_024844	up	218014_at|79902	5.14816e-13	11.3896	218014_at|79902	5.456e-18	4.97171	218014_at|79902	1.50658e-08	2.40095
		263	MRPL15	mitochondrial ribosomal protein L15	Hs.18349	chr8	29088	GO:0006412|GO:0005739|GO:0005840|GO:0015934|GO:0030529|GO:0003735	NM_014175	up	218027_at|29088	5.32925e-13	30.1876	218027_at|29088	2.46475e-06	3.63326	218027_at|29088	7.16458e-20	2.46622
		264	EXT1	exostosin glycosyltransferase 1	Hs.44609///Hs.44690///Hs.492618///Hs.606813///Hs.613910	chr8	2131	GO:0001501|GO:0001503|GO:0005975|GO:0006024|GO:0006486|GO:0007165|GO:0007369|GO:0007411|GO:0007420|GO:0007492|GO:0007498|GO:0015012|GO:0015014|GO:0021772|GO:0030203|GO:0033692|GO:0044281|GO:0072498|GO:0000139|GO:0005783|GO:0005789|GO:0005794|GO:0016020|GO	NM_000127	up	201995_at,214985_at,230183_at|2131	5.41786e-13	5.52866	201995_at,214985_at|2131	3.76146e-12	4.03053	201995_at,214985_at|2131	2.8362e-15	3.20641
		265	EGFL6	EGF-like-domain, multiple 6	Hs.12844	chrX	25975	GO:0007049|GO:0007155|GO:0007275|GO:0010811|GO:0030154|GO:0030198|GO:0005576|GO:0005578|GO:0005604|GO:0005615|GO:0016020|GO:0031012|GO:0005178|GO:0005509|GO:0005515	NM_001167890///NM_015507	up	219454_at|25975	5.84516e-13	4.78921	219454_at|25975	8.21732e-08	2.03107	219454_at|25975	3.9727e-07	2.70018
		266	MAFB	v-maf musculoaponeurotic fibrosarcoma oncogene homolog B (avian)	Hs.169487///Hs.709929	chr20	9935	GO:0006351|GO:0006355|GO:0006357|GO:0007379|GO:0007423|GO:0007585|GO:0021571|GO:0021572|GO:0035284|GO:0042472|GO:0045647|GO:0045944|GO:0005634|GO:0005667|GO:0003677|GO:0003700|GO:0005515|GO:0008134|GO:0043565	NM_005461	up	218559_s_at,222670_s_at|9935	6.1023e-13	15.75	218559_s_at|9935	9.23422e-08	13.3889	218559_s_at|9935	1.62862e-19	8.29813
		267	LAMP3	lysosomal-associated membrane protein 3	Hs.518448///Hs.619233	chr3	27074	GO:0008283|GO:0005764|GO:0005765|GO:0016020|GO:0016021|GO:0030659|GO:0031410|GO:0097233	NM_014398	up	205569_at|27074	6.42655e-13	11.2801	205569_at|27074	1.24121e-05	2.39096	205569_at|27074	4.89067e-06	2.54588
		268	RAP2C	RAP2C, member of RAS oncogene family	Hs.119889///Hs.607127///Hs.730583	chrX	57826	GO:0006184|GO:0007165|GO:0007264|GO:0015031|GO:0030336|GO:0031954|GO:0032486|GO:0061097|GO:0005622|GO:0005737|GO:0005768|GO:0005829|GO:0016020|GO:0055037|GO:0055038|GO:0000166|GO:0003924|GO:0005525	NM_001271186///NM_001271187///NM_021183///NR_073150	up	218668_s_at,218669_at|57826	7.06362e-13	8.20458	218668_s_at,218669_at|57826	8.54688e-22	2.89489	218668_s_at,218669_at|57826	5.2502e-10	4.18326
		269	MMP3	matrix metallopeptidase 3 (stromelysin 1, progelatinase)	Hs.375129///Hs.645710	chr11	4314	GO:0001666|GO:0006508|GO:0007565|GO:0008152|GO:0022617|GO:0030198|GO:0030334|GO:0030574|GO:0032355|GO:0032496|GO:0034097|GO:0034612|GO:0042060|GO:0043200|GO:0070555|GO:0071230|GO:0071460|GO:0005576|GO:0005578|GO:0005615|GO:0005634|GO:0030425|GO:0031012|GO	NM_002422	up	205828_at|4314	7.07119e-13	6.87418	205828_at|4314	2.80737e-09	2.39276	205828_at|4314	4.64263e-25	21.1316
		270	PTPN11	protein tyrosine phosphatase, non-receptor type 11	Hs.506852///Hs.627572///Hs.682780///Hs.713661	chr12	5781	GO:0000077|GO:0000187|GO:0006470|GO:0006629|GO:0006641|GO:0007173|GO:0007409|GO:0007411|GO:0007420|GO:0007507|GO:0007596|GO:0008286|GO:0008543|GO:0009755|GO:0009967|GO:0016311|GO:0019221|GO:0031295|GO:0033628|GO:0035265|GO:0035335|GO:0036302|GO:0038095|GO	NM_002834///NM_080601	up	205867_at,205868_s_at,209895_at,209896_s_at,212610_at,1552637_at|5781	7.09061e-13	3.63048	205867_at,205868_s_at,209895_at,209896_s_at,212610_at|5781	3.15968e-08	4.11341	205867_at,205868_s_at,209895_at,209896_s_at,212610_at|5781	1.70112e-06	2.39587
		271	ENPP2	ectonucleotide pyrophosphatase/phosphodiesterase 2	Hs.190977///Hs.741511	chr8	5168	GO:0006629|GO:0006796|GO:0006928|GO:0006935|GO:0006955|GO:0007186|GO:0008152|GO:0016042|GO:0030334|GO:0034638|GO:0005576|GO:0005615|GO:0005886|GO:0005887|GO:0003676|GO:0003824|GO:0004528|GO:0004551|GO:0004622|GO:0005044|GO:0005509|GO:0008134|GO:0008270|GO	NM_001040092///NM_001130863///NM_006209///NR_045555	up	209392_at,210839_s_at|5168	7.12319e-13	6.0748	209392_at,210839_s_at|5168	1.28129e-17	2.55581	209392_at,210839_s_at|5168	1.56434e-10	2.98217
		272	MRPS17	mitochondrial ribosomal protein S17	Hs.44298///Hs.710695	chr7	51373	GO:0006355|GO:0006412|GO:0005622|GO:0005739|GO:0005763|GO:0005840|GO:0030529|GO:0003676|GO:0003723|GO:0003735|GO:0019843	NM_015969	up	218982_s_at|51373	7.33335e-13	12.0646	218982_s_at|51373	2.51869e-09	7.29189	218982_s_at|51373	9.41375e-19	4.25473
		273	DKC1///MIR644B///SNORA56	dyskeratosis congenita 1, dyskerin///microRNA 644b///small nucleolar RNA, H/ACA box 56	Hs.4747	chrX	1736	GO:0000723|GO:0001522|GO:0006364|GO:0006396|GO:0007004|GO:0008283|GO:0009451|GO:0042254|GO:0005634|GO:0005654|GO:0005697|GO:0005730|GO:0005737|GO:0015030|GO:0030529|GO:0003720|GO:0003723|GO:0005515|GO:0009982|GO:0016853	NM_001142463///NM_001363///NR_002984///NR_049842	up	201478_s_at,201479_at,216212_s_at|1736	7.58339e-13	6.1313	201478_s_at,201479_at,216212_s_at|1736	4.613e-10	2.57635	201478_s_at,201479_at,216212_s_at|1736	3.213e-23	2.55004
		274	UBA2	ubiquitin-like modifier activating enzyme 2	Hs.602273///Hs.631580	chr19	10054	GO:0006464|GO:0016925|GO:0043085|GO:0005634|GO:0005654|GO:0005737|GO:0000166|GO:0003824|GO:0005515|GO:0005524|GO:0008047|GO:0008134|GO:0008641|GO:0016874|GO:0019948|GO:0046872|GO:0046982	NM_005499	up	201177_s_at,229587_at|10054	7.7278e-13	10.0699	201177_s_at|10054	9.84593e-11	7.85805	201177_s_at|10054	1.92183e-08	4.93413
		275	CAV1	caveolin 1, caveolae protein, 22kDa	Hs.74034	chr7	857	GO:0000122|GO:0000165|GO:0000188|GO:0001525|GO:0001570|GO:0001666|GO:0001937|GO:0001960|GO:0002026|GO:0002931|GO:0003057|GO:0006641|GO:0006816|GO:0006874|GO:0006940|GO:0007519|GO:0007584|GO:0007595|GO:0007596|GO:0008104|GO:0008285|GO:0009267|GO:0009612|GO	NM_001172895///NM_001172896///NM_001172897///NM_001753	up	203065_s_at,212097_at|857	8.30567e-13	9.8228	203065_s_at,212097_at|857	2.36394e-21	8.54576	203065_s_at,212097_at|857	1.69535e-30	36.6589
		276	RRP15	ribosomal RNA processing 15 homolog (S. cerevisiae)	Hs.609251///Hs.615137///Hs.616333///Hs.660109	chr1	51018	GO:0005634|GO:0005730|GO:0005739	NM_016052	up	214764_at,219037_at|51018	8.74081e-13	4.47647	214764_at,219037_at|51018	2.39329e-26	2.68726	214764_at,219037_at|51018	4.39729e-09	3.63722
		277	CENPF	centromere protein F, 350/400kDa	Hs.497741///Hs.596369///Hs.601409///Hs.610772///Hs.644840///Hs.695109	chr1	1063	GO:0000085|GO:0000087|GO:0000278|GO:0006260|GO:0007049|GO:0007059|GO:0007067|GO:0007094|GO:0007275|GO:0007517|GO:0008283|GO:0010389|GO:0015031|GO:0016202|GO:0030154|GO:0042493|GO:0045892|GO:0051301|GO:0051310|GO:0051382|GO:0000775|GO:0000776|GO:0000777|GO	NM_016343	up	207331_at,207828_s_at,209172_s_at|1063	9.11989e-13	3.68117	207331_at,207828_s_at,209172_s_at|1063	7.23474e-16	2.24068	207331_at,207828_s_at,209172_s_at|1063	1.17822e-35	6.93521
		278	SFTPB	surfactant protein B	Hs.512690///Hs.593933	chr2	6439	GO:0001666|GO:0006629|GO:0006665|GO:0007585|GO:0007623|GO:0009749|GO:0009887|GO:0032496|GO:0033189|GO:0051384|GO:0055093|GO:0070741|GO:0070848|GO:0070849|GO:0071260|GO:0071732|GO:0005576|GO:0005615|GO:0005737|GO:0005764|GO:0005771|GO:0042599	NM_000542///NM_198843	down	209810_at,213936_x_at,214354_x_at,37004_at|6439	9.21701e-13	5.69239	37004_at,209810_at,213936_x_at,214354_x_at|6439	2.70923e-08	4.96811	209810_at,213936_x_at,214354_x_at,37004_at|6439	8.6331e-12	2.10159
		279	RANBP6	RAN binding protein 6	Hs.167496///Hs.732683	chr9	26953	GO:0006810|GO:0015031|GO:0005634|GO:0005737|GO:0005488|GO:0005515	NM_001243202///NM_001243203///NM_012416	up	213019_at|26953	9.33505e-13	10.299	213019_at|26953	4.39844e-33	2.85501	213019_at|26953	2.1051e-09	4.02933
		280	GPR87	G protein-coupled receptor 87	Hs.591292///Hs.666745	chr3	53836	GO:0007165|GO:0007186|GO:0007194|GO:0035589|GO:0005886|GO:0016020|GO:0016021|GO:0004871|GO:0004930|GO:0045028	NM_023915	up	219936_s_at|53836	9.98395e-13	24.5286	219936_s_at|53836	7.94468e-07	5.86987	219936_s_at|53836	8.74107e-16	4.52998
		281	KLF10	Kruppel-like factor 10	Hs.435001	chr8	7071	GO:0000122|GO:0001501|GO:0006351|GO:0006355|GO:0006917|GO:0007179|GO:0007267|GO:0008283|GO:0008285|GO:0030282|GO:0035019|GO:0042127|GO:0045672|GO:0005622|GO:0005634|GO:0003676|GO:0003677|GO:0003700|GO:0005515|GO:0008270|GO:0046872	NM_001032282///NM_005655	up	202393_s_at|7071	1.00163e-12	17.0613	202393_s_at|7071	1.7561e-07	7.27793	202393_s_at|7071	4.66826e-15	4.77393
		282	UCHL3	ubiquitin carboxyl-terminal esterase L3 (ubiquitin thiolesterase)	Hs.162241	chr13	7347	GO:0006508|GO:0006511|GO:0030163|GO:0005622|GO:0005634|GO:0005737|GO:0005739|GO:0004221|GO:0005515|GO:0008233|GO:0008234|GO:0016787|GO:0043130	NM_001270952///NM_006002	up	204616_at|7347	1.09256e-12	11.3906	204616_at|7347	6.79178e-06	5.87687	204616_at|7347	9.7248e-11	2.39608
		283	UBE2V2	ubiquitin-conjugating enzyme E2 variant 2	Hs.491695///Hs.595400///Hs.705912///Hs.740739	chr8	7336	GO:0000209|GO:0000729|GO:0006282|GO:0008283|GO:0010976|GO:0016567|GO:0032436|GO:0042275|GO:0043524|GO:0045739|GO:0051965|GO:0005634|GO:0005737|GO:0031372|GO:0005515|GO:0016881	NM_003350	up	209096_at,228734_at,230411_at|7336	1.1042e-12	10.2375	209096_at|7336	6.6063e-09	4.70388	209096_at|7336	7.18068e-10	5.61238
		284	IQCJ-SCHIP1///SCHIP1	IQCJ-SCHIP1 readthrough///schwannomin interacting protein 1	Hs.134665///Hs.595561///Hs.730166	chr3	29970	GO:0005737|GO:0005515|GO:0042802	NM_001197107///NM_001197108///NM_001197109///NM_001197113///NM_001197114///NM_014575	up	204030_s_at|29970	1.14316e-12	5.75325	204030_s_at|29970	1.27315e-18	3.07811	204030_s_at|29970	1.16163e-35	8.60304
		285	KANSL2	KAT8 regulatory NSL complex subunit 2	Hs.505412	chr12	54934	GO:0016568|GO:0043981|GO:0043982|GO:0043984|GO:0000123|GO:0005634|GO:0043995|GO:0043996|GO:0046972	NM_017822	up	221821_s_at|54934	1.22616e-12	14.4776	221821_s_at|54934	6.44991e-07	2.72982	221821_s_at|54934	1.05224e-13	2.13307
		286	LAMB1	laminin, beta 1	Hs.650585	chr7	3912	GO:0007155|GO:0007162|GO:0007411|GO:0007566|GO:0016192|GO:0016477|GO:0021812|GO:0030198|GO:0030335|GO:0031175|GO:0034446|GO:0042476|GO:0050679|GO:0005576|GO:0005578|GO:0005604|GO:0005605|GO:0005606|GO:0005607|GO:0005615|GO:0016020|GO:0031012|GO:0043256|GO	NM_002291	up	201505_at,211651_s_at|3912	1.30875e-12	7.60629	201505_at,211651_s_at|3912	2.27e-43	5.23289	201505_at,211651_s_at|3912	5.69951e-23	11.7076
		287	EIF3J	eukaryotic translation initiation factor 3, subunit J	Hs.404056///Hs.607689///Hs.695256///Hs.735826	chr15	8669	GO:0001731|GO:0006412|GO:0006413|GO:0006446|GO:0010467|GO:0044267|GO:0005737|GO:0005829|GO:0005852|GO:0016282|GO:0033290|GO:0003743|GO:0005515	NM_003758	up	208264_s_at,208985_s_at|8669	1.36723e-12	21.4214	208264_s_at,208985_s_at|8669	2.30855e-05	3.3508	208264_s_at,208985_s_at|8669	5.77385e-09	3.76518
		288	PSMD14	proteasome (prosome, macropain) 26S subunit, non-ATPase, 14	Hs.740477	chr2	10213	GO:0000075|GO:0000082|GO:0000084|GO:0000209|GO:0000278|GO:0000724|GO:0002474|GO:0002479|GO:0006281|GO:0006303|GO:0006508|GO:0006511|GO:0006521|GO:0006915|GO:0006974|GO:0006977|GO:0010467|GO:0010950|GO:0016032|GO:0016070|GO:0016071|GO:0031145|GO:0034641|GO	NM_005805	up	212296_at|10213	1.58239e-12	14.7331	212296_at|10213	1.17832e-06	6.15544	212296_at|10213	4.53144e-10	2.19485
		289	MLF1IP	MLF1 interacting protein	Hs.575032	chr4	79682	GO:0000087|GO:0000236|GO:0000278|GO:0006334|GO:0006351|GO:0006355|GO:0019048|GO:0034080|GO:0000775|GO:0000776|GO:0000777|GO:0005634|GO:0005654|GO:0005694|GO:0005737|GO:0005813|GO:0005829|GO:0005515	NM_024629	up	218883_s_at,229304_s_at,229305_at|79682	1.93446e-12	8.02753	218883_s_at|79682	4.21528e-06	3.21283	218883_s_at|79682	7.39246e-13	9.16458
		290	TCEA1	transcription elongation factor A (SII), 1	Hs.491745///Hs.613688///Hs.669385///Hs.737913	chr3///chr8	6917	GO:0006281|GO:0006283|GO:0006289|GO:0006351|GO:0006355|GO:0006357|GO:0006366|GO:0006368|GO:0006414|GO:0010467|GO:0016032|GO:0022415|GO:0030218|GO:0032784|GO:0045893|GO:0045944|GO:0050434|GO:0005634|GO:0005654|GO:0005730|GO:0003676|GO:0003677|GO:0003746|GO	NM_006756///NM_201437	up	216241_s_at,1566207_at,1566208_at|6917	2.64749e-12	9.35858	216241_s_at|6917	3.02632e-05	3.13092	216241_s_at|6917	1.10635e-06	2.30986
		291	VCAM1	vascular cell adhesion molecule 1	Hs.109225///Hs.708046	chr1	7412	GO:0001666|GO:0002526|GO:0002544|GO:0007155|GO:0007157|GO:0007159|GO:0007507|GO:0007568|GO:0007584|GO:0009308|GO:0010212|GO:0016337|GO:0019048|GO:0019221|GO:0022614|GO:0030183|GO:0042102|GO:0050776|GO:0050901|GO:0060333|GO:0060669|GO:0060710|GO:0071333|GO	NM_001078///NM_001199834///NM_080682	up	203868_s_at|7412	2.93516e-12	4.33771	203868_s_at|7412	8.413e-24	3.82597	203868_s_at|7412	3.92529e-26	8.20609
		292	SYNCRIP	synaptotagmin binding, cytoplasmic RNA interacting protein	Hs.485877///Hs.571177///Hs.602341///Hs.609969///Hs.715430	chr6///chr20	10492	GO:0000398|GO:0006396|GO:0006397|GO:0006417|GO:0008380|GO:0017148|GO:0019048|GO:0070934|GO:0071346|GO:0005634|GO:0005654|GO:0005681|GO:0005737|GO:0005783|GO:0019013|GO:0030529|GO:0043231|GO:0070937|GO:0071013|GO:0071204|GO:0000166|GO:0003676|GO:0003723|GO	NM_001159673///NM_001159674///NM_001159675///NM_001159676///NM_001159677///NM_001253771///NM_006372	up	209024_s_at,209025_s_at,217832_at,217833_at,217834_s_at,236146_at,1555427_s_at|10492	3.1825e-12	5.95193	209024_s_at,209025_s_at,217832_at,217833_at,217834_s_at|10492	5.6046e-09	5.29221	209024_s_at,209025_s_at,217832_at,217833_at,217834_s_at|10492	1.62722e-07	2.19377
		293	RBBP8	retinoblastoma binding protein 8	Hs.546282///Hs.736556	chr18	5932	GO:0000075|GO:0000082|GO:0000122|GO:0000724|GO:0001835|GO:0006281|GO:0006357|GO:0006974|GO:0007049|GO:0007067|GO:0007126|GO:0010792|GO:0031572|GO:0051301|GO:0005634|GO:0017053|GO:0000014|GO:0001103|GO:0001106|GO:0003677|GO:0003684|GO:0004518|GO:0004519|GO	NM_002894///NM_203291///NM_203292	up	203344_s_at|5932	3.18315e-12	15.4816	203344_s_at|5932	1.20287e-08	4.99895	203344_s_at|5932	1.77389e-08	2.10843
		294	MYC	v-myc myelocytomatosis viral oncogene homolog (avian)	Hs.202453///Hs.596284	chr8	4609	GO:0000122|GO:0000165|GO:0001658|GO:0002053|GO:0006112|GO:0006338|GO:0006351|GO:0006355|GO:0006367|GO:0006879|GO:0006974|GO:0007050|GO:0007179|GO:0007219|GO:0008284|GO:0010332|GO:0010467|GO:0015671|GO:0032204|GO:0032873|GO:0034644|GO:0035690|GO:0042493|GO	NM_002467	up	202431_s_at|4609	3.47495e-12	8.16954	202431_s_at|4609	1.41234e-24	8.4925	202431_s_at|4609	1.75935e-17	7.3835
		295	MFAP2	microfibrillar-associated protein 2	Hs.389137///Hs.618727	chr1	4237	GO:0030198|GO:0030220|GO:0001527|GO:0005576|GO:0005578|GO:0001968|GO:0005515|GO:0070051	NM_001135247///NM_001135248///NM_002403///NM_017459///XM_003960903///XM_003960904///XM_003960905	up	203417_at|4237	3.73168e-12	8.23073	203417_at|4237	7.93493e-21	4.34248	203417_at|4237	9.61137e-08	2.50641
		296	PITPNB	phosphatidylinositol transfer protein, beta	Hs.705323///Hs.7370	chr22	23760	GO:0001701|GO:0006629|GO:0006644|GO:0006810|GO:0015914|GO:0044281|GO:0046474|GO:0000139|GO:0005622|GO:0005737|GO:0005789|GO:0005794|GO:0008289|GO:0008526	NM_012399	up	202522_at|23760	4.03395e-12	67.4798	202522_at|23760	1.51048e-05	3.47998	202522_at|23760	1.90627e-10	2.18082
		297	CYCS	cytochrome c, somatic	Hs.437060///Hs.491483///Hs.660527	chr7	54205	GO:0006309|GO:0006915|GO:0008635|GO:0022900|GO:0022904|GO:0044237|GO:0044281|GO:0045333|GO:0055114|GO:0097193|GO:0000159|GO:0005634|GO:0005739|GO:0005743|GO:0005758|GO:0005829|GO:0070469|GO:0004722|GO:0005506|GO:0005515|GO:0009055|GO:0020037|GO:0045155|GO	NM_018947	up	208905_at,229415_at,244546_at|54205	5.25839e-12	12.8418	208905_at|54205	3.21642e-06	6.26555	208905_at|54205	4.51665e-07	2.12819
		298	MS4A4A	membrane-spanning 4-domains, subfamily A, member 4A	Hs.325960///Hs.595417	chr11	51338	GO:0016020|GO:0016021	NM_001243266///NM_024021///NM_148975	up	219607_s_at,224357_s_at,1555728_a_at|51338	6.05273e-12	2.04684	219607_s_at|51338	3.43562e-20	2.41661	219607_s_at|51338	2.41273e-16	4.49594
		299	ZNF747	zinc finger protein 747	Hs.592032///Hs.625026///Hs.629003	chr16	65988	GO:0006355|GO:0005622|GO:0003676|GO:0046872	NM_023931	down	206180_x_at,228856_at,238606_at|65988	6.2116e-12	3.82714	206180_x_at|65988	5.21391e-06	3.27203	206180_x_at|65988	2.12022e-11	3.86038
		300	HSPE1	heat shock 10kDa protein 1 (chaperonin 10)	Hs.1197///Hs.591468///Hs.633165///Hs.689448	chr2	3336	GO:0006457|GO:0006919|GO:0006950|GO:0006986|GO:0005737|GO:0005739|GO:0005759|GO:0005515|GO:0005524|GO:0051082|GO:0051087	NM_002157	up	205133_s_at|3336	6.24055e-12	7.10209	205133_s_at|3336	1.89416e-09	14.856	205133_s_at|3336	1.12872e-12	2.52574
		301	PHLDA2	pleckstrin homology-like domain, family A, member 2	Hs.154036	chr11	7262	GO:0006915|GO:0009887|GO:0005737|GO:0016020|GO:0005543|GO:0005515	NM_003311	up	209802_at,209803_s_at,229494_s_at|7262	6.33635e-12	7.14575	209802_at,209803_s_at|7262	2.59785e-11	3.03883	209802_at,209803_s_at|7262	1.3479e-11	2.80223
		302	RPRD1A	regulation of nuclear pre-mRNA domain containing 1A	Hs.464912///Hs.615695///Hs.645628	chr18	55197	GO:0070940|GO:0016591	NM_018170	up	218209_s_at,222558_at,222559_s_at,225953_at,228566_at,1555202_a_at|55197	7.00074e-12	4.75161	218209_s_at|55197	7.71564e-11	2.38439	218209_s_at|55197	6.12121e-05	2.37683
		303	ITGA6	integrin, alpha 6	Hs.133397///Hs.613769	chr2	3655	GO:0007044|GO:0007155|GO:0007160|GO:0007229|GO:0007596|GO:0010811|GO:0016337|GO:0022409|GO:0030198|GO:0031581|GO:0031668|GO:0033627|GO:0034329|GO:0042327|GO:0042475|GO:0043065|GO:0043066|GO:0045944|GO:0046847|GO:0050873|GO:0050900|GO:0071407|GO:2001237|GO	NM_000210///NM_001079818	up	201656_at,215177_s_at|3655	7.56777e-12	5.23679	201656_at,215177_s_at|3655	6.16853e-13	9.32252	201656_at,215177_s_at|3655	4.86596e-19	7.80818
		304	RNF6	ring finger protein (C3H2C3 type) 6	Hs.136885///Hs.609300///Hs.705614///Hs.717954	chr13	6049	GO:0006355|GO:0006511|GO:0016567|GO:0030517|GO:0044314|GO:0045893|GO:0060765|GO:0070936|GO:0085020|GO:0005634|GO:0005737|GO:0016605|GO:0030424|GO:0042995|GO:0003677|GO:0004842|GO:0005515|GO:0008270|GO:0016874|GO:0046872|GO:0050681	NM_005977///NM_183043///NM_183044///NM_183045	up	203403_s_at,210931_at,210932_s_at|6049	7.79906e-12	7.84619	203403_s_at,210931_at,210932_s_at|6049	5.0703e-12	4.50101	203403_s_at,210931_at,210932_s_at|6049	0.000678952	2.48744
		305	CECR7	cat eye syndrome chromosome region, candidate 7 (non-protein coding)	Hs.660640	chr22	100130418		NR_015352	down	220452_x_at,243048_at|100130418	7.85491e-12	4.48855	220452_x_at|100130418	1.10551e-05	4.99718	220452_x_at|100130418	2.30189e-12	3.3482
		306	CPOX	coproporphyrinogen oxidase	Hs.476982///Hs.700766///Hs.702836	chr3	1371	GO:0006778|GO:0006779|GO:0006782|GO:0006783|GO:0010035|GO:0010039|GO:0010288|GO:0017085|GO:0044281|GO:0046685|GO:0051597|GO:0055114|GO:0005737|GO:0005739|GO:0005743|GO:0005758|GO:0004109|GO:0016491|GO:0042802|GO:0042803	NM_000097	up	204172_at|1371	8.36454e-12	7.42733	204172_at|1371	7.25842e-05	2.08576	204172_at|1371	2.26507e-07	3.55787
		307	SMC4	structural maintenance of chromosomes 4	Hs.58992	chr3	10051	GO:0000070|GO:0000278|GO:0006281|GO:0006310|GO:0006935|GO:0007049|GO:0007062|GO:0007067|GO:0007076|GO:0007165|GO:0010032|GO:0030261|GO:0045132|GO:0051276|GO:0051301|GO:0051383|GO:0000796|GO:0005634|GO:0005694|GO:0005730|GO:0005737|GO:0005829|GO:0016020|GO	NM_001002799///NM_001002800///NM_005496	up	201663_s_at,201664_at,215623_x_at|10051	8.44964e-12	12.77	201663_s_at,201664_at,215623_x_at|10051	1.24293e-07	4.31028	201663_s_at,201664_at,215623_x_at|10051	3.36426e-12	8.55842
		308	RAD23B	RAD23 homolog B (S. cerevisiae)	Hs.521640	chr9///chr3	5887	GO:0000715|GO:0000718|GO:0006281|GO:0006289|GO:0006974|GO:0007283|GO:0032434|GO:0043161|GO:0000502|GO:0005634|GO:0005654|GO:0005730|GO:0005737|GO:0071942|GO:0003684|GO:0003697|GO:0005515|GO:0031593|GO:0006412|GO:0006414|GO:0006452|GO:0006810|GO:0008284|GO	NM_001244713///NM_001244724///NM_002874	up	201222_s_at,201223_s_at,214422_at,223598_at|5887	9.64228e-12	14.1651	201222_s_at,201223_s_at,214422_at|5887	6.00487e-08	6.37143	201222_s_at,201223_s_at,214422_at|5887	7.08941e-06	2.61663
		309	CNIH4	cornichon homolog 4 (Drosophila)	Hs.445890///Hs.599545///Hs.736661	chr1///chr8	29097	GO:0035556|GO:0005622|GO:0005783|GO:0016020|GO:0016021	NM_001277197///NM_001277198///NM_001277199///NM_001277200///NM_014184///NR_102347	up	218728_s_at,222721_at,223993_s_at,228306_at,228437_at,243051_at|29097	9.72372e-12	6.08351	218728_s_at|29097	3.11906e-16	7.13307	218728_s_at|29097	2.02141e-15	9.33702
		310	CRISPLD2	cysteine-rich secretory protein LCCL domain containing 2	Hs.513779///Hs.617091	chr16	83716	GO:0030198|GO:0005576|GO:0030133|GO:0031012|GO:0005539|GO:0008201	NM_031476	up	221541_at,1555809_at|83716	9.83312e-12	4.17955	221541_at|83716	3.18032e-05	2.51241	221541_at|83716	8.86898e-12	3.53199
		311	ZBTB1	zinc finger and BTB domain containing 1	Hs.605143///Hs.723486	chr14	22890	GO:0006351|GO:0006355|GO:0030183|GO:0033077|GO:0005622|GO:0005634|GO:0003676|GO:0003677|GO:0005515|GO:0008270|GO:0046872	NM_001123329///NM_014950	up	205092_x_at,213376_at,1557036_at|22890	9.89433e-12	3.91164	205092_x_at,213376_at|22890	3.26549e-32	3.38589	205092_x_at,213376_at|22890	1.03913e-05	2.76474
		312	ZCCHC8	zinc finger, CCHC domain containing 8	Hs.37706///Hs.699539	chr12	55596	GO:0000398|GO:0006397|GO:0008380|GO:0005634|GO:0005681|GO:0005730|GO:0071013|GO:0003676|GO:0005515|GO:0008270|GO:0046872	NM_017612	up	218478_s_at,230786_at|55596	1.01234e-11	6.65786	218478_s_at|55596	5.62305e-05	2.51674	218478_s_at|55596	1.50236e-09	2.41648
		313	VBP1	von Hippel-Lindau binding protein 1	Hs.436803///Hs.633259///Hs.634015	chrX	7411	GO:0006457|GO:0044267|GO:0051084|GO:0005634|GO:0005737|GO:0016272|GO:0043231|GO:0005515|GO:0051082	NM_003372	up	201472_at|7411	1.05939e-11	14.0217	201472_at|7411	3.21192e-08	13.4231	201472_at|7411	1.40616e-09	3.88801
		314	MEX3C	mex-3 homolog C (C. elegans)	Hs.465144///Hs.678764///Hs.701250	chr18	51320	GO:0005634|GO:0005737|GO:0043231|GO:0003723|GO:0005515|GO:0008270|GO:0016874|GO:0046872	NM_016626	up	218247_s_at,222567_s_at,227275_at,1556873_at,1556874_a_at|51320	1.07254e-11	3.01475	218247_s_at|51320	8.07365e-25	3.28432	218247_s_at|51320	5.3957e-07	4.33927
		315	MIR3658///UCK2	microRNA 3658///uridine-cytidine kinase 2	Hs.458360///Hs.597454	chr1	7371	GO:0006206|GO:0007631|GO:0008152|GO:0015937|GO:0016310|GO:0043097|GO:0044206|GO:0044211|GO:0044281|GO:0048678|GO:0055086|GO:0071453|GO:0005829|GO:0043231|GO:0000166|GO:0004140|GO:0004849|GO:0005515|GO:0005524|GO:0016301|GO:0016740|GO:0016773|GO:0019206	NM_012474///NR_037431	up	209825_s_at,225722_at|7371	1.08958e-11	5.35873	209825_s_at|7371	2.08062e-10	3.87806	209825_s_at|7371	3.49214e-16	3.25266
		316	DICER1	dicer 1, ribonuclease type III	Hs.595502///Hs.612400///Hs.613716///Hs.738957///Hs.87889	chr14	23405	GO:0000122|GO:0001525|GO:0001942|GO:0006396|GO:0006915|GO:0008283|GO:0009791|GO:0010070|GO:0010467|GO:0010468|GO:0010626|GO:0010628|GO:0014040|GO:0019827|GO:0021522|GO:0021675|GO:0021889|GO:0021987|GO:0030324|GO:0030326|GO:0030422|GO:0030423|GO:0031047|GO	NM_001195573///NM_001271282///NM_030621///NM_177438	up	206061_s_at,212888_at,213229_at,216260_at,216280_s_at,216281_at|23405	1.13596e-11	3.63312	206061_s_at,212888_at,213229_at,216260_at,216280_s_at,216281_at|23405	4.38305e-26	3.09941	206061_s_at,212888_at,213229_at,216260_at,216280_s_at,216281_at|23405	9.15497e-09	2.30141
		317	ERI2	ERI1 exoribonuclease family member 2	Hs.248437///Hs.630326	chr16	112479	GO:0090305|GO:0005622|GO:0003676|GO:0004518|GO:0004527|GO:0008270|GO:0016787|GO:0046872	NM_001142725///NM_080663	up	213365_at,240603_s_at,240604_at|112479	1.18036e-11	5.65272	213365_at|112479	9.84813e-09	2.16838	213365_at|112479	1.53338e-07	3.70154
		318	FAM20B	family with sequence similarity 20, member B	Hs.5737///Hs.609588///Hs.711441	chr1	9917	GO:0016310|GO:0000139|GO:0005794|GO:0016020|GO:0016021|GO:0000166|GO:0005524|GO:0016301|GO:0016740|GO:0016773	NM_014864	up	202915_s_at,202916_s_at|9917	1.38065e-11	4.8642	202915_s_at,202916_s_at|9917	4.1914e-14	2.05121	202915_s_at,202916_s_at|9917	3.47551e-07	2.04101
		319	FAM69A	family with sequence similarity 69, member A	Hs.180946///Hs.601241///Hs.607949///Hs.727180	chr1	388650	GO:0005783|GO:0005789|GO:0016020|GO:0016021|GO:0005515	NM_001006605///NM_001252269///NM_001252270///NM_001252271///NM_001252273	up	213689_x_at,216044_x_at,1556498_at|388650	1.38068e-11	4.79011	213689_x_at,216044_x_at|388650	8.12284e-09	2.11124	213689_x_at,216044_x_at|388650	0.000100275	2.06957
		320	RB1	retinoblastoma 1	Hs.408528///Hs.605217	chr13	5925	GO:0000075|GO:0000080|GO:0000082|GO:0000083|GO:0000084|GO:0000122|GO:0000278|GO:0000279|GO:0006338|GO:0006351|GO:0006355|GO:0006469|GO:0007049|GO:0007050|GO:0007070|GO:0007093|GO:0007265|GO:0007346|GO:0008285|GO:0016568|GO:0019048|GO:0030182|GO:0030308|GO	NM_000321	up	203132_at,211540_s_at|5925	1.39215e-11	6.32914	203132_at,211540_s_at|5925	3.22055e-15	2.54503	203132_at,211540_s_at|5925	3.41777e-06	3.32392
		321	REV3L	REV3-like, polymerase (DNA directed), zeta, catalytic subunit	Hs.232021	chr6	5980	GO:0006139|GO:0006260|GO:0006261|GO:0006281|GO:0006297|GO:0006974|GO:0019985|GO:0005634|GO:0005654|GO:0005694|GO:0016035|GO:0000166|GO:0003676|GO:0003677|GO:0003887|GO:0005515|GO:0008408|GO:0016740|GO:0016779|GO:0046872|GO:0051536|GO:0051539	NM_002912	up	208070_s_at,238736_at|5980	1.40262e-11	3.70727	208070_s_at|5980	4.49194e-08	2.15907	208070_s_at|5980	7.38605e-08	2.1925
		322	NUP133	nucleoporin 133kDa	Hs.12457	chr1	55746	GO:0000087|GO:0000236|GO:0000278|GO:0005975|GO:0006406|GO:0006810|GO:0006999|GO:0007077|GO:0008645|GO:0010827|GO:0015031|GO:0015758|GO:0016032|GO:0019221|GO:0022415|GO:0044281|GO:0048339|GO:0051028|GO:0055085|GO:0000775|GO:0000776|GO:0000777|GO:0000940|GO	NM_018230	up	202184_s_at,233421_s_at|55746	1.42527e-11	7.77264	202184_s_at|55746	1.3294e-06	2.04672	202184_s_at|55746	6.04932e-07	2.49
		323	EMP3	epithelial membrane protein 3	Hs.609040///Hs.9999	chr19	2014	GO:0008285|GO:0016049|GO:0016020|GO:0016021	NM_001425	up	203729_at|2014	1.56078e-11	7.05515	203729_at|2014	2.8018e-05	3.16155	203729_at|2014	7.52811e-06	2.11529
		324	SFN	stratifin	Hs.523718	chr1	2810	GO:0000079|GO:0001836|GO:0006469|GO:0006915|GO:0007165|GO:0008285|GO:0008630|GO:0016044|GO:0030216|GO:0030307|GO:0043154|GO:0043588|GO:0043616|GO:0046827|GO:0051726|GO:0097193|GO:1900740|GO:0005576|GO:0005615|GO:0005634|GO:0005737|GO:0005829|GO:0030659|GO	NM_006142	up	209260_at,33322_i_at,33323_r_at|2810	1.58214e-11	42.5687	33322_i_at,33323_r_at,209260_at|2810	0.00120435	2.07406	209260_at,33322_i_at,33323_r_at|2810	2.54922e-10	2.55279
		325	ATF1	activating transcription factor 1	Hs.648565	chr12	466	GO:0002224|GO:0002755|GO:0002756|GO:0006351|GO:0006355|GO:0008063|GO:0010976|GO:0014070|GO:0032025|GO:0034130|GO:0034134|GO:0034138|GO:0034142|GO:0034146|GO:0034162|GO:0034166|GO:0035666|GO:0038123|GO:0038124|GO:0043623|GO:0045087|GO:0045740|GO:0045944|GO	NM_005171	up	222103_at,1558233_s_at,1565269_s_at|466	1.60081e-11	5.32932	222103_at|466	5.31438e-16	4.23192	222103_at|466	2.68235e-07	3.62473
		326	MAF	v-maf musculoaponeurotic fibrosarcoma oncogene homolog (avian)	Hs.134859	chr16	4094	GO:0000122|GO:0001816|GO:0002088|GO:0006351|GO:0006355|GO:0006366|GO:0010628|GO:0032330|GO:0045944|GO:0048468|GO:0048839|GO:0070306|GO:0000785|GO:0005634|GO:0005737|GO:0003677|GO:0003690|GO:0003700|GO:0005515|GO:0042803|GO:0043565|GO:0046982	NM_001031804///NM_005360	up	206363_at,209347_s_at,209348_s_at,1566323_at,1566324_a_at|4094	1.64833e-11	3.36599	206363_at,209347_s_at,209348_s_at|4094	2.19235e-08	2.3136	206363_at,209347_s_at,209348_s_at|4094	3.64206e-34	12.8195
		327	GNG10	guanine nucleotide binding protein (G protein), gamma 10	Hs.534196	chr9	2790	GO:0006112|GO:0006184|GO:0007165|GO:0007186|GO:0007268|GO:0044281|GO:0071377|GO:0005834|GO:0005886|GO:0016020|GO:0016021|GO:0003924|GO:0004871	NM_001017998///NM_001198664	up	201921_at|2790	1.81336e-11	17.6281	201921_at|2790	0.00960102	2.28223	201921_at|2790	1.30973e-06	2.32013
		328	CBX1	chromobox homolog 1	Hs.77254	chr17	10951	GO:0045892|GO:0000775|GO:0000785|GO:0001939|GO:0001940|GO:0005634|GO:0005654|GO:0005720|GO:0005721|GO:0005819|GO:0010369|GO:0003682|GO:0005515|GO:0019899|GO:0042802	NM_001127228///NM_006807	up	201518_at|10951	1.98709e-11	10.1447	201518_at|10951	2.74575e-15	9.45689	201518_at|10951	8.93127e-09	5.41964
		329	DDX60	DEAD (Asp-Glu-Ala-Asp) box polypeptide 60	Hs.481141///Hs.591710	chr4	55601	GO:0009615|GO:0045087|GO:0051607|GO:1900245|GO:1900246|GO:0005737|GO:0000166|GO:0003676|GO:0003677|GO:0003690|GO:0003723|GO:0003725|GO:0003727|GO:0004386|GO:0005515|GO:0005524|GO:0008026|GO:0016787	NM_017631	up	218986_s_at|55601	2.34837e-11	8.81753	218986_s_at|55601	7.7099e-15	2.96213	218986_s_at|55601	3.12097e-07	4.85182
		330	GBP1	guanylate binding protein 1, interferon-inducible	Hs.443527///Hs.62661	chr1	2633	GO:0006184|GO:0019221|GO:0051607|GO:0060333|GO:0000139|GO:0005576|GO:0005737|GO:0005794|GO:0005829|GO:0016020|GO:0000166|GO:0003924|GO:0005525|GO:0042802	NM_002053	up	202269_x_at,202270_at,231577_s_at,231578_at|2633	2.3858e-11	7.74036	202269_x_at,202270_at|2633	3.89183e-13	10.0521	202269_x_at,202270_at|2633	4.20548e-06	3.45784
		331	IL32	interleukin 32	Hs.943	chr16	9235	GO:0006952|GO:0006955|GO:0007155|GO:0005576|GO:0005615|GO:0005125	NM_001012631///NM_001012632///NM_001012633///NM_001012634///NM_001012635///NM_001012636///NM_001012718///NM_004221	up	203828_s_at|9235	2.48747e-11	6.00089	203828_s_at|9235	1.28871e-06	2.20151	203828_s_at|9235	5.04828e-06	2.40395
		332	FADD	Fas (TNFRSF6)-associated via death domain	Hs.86131	chr11	8772	GO:0002224|GO:0002756|GO:0006915|GO:0006919|GO:0007165|GO:0008625|GO:0019048|GO:0032757|GO:0032760|GO:0034138|GO:0034142|GO:0035666|GO:0042981|GO:0043065|GO:0043123|GO:0045087|GO:0045862|GO:0045944|GO:0051291|GO:0051607|GO:0060340|GO:0070265|GO:0071260|GO	NM_003824	up	202535_at|8772	2.65787e-11	5.48922	202535_at|8772	2.28365e-10	2.1219	202535_at|8772	1.36636e-10	2.54808
		333	WNT5A	wingless-type MMTV integration site family, member 5A	Hs.603906///Hs.613961///Hs.643085///Hs.723431	chr3	7474	GO:0000187|GO:0001667|GO:0001736|GO:0001756|GO:0001837|GO:0001843|GO:0001934|GO:0001938|GO:0001947|GO:0002009|GO:0002053|GO:0002088|GO:0002741|GO:0003323|GO:0003344|GO:0003401|GO:0003408|GO:0006468|GO:0007223|GO:0007254|GO:0007257|GO:0007275|GO:0007411|GO	NM_001256105///NM_003392	up	205990_s_at,213425_at|7474	2.67156e-11	4.87704	205990_s_at,213425_at|7474	1.26095e-12	6.05982	205990_s_at,213425_at|7474	1.55929e-13	10.4529
		334	GPRIN2	G protein regulated inducer of neurite outgrowth 2	Hs.447449///Hs.523375	chr10	9721	GO:0005515	NM_014696	down	206747_at,1554541_a_at|9721	2.72109e-11	2.96148	206747_at|9721	4.37683e-07	3.47851	206747_at|9721	3.55298e-11	2.57618
		335	SLC2A1	solute carrier family 2 (facilitated glucose transporter), member 1	Hs.473721	chr1	6513	GO:0005975|GO:0006112|GO:0006461|GO:0006766|GO:0006767|GO:0006810|GO:0006970|GO:0008643|GO:0008645|GO:0015758|GO:0019852|GO:0042149|GO:0042908|GO:0044281|GO:0050796|GO:0055085|GO:0070837|GO:0001939|GO:0005622|GO:0005737|GO:0005886|GO:0005901|GO:0005911|GO	NM_006516	up	201249_at,201250_s_at|6513	3.12657e-11	13.049	201249_at,201250_s_at|6513	2.49765e-09	2.18971	201249_at,201250_s_at|6513	8.93655e-12	2.17795
		336	PIKFYVE	phosphoinositide kinase, FYVE finger containing	Hs.173939///Hs.633532///Hs.744353///Hs.744997	chr2	200576	GO:0006644|GO:0006661|GO:0006898|GO:0016310|GO:0032288|GO:0034504|GO:0035556|GO:0036092|GO:0042147|GO:0044267|GO:0044281|GO:0046488|GO:0046854|GO:0000139|GO:0005768|GO:0005829|GO:0010008|GO:0012506|GO:0016020|GO:0031410|GO:0031901|GO:0031902|GO:0045121|GO	NM_001002881///NM_001178000///NM_015040///NM_152671	up	213111_at,1553917_at,1557719_at|200576	3.13663e-11	3.40972	213111_at|200576	8.39352e-17	2.41887	213111_at|200576	4.56607e-10	4.81365
		337	ERN2	endoplasmic reticulum to nucleus signaling 2	Hs.592041	chr16	10595	GO:0006351|GO:0006355|GO:0006397|GO:0006468|GO:0006915|GO:0006917|GO:0006950|GO:0007050|GO:0008152|GO:0016075|GO:0016310|GO:0030263|GO:0045892|GO:0005783|GO:0005789|GO:0016020|GO:0016021|GO:0000166|GO:0000287|GO:0003824|GO:0004519|GO:0004540|GO:0004672|GO	NM_033266	down	214372_x_at,223910_at|10595	3.30442e-11	5.5312	214372_x_at|10595	2.41389e-06	3.56723	214372_x_at|10595	1.0904e-11	5.5758
		338	DR1	down-regulator of transcription 1, TBP-binding (negative cofactor 2)	Hs.348418///Hs.599945	chr1	1810	GO:0000122|GO:0006351|GO:0006355|GO:0043966|GO:0005622|GO:0005634|GO:0005671|GO:0003677|GO:0003714|GO:0005515|GO:0008134|GO:0017025|GO:0043565|GO:0046982	NM_001938	up	207654_x_at,209187_at,209188_x_at,216652_s_at,216653_at|1810	3.64402e-11	5.073	207654_x_at,209187_at,209188_x_at,216652_s_at,216653_at|1810	1.04429e-06	2.74962	207654_x_at,209187_at,209188_x_at,216652_s_at,216653_at|1810	9.65591e-09	2.50213
		339	SACM1L	SAC1 suppressor of actin mutations 1-like (yeast)	Hs.156509///Hs.713970	chr3	22908	GO:0006644|GO:0006661|GO:0016311|GO:0044281|GO:0046856|GO:0000139|GO:0005783|GO:0005789|GO:0005794|GO:0016020|GO:0016021|GO:0030176|GO:0032281|GO:0004438|GO:0005515|GO:0016787|GO:0016791|GO:0034593|GO:0042578|GO:0043812	NM_014016	up	202797_at|22908	3.69824e-11	16.3515	202797_at|22908	1.02219e-09	3.96156	202797_at|22908	1.47262e-08	2.48584
		340	DPY19L4	dpy-19-like 4 (C. elegans)	Hs.567828///Hs.607483	chr8	286148	GO:0016020|GO:0016021|GO:0016740|GO:0016757	NM_181787	up	213391_at,226721_at,1556613_s_at|286148	3.72464e-11	5.24007	213391_at|286148	2.88067e-13	2.8192	213391_at|286148	3.57665e-06	2.86102
		341	SERPING1	serpin peptidase inhibitor, clade G (C1 inhibitor), member 1	Hs.384598///Hs.706637	chr11	710	GO:0001869|GO:0002576|GO:0006508|GO:0006958|GO:0007596|GO:0007597|GO:0007599|GO:0008015|GO:0010466|GO:0010951|GO:0030168|GO:0030193|GO:0042730|GO:0045087|GO:0045916|GO:0005576|GO:0005615|GO:0031093|GO:0004867|GO:0005515|GO:0008233|GO:0030414	NM_000062///NM_001032295	up	200986_at|710	3.88276e-11	10.3178	200986_at|710	1.68126e-16	5.18065	200986_at|710	0.000693963	2.2494
		342	IPO9	importin 9	Hs.596014///Hs.611968///Hs.618901	chr1	55705	GO:0006606|GO:0006810|GO:0006886|GO:0015031|GO:0005634|GO:0005643|GO:0005737|GO:0005488|GO:0005515|GO:0008536|GO:0008565|GO:0042393	NM_018085	up	213785_at,217885_at,242561_at,244703_x_at|55705	3.93567e-11	3.74436	213785_at,217885_at|55705	2.25398e-08	2.17825	213785_at,217885_at|55705	7.30069e-11	2.02205
		343	RAN	RAN, member RAS oncogene family	Hs.10842///Hs.609092	chr12	5901	GO:0006184|GO:0006259|GO:0006405|GO:0006606|GO:0006611|GO:0006810|GO:0006886|GO:0006913|GO:0007049|GO:0007052|GO:0007067|GO:0007165|GO:0007264|GO:0010467|GO:0015031|GO:0016032|GO:0019048|GO:0019058|GO:0022415|GO:0030036|GO:0030521|GO:0032092|GO:0034613|GO	NM_006325	up	200749_at,200750_s_at|5901	4.151e-11	6.45896	200749_at,200750_s_at|5901	1.21549e-07	20.366	200749_at,200750_s_at|5901	8.38183e-30	3.61157
		344	ZWINT	ZW10 interacting kinetochore protein	Hs.591363///Hs.735076	chr10	11130	GO:0000070|GO:0000087|GO:0000236|GO:0000278|GO:0007049|GO:0007051|GO:0007067|GO:0007093|GO:0048015|GO:0051301|GO:0051649|GO:0000775|GO:0000776|GO:0000777|GO:0005634|GO:0005694|GO:0005737|GO:0005829|GO:0030425|GO:0043005|GO:0043231|GO:0005515|GO:0047485	NM_001005413///NM_001005414///NM_007057///NM_032997	up	204026_s_at|11130	4.29013e-11	17.4947	204026_s_at|11130	1.00004e-12	4.95964	204026_s_at|11130	6.41538e-10	6.19935
		345	SLC39A6	solute carrier family 39 (zinc transporter), member 6	Hs.744368///Hs.79136	chr18	25800	GO:0006810|GO:0006811|GO:0006829|GO:0006882|GO:0030001|GO:0055085|GO:0071577|GO:0071578|GO:0005783|GO:0005886|GO:0005887|GO:0016020|GO:0016021|GO:0031258|GO:0005385|GO:0046873	NM_001099406///NM_012319	up	202088_at,202089_s_at,1555460_a_at,1556551_s_at|25800	4.93026e-11	4.66352	202088_at,202089_s_at|25800	8.42024e-22	19.9067	202088_at,202089_s_at|25800	1.31852e-07	2.12622
		346	NEK7	NIMA-related kinase 7	Hs.24119///Hs.744122	chr1	140609	GO:0000910|GO:0006468|GO:0007346|GO:0016310|GO:0051225|GO:0000922|GO:0005634|GO:0005737|GO:0005815|GO:0005856|GO:0005874|GO:0000166|GO:0004672|GO:0004674|GO:0004713|GO:0005524|GO:0016301|GO:0016740|GO:0016772|GO:0046872	NM_133494	up	212530_at|140609	4.99178e-11	36.4481	212530_at|140609	0.000111965	4.13325	212530_at|140609	1.03787e-05	3.86789
		347	FASTKD1	FAST kinase domains 1	Hs.529276///Hs.602435///Hs.609749	chr2	79675	GO:0006468|GO:0045333|GO:0005739|GO:0004672	NM_024622	up	219002_at|79675	5.2135e-11	8.69425	219002_at|79675	2.21757e-06	2.18849	219002_at|79675	1.51628e-13	5.67952
		348	TUBGCP3	tubulin, gamma complex associated protein 3	Hs.224152///Hs.595145	chr13	10426	GO:0000086|GO:0000226|GO:0000278|GO:0007020|GO:0007338|GO:0000922|GO:0005737|GO:0005813|GO:0005814|GO:0005815|GO:0005819|GO:0005827|GO:0005829|GO:0005856|GO:0005874|GO:0005198|GO:0005200|GO:0005515|GO:0043015	NM_006322	up	203690_at,215739_s_at,1554086_at|10426	5.2942e-11	5.44579	203690_at,215739_s_at|10426	4.3473e-15	2.17153	203690_at,215739_s_at|10426	1.31761e-10	3.3448
		349	PPWD1	peptidylprolyl isomerase domain and WD repeat containing 1	Hs.121432	chr5	23398	GO:0000398|GO:0000413|GO:0006397|GO:0006457|GO:0008380|GO:0005634|GO:0005681|GO:0071013|GO:0003755|GO:0005515|GO:0016853	NM_015342///NR_046348///NR_046349///NR_046350	up	213483_at,236999_at|23398	6.18706e-11	4.00345	213483_at|23398	1.67598e-18	2.10183	213483_at|23398	4.56786e-08	3.47709
		350	LOC100129518///SOD2	uncharacterized LOC100129518///superoxide dismutase 2, mitochondrial	Hs.487046///Hs.712708	chr6	100129518	GO:0000302|GO:0000303|GO:0001306|GO:0001315|GO:0001666|GO:0001836|GO:0001889|GO:0003032|GO:0003069|GO:0006357|GO:0006749|GO:0006801|GO:0006915|GO:0006950|GO:0006979|GO:0007005|GO:0007507|GO:0007568|GO:0007626|GO:0008217|GO:0008285|GO:0009791|GO:0010042|GO	NM_000636///NM_001024465///NM_001024466///NR_037166	up	215078_at,215223_s_at,216841_s_at,221477_s_at|100129518	7.08215e-11	4.41466	215078_at,215223_s_at,216841_s_at,221477_s_at|6648	0.00479122	2.66325	215078_at,215223_s_at,216841_s_at,221477_s_at|6648	9.99328e-09	3.19527
		351	PAPD7	PAP associated domain containing 7	Hs.481542	chr5	11044	GO:0006260|GO:0006302|GO:0007049|GO:0007062|GO:0007067|GO:0007076|GO:0042493|GO:0051301|GO:0005634|GO:0003677|GO:0003887|GO:0016740|GO:0016779|GO:0043221|GO:0046872	NM_001171805///NM_001171806///NM_006999	up	202466_at|11044	7.27938e-11	6.89766	202466_at|11044	4.39148e-06	2.36315	202466_at|11044	8.33443e-12	2.55774
		352	SRSF11	serine/arginine-rich splicing factor 11	Hs.479693///Hs.628182	chr1	9295	GO:0000398|GO:0006366|GO:0006369|GO:0006397|GO:0006406|GO:0008380|GO:0010467|GO:0031124|GO:0005634|GO:0005654|GO:0005730|GO:0000166|GO:0003676|GO:0003723|GO:0005515	NM_001190987///NM_004768	up	200685_at,200686_s_at,213742_at,236948_x_at|9295	7.59341e-11	14.9674	200685_at,200686_s_at,213742_at|9295	5.56105e-10	6.06958	200685_at,200686_s_at,213742_at|9295	6.18049e-06	2.31396
		353	CTPS1	CTP synthase 1	Hs.473087	chr1	1503	GO:0006139|GO:0006221|GO:0006241|GO:0006541|GO:0015949|GO:0042493|GO:0044210|GO:0044281|GO:0055086|GO:0005829|GO:0000166|GO:0003883|GO:0005524|GO:0016787|GO:0016874	NM_001905	up	202613_at|1503	8.48264e-11	5.65545	202613_at|1503	9.66586e-11	2.75618	202613_at|1503	5.72826e-11	2.67083
		354	HNRNPA3///HNRNPA3P1	heterogeneous nuclear ribonucleoprotein A3///heterogeneous nuclear ribonucleoprotein A3 pseudogene 1	Hs.516539///Hs.597770///Hs.622323///Hs.632956///Hs.707173	chr10///chr2	220988	GO:0000398|GO:0006397|GO:0008380|GO:0010467|GO:0005634|GO:0005654|GO:0005681|GO:0005730|GO:0019013|GO:0030529|GO:0071013|GO:0000166|GO:0003676|GO:0003723	NM_194247///NR_002726	up	206809_s_at,211929_at,211930_at,211931_s_at,211932_at,211933_s_at|220988	8.53134e-11	2.53084	206809_s_at,211929_at,211930_at,211931_s_at,211932_at,211933_s_at|220988	3.30311e-08	4.25347	206809_s_at,211929_at,211930_at,211931_s_at,211932_at,211933_s_at|220988	3.68323e-08	2.19459
		355	CACYBP	calcyclin binding protein	Hs.508524///Hs.614328	chr1	27101	GO:0007507|GO:0007568|GO:0045740|GO:0055007|GO:0060416|GO:0060548|GO:0071277|GO:0005634|GO:0005641|GO:0005737|GO:0030877|GO:0043005|GO:0044297|GO:0005515|GO:0042803	NM_001007214///NM_014412	up	201381_x_at,201382_at,210691_s_at,211761_s_at|27101	8.76912e-11	3.07468	201381_x_at,201382_at,210691_s_at,211761_s_at|27101	7.64664e-07	2.16247	201381_x_at,201382_at,210691_s_at,211761_s_at|27101	3.86659e-15	2.48518
		356	MRS2	MRS2 magnesium transporter	Hs.658612///Hs.744054	chr6	57380	GO:0006810|GO:0006811|GO:0015693|GO:0005739|GO:0005743|GO:0016020|GO:0016021|GO:0015095	NM_020662	up	218536_at,218538_s_at,224101_x_at,228542_at|57380	9.01042e-11	3.9451	218536_at,218538_s_at|57380	5.69821e-31	2.31109	218536_at,218538_s_at|57380	2.68837e-11	2.01544
		357	SLC38A2	solute carrier family 38, member 2	Hs.221847///Hs.611839///Hs.713936	chr12	54407	GO:0003333|GO:0006810|GO:0006811|GO:0006814|GO:0006865|GO:0007268|GO:0007269|GO:0014047|GO:0055085|GO:0005886|GO:0016020|GO:0016021|GO:0015171|GO:0015293	NM_018976	up	218041_x_at,220924_s_at,222982_x_at|54407	9.07548e-11	17.1464	218041_x_at,220924_s_at|54407	8.68801e-09	23.4004	218041_x_at,220924_s_at|54407	3.0479e-06	4.63299
		358	TMPO	thymopoietin	Hs.11355///Hs.609438///Hs.622940///Hs.734432	chr12	7112	GO:0006355|GO:0000785|GO:0005634|GO:0005635|GO:0005637|GO:0005694|GO:0016020|GO:0016021|GO:0003677|GO:0005515|GO:0005521	NM_001032283///NM_001032284///NM_003276	up	203432_at,209753_s_at,209754_s_at,224944_at,237863_at|7112	1.02876e-10	4.83241	203432_at,209753_s_at,209754_s_at|7112	4.81597e-11	2.26521	203432_at,209753_s_at,209754_s_at|7112	9.54016e-11	3.03829
		359	KIF11	kinesin family member 11	Hs.8878	chr10	3832	GO:0007018|GO:0007049|GO:0007051|GO:0007052|GO:0007067|GO:0007100|GO:0007596|GO:0019886|GO:0051301|GO:0090307|GO:0000922|GO:0005737|GO:0005819|GO:0005829|GO:0005856|GO:0005871|GO:0005874|GO:0005875|GO:0005876|GO:0000166|GO:0003777|GO:0005524|GO:0008017|GO	NM_004523	up	204444_at|3832	1.09076e-10	7.18737	204444_at|3832	6.38297e-17	2.98318	204444_at|3832	4.08628e-15	8.03195
		360	CETN3	centrin, EF-hand protein, 3	Hs.128073///Hs.591767	chr5	1070	GO:0007049|GO:0007067|GO:0007098|GO:0051301|GO:0005737|GO:0005813|GO:0005814|GO:0005815|GO:0005856|GO:0005932|GO:0032391|GO:0045111|GO:0005509|GO:0008017|GO:0031683|GO:0046872	NM_004365	up	209662_at|1070	1.09823e-10	14.7348	209662_at|1070	8.09212e-32	4.05305	209662_at|1070	0.000227255	2.15962
		361	CNBP	CCHC-type zinc finger, nucleic acid binding protein	Hs.518249	chr3	7555	GO:0006351|GO:0006355|GO:0006695|GO:0008284|GO:0045893|GO:0045944|GO:0005634|GO:0005737|GO:0005783|GO:0005829|GO:0003676|GO:0003677|GO:0003697|GO:0003700|GO:0003727|GO:0008270|GO:0046872	NM_001127192///NM_001127193///NM_001127194///NM_001127195///NM_001127196///NM_003418	up	206158_s_at,227731_at|7555	1.10212e-10	27.2583	206158_s_at|7555	1.84559e-05	7.47055	206158_s_at|7555	2.87214e-06	2.46423
		362	SLC30A1	solute carrier family 30 (zinc transporter), member 1	Hs.519469///Hs.617725///Hs.744253	chr1	7779	GO:0001701|GO:0006810|GO:0006811|GO:0006812|GO:0006829|GO:0006874|GO:0006882|GO:0046929|GO:0055085|GO:0070509|GO:0070574|GO:0071577|GO:0071584|GO:0071585|GO:0090281|GO:0005886|GO:0016020|GO:0016021|GO:0030315|GO:0005385|GO:0008324|GO:0019855	NM_021194	up	212907_at,228181_at,242716_at|7779	1.12034e-10	8.31718	212907_at|7779	3.41557e-05	3.82862	212907_at|7779	2.75026e-07	2.55152
		363	ZWILCH	zwilch kinetochore protein	Hs.21331///Hs.585062	chr15	55055	GO:0000087|GO:0000236|GO:0000278|GO:0007049|GO:0007067|GO:0007093|GO:0051301|GO:0000775|GO:0000776|GO:0000777|GO:0005694|GO:0005829|GO:0005515	NM_017975///NR_003105	up	218349_s_at,222606_at|55055	1.12271e-10	6.88316	218349_s_at|55055	4.68893e-11	2.48178	218349_s_at|55055	3.96124e-14	5.28666
		364	FAM208B	family with sequence similarity 208, member B	Hs.610717	chr10	54906		NM_017782	up	218331_s_at,238795_at,244165_at,1556758_at|54906	1.25128e-10	2.85989	218331_s_at|54906	1.70189e-11	5.42281	218331_s_at|54906	1.29394e-07	3.78235
		365	TRA2B	transformer 2 beta homolog (Drosophila)	Hs.133257///Hs.533122///Hs.704509///Hs.705706///Hs.718147	chr3	6434	GO:0000302|GO:0000375|GO:0000381|GO:0000398|GO:0006397|GO:0008380|GO:0048026|GO:0005634|GO:0000166|GO:0003676|GO:0003723|GO:0003729|GO:0005515	NM_001243879///NM_004593	up	200892_s_at,200893_at,210180_s_at,239447_at|6434	1.26391e-10	14.897	200892_s_at,200893_at,210180_s_at|6434	1.27756e-06	10.4721	200892_s_at,200893_at,210180_s_at|6434	6.66547e-10	2.63488
		366	MTR	5-methyltetrahydrofolate-homocysteine methyltransferase	Hs.498187///Hs.605062///Hs.708301///Hs.709036	chr1	4548	GO:0000096|GO:0006479|GO:0006766|GO:0006767|GO:0006805|GO:0007399|GO:0008652|GO:0009086|GO:0009235|GO:0032259|GO:0034641|GO:0042558|GO:0044237|GO:0044281|GO:0046653|GO:0050667|GO:0005622|GO:0005737|GO:0005829|GO:0005542|GO:0008168|GO:0008270|GO:0008705|GO	NM_000254	up	203774_at,226969_at|4548	1.31421e-10	4.38661	203774_at|4548	5.06305e-17	2.36595	203774_at|4548	1.03729e-08	3.73604
		367	PTPLB	protein tyrosine phosphatase-like (proline instead of catalytic arginine), member b	Hs.477367///Hs.705480	chr3	201562	GO:0006629|GO:0006631|GO:0006633|GO:0005783|GO:0005789|GO:0016020|GO:0016021|GO:0005515|GO:0016829	NM_198402	up	212640_at,227741_at|201562	1.45292e-10	12.5474	212640_at|201562	5.16423e-07	5.84298	212640_at|201562	9.72485e-13	4.84066
		368	FXR1	fragile X mental retardation, autosomal homolog 1	Hs.478407	chr3	8087	GO:0006915|GO:0007275|GO:0007517|GO:0017148|GO:0030154|GO:0005634|GO:0005730|GO:0005737|GO:0005844|GO:0043034|GO:0002151|GO:0003723|GO:0003730|GO:0005515	NM_001013438///NM_001013439///NM_005087	up	201635_s_at,201636_at,201637_s_at,229519_at,230201_at,235960_at|8087	1.48334e-10	3.52933	201635_s_at,201636_at,201637_s_at|8087	1.36507e-18	7.16469	201635_s_at,201636_at,201637_s_at|8087	2.3522e-23	3.3572
		369	ZBTB11	zinc finger and BTB domain containing 11	Hs.655286	chr3	27107	GO:0006351|GO:0006355|GO:0005622|GO:0005634|GO:0005730|GO:0003676|GO:0003677|GO:0005515|GO:0008270|GO:0046872	NM_014415	up	204847_at,242433_at|27107	1.56106e-10	6.45512	204847_at|27107	1.17669e-11	3.69543	204847_at|27107	2.47071e-10	6.98716
		370	CDH11	cadherin 11, type 2, OB-cadherin (osteoblast)	Hs.116471	chr16	1009	GO:0001501|GO:0001503|GO:0007155|GO:0007156|GO:0016337|GO:0034329|GO:0034332|GO:0045216|GO:0005886|GO:0016020|GO:0016021|GO:0005509|GO:0046872	NM_001797	up	207172_s_at,207173_x_at,236179_at,239286_at|1009	1.65398e-10	2.05366	207172_s_at,207173_x_at|1009	2.29494e-17	3.17609	207172_s_at,207173_x_at|1009	2.16123e-26	9.35916
		371	MBNL1	muscleblind-like splicing regulator 1	Hs.201858///Hs.624516///Hs.708662	chr3	4154	GO:0000380|GO:0000381|GO:0001701|GO:0006376|GO:0006397|GO:0007399|GO:0007519|GO:0008380|GO:0030326|GO:0043484|GO:0045445|GO:0005634|GO:0005737|GO:0010494|GO:0003676|GO:0003723|GO:0003725|GO:0005515|GO:0008270|GO:0046872	NM_021038///NM_207292///NM_207293///NM_207294///NM_207295///NM_207296///NM_207297	up	201151_s_at,201152_s_at,201153_s_at,215663_at,233015_at,1555594_a_at,1558111_at|4154	1.7083e-10	3.87071	201151_s_at,201152_s_at,201153_s_at,215663_at|4154	5.14828e-12	7.37991	201151_s_at,201152_s_at,201153_s_at,215663_at|4154	6.42736e-11	4.05767
		372	HIF1A	hypoxia inducible factor 1, alpha subunit (basic helix-loop-helix transcription factor)	Hs.597216///Hs.630364	chr14	3091	GO:0001525|GO:0001568|GO:0001666|GO:0001755|GO:0001837|GO:0001892|GO:0001922|GO:0001938|GO:0001944|GO:0001947|GO:0002052|GO:0002248|GO:0003151|GO:0003208|GO:0006089|GO:0006110|GO:0006351|GO:0006355|GO:0006366|GO:0006879|GO:0007165|GO:0007219|GO:0007595|GO	NM_001243084///NM_001530///NM_181054	up	200989_at|3091	1.74865e-10	14.7004	200989_at|3091	0.000149486	8.03515	200989_at|3091	6.24536e-10	4.81503
		373	NAE1	NEDD8 activating enzyme E1 subunit 1	Hs.460978	chr16	8883	GO:0006260|GO:0006915|GO:0007049|GO:0007165|GO:0008152|GO:0033314|GO:0042981|GO:0043523|GO:0045116|GO:0051402|GO:0005737|GO:0005886|GO:0016020|GO:0000166|GO:0003824|GO:0005515|GO:0019781|GO:0031625|GO:0046982	NM_001018159///NM_001018160///NM_003905	up	202268_s_at|8883	1.77168e-10	16.7834	202268_s_at|8883	3.54321e-08	11.0296	202268_s_at|8883	9.00424e-08	2.08496
		374	FSCN1	fascin homolog 1, actin-bundling protein (Strongylocentrotus purpuratus)	Hs.118400///Hs.645050///Hs.739284	chr7///chr16	6624	GO:0008283|GO:0016477|GO:0030036|GO:0048870|GO:0051017|GO:0001725|GO:0005737|GO:0005829|GO:0005856|GO:0015629|GO:0030054|GO:0030175|GO:0042995|GO:0071437|GO:0003779|GO:0005515|GO:0008144|GO:0030674|GO:0051015	NM_003088	up	201564_s_at,210933_s_at|6624	1.91554e-10	3.49241	201564_s_at,210933_s_at|6624	1.0799e-36	6.6764	201564_s_at,210933_s_at|6624	2.80616e-15	4.66453
		375	C1D	C1D nuclear receptor corepressor	Hs.436242///Hs.602900	chr2	10438	GO:0000460|GO:0006351|GO:0006355|GO:0006364|GO:0006915|GO:0045892|GO:0000176|GO:0005634|GO:0005730|GO:0005737|GO:0005739|GO:0017053|GO:0003677|GO:0003714|GO:0003723|GO:0005515|GO:0016922	NM_001190263///NM_001190265///NM_006333///NM_173177	up	200056_s_at|10438	2.04558e-10	17.4296	200056_s_at|10438	2.79086e-05	2.51847	200056_s_at|10438	2.82492e-06	2.58115
		376	VCAN	versican	Hs.643801///Hs.653683///Hs.715773	chr5	1462	GO:0005975|GO:0007155|GO:0007275|GO:0007507|GO:0008037|GO:0008347|GO:0009611|GO:0030198|GO:0030203|GO:0030204|GO:0030206|GO:0030207|GO:0030208|GO:0031103|GO:0044281|GO:0005576|GO:0005578|GO:0005615|GO:0005796|GO:0031012|GO:0043202|GO:0005509|GO:0005515|GO	NM_001126336///NM_001164097///NM_001164098///NM_004385	up	204619_s_at,204620_s_at,211571_s_at,215646_s_at,221731_x_at|1462	2.07523e-10	3.59671	204619_s_at,204620_s_at,211571_s_at,215646_s_at,221731_x_at|1462	1.66255e-30	5.55881	204619_s_at,204620_s_at,211571_s_at,215646_s_at,221731_x_at|1462	2.5065e-22	10.1698
		377	PLEKHA1	pleckstrin homology domain containing, family A (phosphoinositide binding specific) member 1	Hs.643512///Hs.699795///Hs.715965	chr10	59338	GO:0001553|GO:0007283|GO:0008209|GO:0008210|GO:0008585|GO:0009791|GO:0014065|GO:0031529|GO:0033327|GO:0035264|GO:0045184|GO:0048008|GO:0048705|GO:0050853|GO:0051898|GO:0060021|GO:0060325|GO:0070301|GO:0005634|GO:0005730|GO:0005737|GO:0005886|GO:0016020|GO	NM_001001974///NM_001195608///NM_021622	up	219024_at,226247_at|59338	2.19218e-10	8.56934	219024_at|59338	1.46199e-11	2.25304	219024_at|59338	1.77675e-16	3.89663
		378	ATG3	autophagy related 3	Hs.477126///Hs.639931	chr3	64422	GO:0000045|GO:0006464|GO:0006612|GO:0006810|GO:0006914|GO:0015031|GO:0016567|GO:0043653|GO:0000153|GO:0005737|GO:0005829|GO:0005515|GO:0016874|GO:0019776|GO:0019777|GO:0019787|GO:0019899	NM_022488	up	220237_at,221492_s_at|64422	2.4701e-10	7.29358	220237_at,221492_s_at|64422	2.37633e-10	6.73473	220237_at,221492_s_at|64422	1.01291e-05	2.04904
		379	MCM6	minichromosome maintenance complex component 6	Hs.444118///Hs.602788	chr2	4175	GO:0000075|GO:0000082|GO:0000084|GO:0000278|GO:0006260|GO:0006268|GO:0006270|GO:0006271|GO:0007049|GO:0015979|GO:0015995|GO:0032508|GO:0005634|GO:0005654|GO:0005730|GO:0042555|GO:0000166|GO:0003677|GO:0003678|GO:0003697|GO:0004003|GO:0004386|GO:0005515|GO	NM_005915	up	201930_at,238977_at|4175	2.48847e-10	8.07443	201930_at|4175	8.07937e-10	8.25081	201930_at|4175	1.09016e-15	5.95212
		380	SLC7A5	solute carrier family 7 (amino acid transporter light chain, L system), member 5	Hs.513797	chr16	8140	GO:0003333|GO:0006520|GO:0006810|GO:0006811|GO:0006865|GO:0007275|GO:0007399|GO:0007596|GO:0015804|GO:0015807|GO:0030154|GO:0050900|GO:0055085|GO:0005737|GO:0005829|GO:0005886|GO:0016020|GO:0016021|GO:0016324|GO:0015171|GO:0015175|GO:0015179|GO:0042605	NM_003486	up	201195_s_at|8140	2.57152e-10	19.7558	201195_s_at|8140	1.48259e-08	2.9069	201195_s_at|8140	4.29364e-22	15.3885
		381	EIF4A2///MIR1248///SNORA4///SNORA63///SNORA81///SNORD2	eukaryotic translation initiation factor 4A2///microRNA 1248///small nucleolar RNA, H/ACA box 4///small nucleolar RNA, H/ACA box 63///small nucleolar RNA, H/ACA box 81///small nucleolar RNA, C/D box 2	Hs.518475///Hs.688848///Hs.743897///Hs.597146///Hs.599481	chr3	1974	GO:0000288|GO:0000289|GO:0006412|GO:0006413|GO:0006446|GO:0010467|GO:0016070|GO:0016071|GO:0019048|GO:0019221|GO:0044267|GO:0005829|GO:0016281|GO:0000166|GO:0003676|GO:0003723|GO:0003743|GO:0004386|GO:0005515|GO:0005524|GO:0008026|GO:0016787	NM_001967///NR_002586///NR_002587///NR_002588///NR_002989///NR_031650	up	200912_s_at,1555996_s_at,1556350_a_at|1974	2.71847e-10	13.5729	200912_s_at|1974	2.37987e-05	3.19812	200912_s_at|1974	5.1173e-08	2.27987
		382	RACGAP1	Rac GTPase activating protein 1	Hs.505469///Hs.618868///Hs.650500	chr12	29127	GO:0000910|GO:0000915|GO:0006810|GO:0006811|GO:0007018|GO:0007049|GO:0007108|GO:0007165|GO:0007264|GO:0007275|GO:0007283|GO:0007405|GO:0007596|GO:0008272|GO:0009790|GO:0019886|GO:0030154|GO:0032467|GO:0035556|GO:0038032|GO:0043547|GO:0051056|GO:0051256|GO	NM_001126103///NM_001126104///NM_013277	up	222077_s_at|29127	3.28019e-10	4.74386	222077_s_at|29127	5.68652e-10	7.21817	222077_s_at|29127	2.06425e-24	9.31456
		383	LAMC2	laminin, gamma 2	Hs.591484///Hs.676433///Hs.702528	chr1	3918	GO:0007155|GO:0008544|GO:0030198|GO:0031581|GO:0034329|GO:0005576|GO:0005578|GO:0005604|GO:0005607|GO:0005610|GO:0005615|GO:0005938|GO:0048471|GO:0005515|GO:0008201	NM_005562///NM_018891	up	202267_at,207517_at|3918	3.28105e-10	3.22638	202267_at,207517_at|3918	2.10106e-08	2.48487	202267_at,207517_at|3918	2.05764e-15	4.18197
		384	BIRC3	baculoviral IAP repeat containing 3	Hs.127799///Hs.626211///Hs.732738	chr11	330	GO:0002224|GO:0002756|GO:0006915|GO:0007166|GO:0034121|GO:0034138|GO:0034142|GO:0035666|GO:0038061|GO:0039535|GO:0042326|GO:0042981|GO:0043066|GO:0043123|GO:0045087|GO:0045088|GO:0050727|GO:0060546|GO:0070266|GO:0070424|GO:2000116|GO:2000378|GO:0005622|GO	NM_001165///NM_182962	up	210538_s_at,230499_at|330	3.28539e-10	2.97891	210538_s_at|330	1.85428e-21	2.34449	210538_s_at|330	2.5535e-14	4.73155
		385	ARMCX3	armadillo repeat containing, X-linked 3	Hs.592225///Hs.600599	chrX	51566	GO:0034613|GO:0045944|GO:0016020|GO:0016021|GO:0031307|GO:0005488|GO:0005515	NM_016607///NM_177947///NM_177948	up	217858_s_at,222444_at|51566	3.62711e-10	3.8845	217858_s_at|51566	3.44123e-09	2.14807	217858_s_at|51566	1.8717e-06	2.08774
		386	CEBPG	CCAAT/enhancer binding protein (C/EBP), gamma	Hs.429666///Hs.732150	chr19	1054	GO:0001889|GO:0006351|GO:0006355|GO:0006357|GO:0006955|GO:0016071|GO:0030183|GO:0042267|GO:0043353|GO:0043388|GO:0043433|GO:0045078|GO:0045739|GO:0051091|GO:0005634|GO:0005730|GO:0003677|GO:0003690|GO:0003700|GO:0005515|GO:0008134|GO:0042803|GO:0043565|GO	NM_001252296///NM_001806	up	204203_at,225527_at|1054	3.95522e-10	5.07763	204203_at|1054	8.3421e-06	3.28287	204203_at|1054	1.14779e-15	4.21168
		387	UQCRH///UQCRHL	ubiquinol-cytochrome c reductase hinge protein///ubiquinol-cytochrome c reductase hinge protein-like	Hs.481571///Hs.515018	chr1	7388	GO:0006119|GO:0006122|GO:0009060|GO:0022900|GO:0022904|GO:0044237|GO:0044281|GO:0051291|GO:0055114|GO:0005739|GO:0005743|GO:0005746|GO:0005750|GO:0016020|GO:0070469|GO:0008121|GO:0032403	NM_001089591///NM_006004	up	202233_s_at|7388	4.24336e-10	10.9093	202233_s_at|7388	3.89388e-05	4.61777	202233_s_at|7388	1.07884e-22	2.13715
		388	DNAJC9	DnaJ (Hsp40) homolog, subfamily C, member 9	Hs.732485	chr10	23234	GO:0006412|GO:0006457|GO:0035176|GO:0005622|GO:0005840|GO:0003735|GO:0031072|GO:0051082	NM_015190	up	213088_s_at,213092_x_at,229701_at|23234	4.83832e-10	6.24674	213088_s_at,213092_x_at|23234	8.87242e-12	3.42132	213088_s_at,213092_x_at|23234	7.85604e-09	2.12148
		389	MAN2A1	mannosidase, alpha, class 2A, member 1	Hs.432822///Hs.599751///Hs.644717	chr5	4124	GO:0001701|GO:0001889|GO:0005975|GO:0006013|GO:0006486|GO:0006491|GO:0007005|GO:0007033|GO:0007585|GO:0008152|GO:0018279|GO:0043687|GO:0044267|GO:0048286|GO:0000139|GO:0005794|GO:0016020|GO:0016021|GO:0003824|GO:0004553|GO:0004559|GO:0004572|GO:0008270|GO	NM_002372	up	205105_at,226538_at,235103_at|4124	5.10398e-10	3.62774	205105_at|4124	4.99019e-05	2.23052	205105_at|4124	3.07318e-09	2.2332
		390	TOP2A	topoisomerase (DNA) II alpha 170kDa	Hs.156346///Hs.654618	chr17	7153	GO:0000278|GO:0000712|GO:0000819|GO:0006259|GO:0006260|GO:0006261|GO:0006265|GO:0006266|GO:0006281|GO:0006312|GO:0006974|GO:0007059|GO:0007568|GO:0030261|GO:0030263|GO:0040016|GO:0042493|GO:0043065|GO:0045070|GO:0045870|GO:0045944|GO:0048015|GO:0071107|GO	NM_001067	up	201291_s_at,201292_at,237469_at|7153	5.23611e-10	4.49555	201291_s_at,201292_at|7153	4.1506e-18	5.02207	201291_s_at,201292_at|7153	6.88597e-22	21.0558
		391	CYP2B6///CYP2B7P1	cytochrome P450, family 2, subfamily B, polypeptide 6///cytochrome P450, family 2, subfamily B, polypeptide 7 pseudogene 1	Hs.1360///Hs.529117	chr19	1556	GO:0006805|GO:0008202|GO:0017144|GO:0042180|GO:0042738|GO:0044281|GO:0055114|GO:0005783|GO:0005789|GO:0016020|GO:0031090|GO:0043231|GO:0004497|GO:0005506|GO:0009055|GO:0016491|GO:0016705|GO:0016712|GO:0020037|GO:0046872	NM_000767///NR_001278	down	206754_s_at,210272_at|1556	5.44744e-10	4.84879	206754_s_at,206755_at,217133_x_at|1555	1.10651e-05	2.29501	206754_s_at,206755_at,217133_x_at|1555	2.16982e-14	48.537
		392	NETO2	neuropilin (NRP) and tolloid (TLL)-like 2	Hs.645802///Hs.730937	chr16	81831	GO:0016020|GO:0016021|GO:0005515	NM_001201477///NM_018092	up	218888_s_at,222774_s_at|81831	5.50489e-10	7.60913	218888_s_at|81831	2.9e-15	3.80125	218888_s_at|81831	2.77694e-27	8.64606
		393	CASP8AP2	caspase 8 associated protein 2	Hs.558218///Hs.603482///Hs.607541	chr6	9994	GO:0006351|GO:0006355|GO:0006915|GO:0006919|GO:0007049|GO:0007165|GO:0008625|GO:0036337|GO:0071260|GO:0097190|GO:0005634|GO:0005737|GO:0005739|GO:0016605|GO:0003677|GO:0003714|GO:0005123|GO:0005515|GO:0008656|GO:0016505|GO:0032184	NM_001137667///NM_001137668///NM_012115	up	222201_s_at,1570001_at|9994	5.57846e-10	4.23981	222201_s_at|9994	6.78356e-09	2.339	222201_s_at|9994	3.4578e-11	5.76415
		394	DLGAP5	discs, large (Drosophila) homolog-associated protein 5	Hs.77695	chr14	9787	GO:0000087|GO:0007049|GO:0007079|GO:0007267|GO:0008283|GO:0045842|GO:0005634|GO:0005737|GO:0005819|GO:0005856|GO:0031616|GO:0004721|GO:0005515	NM_001146015///NM_014750	up	203764_at|9787	5.81844e-10	5.42348	203764_at|9787	4.35859e-16	3.26643	203764_at|9787	5.91186e-32	14.4856
		395	EIF3E	eukaryotic translation initiation factor 3, subunit E	Hs.405590///Hs.575544///Hs.710451	chr8	3646	GO:0000184|GO:0001731|GO:0006412|GO:0006413|GO:0006446|GO:0010467|GO:0044267|GO:0045947|GO:0000785|GO:0005634|GO:0005654|GO:0005737|GO:0005829|GO:0005852|GO:0016282|GO:0016605|GO:0033290|GO:0003743|GO:0005515|GO:0047485	NM_001568	up	208697_s_at,235429_at|3646	6.77784e-10	2.04218	208697_s_at|3646	1.29154e-06	2.37741	208697_s_at|3646	1.13797e-13	2.15579
		396	FLNA	filamin A, alpha	Hs.195464	chrX	2316	GO:0001837|GO:0002576|GO:0007195|GO:0007596|GO:0030030|GO:0030036|GO:0030168|GO:0031532|GO:0034329|GO:0034394|GO:0042177|GO:0042384|GO:0042993|GO:0043113|GO:0043123|GO:0043433|GO:0045022|GO:0045184|GO:0050821|GO:0051220|GO:0051764|GO:0090307|GO:0005576|GO	NM_001110556///NM_001456	up	200859_x_at,213746_s_at,214752_x_at|2316	6.89639e-10	5.10146	200859_x_at,213746_s_at,214752_x_at|2316	8.1725e-08	2.24117	200859_x_at,213746_s_at,214752_x_at|2316	1.89566e-09	2.58678
		397	SPP1	secreted phosphoprotein 1	Hs.313///Hs.705703	chr4	6696	GO:0001503|GO:0001649|GO:0006954|GO:0007155|GO:0007566|GO:0010033|GO:0010811|GO:0030154|GO:0030198|GO:0030593|GO:0031214|GO:0033280|GO:0045780|GO:0046697|GO:0048545|GO:0048685|GO:0005576|GO:0005615|GO:0005737|GO:0031988|GO:0042995|GO:0045177|GO:0048471|GO	NM_000582///NM_001040058///NM_001040060///NM_001251829///NM_001251830	up	209875_s_at,1568574_x_at|6696	7.67958e-10	4.32785	209875_s_at|6696	7.06226e-27	9.25225	209875_s_at|6696	5.27467e-28	36.4574
		398	LGALS1	lectin, galactoside-binding, soluble, 1	Hs.445351	chr22	3956	GO:0002317|GO:0006915|GO:0007165|GO:0010812|GO:0010977|GO:0031295|GO:0033555|GO:0034120|GO:0042493|GO:0042981|GO:0043123|GO:0045445|GO:0048678|GO:0071333|GO:0071407|GO:0005576|GO:0005578|GO:0005615|GO:0005622|GO:0005634|GO:0005737|GO:0009986|GO:0031012|GO	NM_002305	up	201105_at|3956	7.78613e-10	10.5657	201105_at|3956	7.87009e-08	14.538	201105_at|3956	4.17885e-22	18.2848
		399	CDC20	cell division cycle 20	Hs.524947	chr1	991	GO:0000075|GO:0000087|GO:0000236|GO:0000278|GO:0007049|GO:0007067|GO:0007094|GO:0007399|GO:0008284|GO:0016567|GO:0030154|GO:0031145|GO:0031915|GO:0040020|GO:0050773|GO:0051301|GO:0051436|GO:0051437|GO:0051439|GO:0051488|GO:0090129|GO:0000922|GO:0005654|GO	NM_001255	up	202870_s_at|991	8.30322e-10	4.23125	202870_s_at|991	7.76432e-22	6.42065	202870_s_at|991	2.04187e-08	5.52023
		400	KDM3A	lysine (K)-specific demethylase 3A	Hs.531819///Hs.557425///Hs.665536	chr2	55818	GO:0006351|GO:0006355|GO:0007283|GO:0007290|GO:0009755|GO:0016568|GO:0030154|GO:0030521|GO:0033169|GO:0036123|GO:0045893|GO:0045944|GO:0046293|GO:0051573|GO:0055114|GO:0005634|GO:0005737|GO:0000976|GO:0001047|GO:0003700|GO:0005506|GO:0005515|GO:0016491|GO	NM_001146688///NM_018433	up	212689_s_at,242758_x_at|55818	8.78167e-10	16.6376	212689_s_at|55818	0.00860584	2.06804	212689_s_at|55818	5.95598e-06	2.57827
		401	TFAP2A	transcription factor AP-2 alpha (activating enhancer binding protein 2 alpha)	Hs.519880	chr6	7020	GO:0000122|GO:0001822|GO:0001843|GO:0002089|GO:0003151|GO:0003334|GO:0003404|GO:0003409|GO:0006351|GO:0006355|GO:0006357|GO:0006366|GO:0007399|GO:0007423|GO:0007605|GO:0008285|GO:0009880|GO:0010172|GO:0010628|GO:0010842|GO:0010944|GO:0014032|GO:0021506|GO	NM_001032280///NM_001042425///NM_003220	up	204653_at,204654_s_at,210669_at|7020	8.92191e-10	4.83062	204653_at,204654_s_at,210669_at|7020	3.81072e-29	2.77337	204653_at,204654_s_at,210669_at|7020	6.93518e-12	2.11486
		402	CYR61	cysteine-rich, angiogenic inducer, 61	Hs.8867	chr1	3491	GO:0001558|GO:0001649|GO:0001934|GO:0002041|GO:0003181|GO:0003278|GO:0003281|GO:0006935|GO:0007155|GO:0008283|GO:0009653|GO:0010518|GO:0010811|GO:0016337|GO:0030198|GO:0030335|GO:0030513|GO:0033690|GO:0043065|GO:0043066|GO:0043280|GO:0044319|GO:0045597|GO	NM_001554	up	201289_at,210764_s_at|3491	9.26906e-10	4.19116	201289_at,210764_s_at|3491	1.43593e-05	2.37307	201289_at,210764_s_at|3491	1.14809e-10	3.26996
		403	WAPAL	wings apart-like homolog (Drosophila)	Hs.203099///Hs.599231///Hs.607158///Hs.617822	chr10	23063	GO:0000278|GO:0000910|GO:0007049|GO:0007067|GO:0008156|GO:0009636|GO:0019048|GO:0035562|GO:0045875|GO:0051301|GO:0071168|GO:0071922|GO:0000775|GO:0000785|GO:0000795|GO:0005634|GO:0005654|GO:0005694|GO:0005730|GO:0005737|GO:0005829|GO:0008278|GO:0015630|GO	NM_015045	up	212264_s_at,212267_at,217218_at,1554441_a_at|23063	1.02147e-09	3.06361	212264_s_at,212267_at,217218_at|23063	7.29097e-06	2.14664	212264_s_at,212267_at,217218_at|23063	1.29648e-06	2.58965
		404	COPS5	COP9 signalosome subunit 5	Hs.491912///Hs.598985	chr8	10987	GO:0000338|GO:0006366|GO:0006412|GO:0006413|GO:0006508|GO:0010388|GO:0045944|GO:0046328|GO:0051726|GO:0005634|GO:0005730|GO:0005737|GO:0005852|GO:0008180|GO:0048471|GO:0003713|GO:0003743|GO:0005515|GO:0008233|GO:0008237|GO:0016787|GO:0046872	NM_006837	up	201652_at|10987	1.09694e-09	14.7837	201652_at|10987	8.51221e-07	5.31747	201652_at|10987	4.79078e-11	3.0301
		405	RBM12	RNA binding motif protein 12	Hs.700188///Hs.700345///Hs.740926	chr20	10137	GO:0005634|GO:0005730|GO:0000166|GO:0003676|GO:0003723	NM_001198838///NM_001198840///NM_006047///NM_152838	up	212168_at,212170_at|10137	1.10349e-09	4.1247	212168_at,212170_at|10137	5.32251e-15	3.23977	212168_at,212170_at|10137	3.42675e-05	2.1419
		406	IL1R2	interleukin 1 receptor, type II	Hs.25333	chr2	7850	GO:0006955|GO:0005576|GO:0005886|GO:0016020|GO:0016021|GO:0004908|GO:0004910|GO:0005515	NM_001261419///NM_004633///NM_173343///NR_048564	up	205403_at,211372_s_at|7850	1.10945e-09	5.53612	205403_at,211372_s_at|7850	0.000903946	2.03433	205403_at,211372_s_at|7850	9.46443e-14	6.39821
		407	MREG	melanoregulin	Hs.620391	chr2	55686	GO:0030318|GO:0042640|GO:0043473|GO:0048066|GO:0005886|GO:0016020|GO:0016324	NM_018000	up	219648_at,232682_at|55686	1.14747e-09	7.36056	219648_at|55686	9.46915e-05	3.11231	219648_at|55686	6.79875e-12	4.58419
		408	NDRG1	N-myc downstream regulated 1	Hs.372914///Hs.613170	chr8	10397	GO:0010038|GO:0030330|GO:0032287|GO:0045576|GO:0071456|GO:0090232|GO:0005634|GO:0005737|GO:0005813|GO:0005815|GO:0005829|GO:0005856|GO:0005874|GO:0005886|GO:0005913|GO:0015630|GO:0016020|GO:0048471|GO:0055038|GO:0005515|GO:0008017|GO:0017137|GO:0043015|GO	NM_001135242///NM_001258432///NM_001258433///NM_006096	up	200632_s_at|10397	1.18762e-09	31.8396	200632_s_at|10397	2.1852e-05	2.14432	200632_s_at|10397	2.08484e-09	4.82631
		409	RNF139	ring finger protein 139	Hs.744151	chr8	11236	GO:0008285|GO:0016567|GO:0017148|GO:0031396|GO:0060628|GO:0070613|GO:0005783|GO:0005789|GO:0016020|GO:0016021|GO:0004842|GO:0004872|GO:0005515|GO:0008270|GO:0016874|GO:0019787|GO:0046872	NM_007218	up	209510_at|11236	1.20558e-09	17.1799	209510_at|11236	9.44041e-07	3.48507	209510_at|11236	3.87362e-08	2.15079
		410	EIF2S1	eukaryotic translation initiation factor 2, subunit 1 alpha, 35kDa	Hs.151777///Hs.597347///Hs.599838///Hs.707402	chr14	1965	GO:0006412|GO:0006413|GO:0006417|GO:0006987|GO:0010467|GO:0030968|GO:0043558|GO:0044267|GO:0046777|GO:0005634|GO:0005737|GO:0005829|GO:0005844|GO:0005850|GO:0005851|GO:0010494|GO:0003723|GO:0003743|GO:0005515|GO:0043022	NM_004094	up	201142_at,201143_s_at,201144_s_at|1965	1.22031e-09	5.44846	201142_at,201143_s_at,201144_s_at|1965	2.22462e-09	3.1494	201142_at,201143_s_at,201144_s_at|1965	1.99808e-21	2.59152
		411	INTS8	integrator complex subunit 8	Hs.727669	chr8	55656	GO:0016180|GO:0005634|GO:0032039|GO:0005515	NM_017864///NR_073444///NR_073445	up	218905_at|55656	1.22808e-09	7.56762	218905_at|55656	3.33402e-12	4.24701	218905_at|55656	9.92361e-11	3.02621
		412	LUC7L3	LUC7-like 3 (S. cerevisiae)	Hs.130293///Hs.597400///Hs.655691///Hs.712882///Hs.735319	chr17	51747	GO:0006397|GO:0006915|GO:0006950|GO:0008380|GO:0005634|GO:0005730|GO:0005886|GO:0005925|GO:0016607|GO:0003677|GO:0003729|GO:0005515	NM_006107///NM_016424	up	203804_s_at,208835_s_at,220044_x_at,229193_at,241792_x_at,242389_at|51747	1.24512e-09	3.90384	203804_s_at,208835_s_at,220044_x_at|51747	9.36395e-12	4.35781	203804_s_at,208835_s_at,220044_x_at|51747	1.10329e-11	3.44659
		413	EMC2	ER membrane protein complex subunit 2	Hs.654351	chr8	9694	GO:0005634|GO:0005737|GO:0005739|GO:0005783|GO:0072546|GO:0005515	NM_014673	up	203584_at|9694	1.29141e-09	9.46364	203584_at|9694	0.00163354	2.7236	203584_at|9694	0.000227747	2.32276
		414	CDC23	cell division cycle 23	Hs.629186///Hs.642572///Hs.735070///Hs.73625	chr5	8697	GO:0000075|GO:0000080|GO:0000278|GO:0006511|GO:0007049|GO:0007067|GO:0007080|GO:0007091|GO:0007094|GO:0007096|GO:0016567|GO:0030071|GO:0031145|GO:0051301|GO:0051436|GO:0051437|GO:0051439|GO:0070979|GO:0005622|GO:0005654|GO:0005680|GO:0005829|GO:0004842|GO	NM_004661	up	202892_at,223651_x_at|8697	1.30539e-09	4.58381	202892_at|8697	2.39264e-10	2.85807	202892_at|8697	1.00658e-09	2.79713
		415	TIA1	TIA1 cytotoxic granule-associated RNA binding protein	Hs.413123///Hs.697347///Hs.743719	chr2	7072	GO:0006915|GO:0006917|GO:0017148|GO:0042036|GO:0048024|GO:0005634|GO:0005737|GO:0010494|GO:0000166|GO:0003676|GO:0003723|GO:0005515|GO:0008143|GO:0017091	NM_022037///NM_022173	up	201446_s_at,201447_at,201448_at,201449_at,201450_s_at,1554889_at,1554890_a_at|7072	1.30723e-09	2.91556	201446_s_at,201447_at,201448_at,201449_at,201450_s_at|7072	9.06135e-23	2.25118	201446_s_at,201447_at,201448_at,201449_at,201450_s_at|7072	2.24602e-06	2.87655
		416	SMC2	structural maintenance of chromosomes 2	Hs.119023	chr9	10592	GO:0000278|GO:0006281|GO:0006310|GO:0007049|GO:0007062|GO:0007067|GO:0007076|GO:0010032|GO:0030261|GO:0045132|GO:0051276|GO:0051301|GO:0051383|GO:0000228|GO:0000793|GO:0000796|GO:0005634|GO:0005694|GO:0005737|GO:0005829|GO:0000166|GO:0005515|GO:0005524|GO	NM_001042550///NM_001042551///NM_001265602///NM_006444	up	204240_s_at,213253_at|10592	1.5106e-09	3.45348	204240_s_at,213253_at|10592	0	2.79121	204240_s_at,213253_at|10592	1.23602e-16	4.91262
		417	SPDEF	SAM pointed domain containing ets transcription factor		chr6	25803	GO:0000122|GO:0006351|GO:0006355|GO:0007275|GO:0010454|GO:0010455|GO:0043065|GO:0045944|GO:0060480|GO:0060576|GO:0005634|GO:0003677|GO:0003700|GO:0043565	NM_001252294///NM_012391	down	213441_x_at,213442_x_at,214403_x_at,214404_x_at,220192_x_at|25803	1.58431e-09	3.1414	213441_x_at,213442_x_at,214403_x_at,214404_x_at,220192_x_at|25803	3.30526e-06	2.41002	213441_x_at,213442_x_at,214403_x_at,214404_x_at,220192_x_at|25803	4.30571e-12	8.00595
		418	ASNSD1	asparagine synthetase domain containing 1	Hs.101364///Hs.594874///Hs.619073	chr2	54529	GO:0006529|GO:0006541|GO:0008152|GO:0008652|GO:0004066	NM_019048	up	217987_at|54529	1.70673e-09	7.72008	217987_at|54529	3.81112e-08	3.70614	217987_at|54529	1.91092e-08	2.78847
		419	ITGB3BP	integrin beta 3 binding protein (beta3-endonexin)	Hs.166539	chr1	23421	GO:0000087|GO:0000236|GO:0000278|GO:0006334|GO:0006351|GO:0006355|GO:0006915|GO:0007049|GO:0007067|GO:0007155|GO:0007165|GO:0007229|GO:0034080|GO:0043065|GO:0048011|GO:0051301|GO:0097190|GO:0000775|GO:0000776|GO:0000777|GO:0005634|GO:0005654|GO:0005694|GO	NM_001206739///NM_014288///NR_045147	up	205176_s_at|23421	1.78529e-09	4.28812	205176_s_at|23421	2.80181e-15	3.70119	205176_s_at|23421	9.6083e-08	3.05316
		420	KPNA2	karyopherin alpha 2 (RAG cohort 1, importin alpha 1)	Hs.594238	chr17	3838	GO:0000018|GO:0000072|GO:0000085|GO:0006259|GO:0006606|GO:0006607|GO:0006810|GO:0015031|GO:0019048|GO:0019221|GO:0005634|GO:0005654|GO:0005737|GO:0005829|GO:0005488|GO:0005515|GO:0008139|GO:0008565|GO:0042826	NM_002266	up	201088_at,211762_s_at|3838	2.00969e-09	23.0714	201088_at,211762_s_at|3838	6.6607e-08	11.8509	201088_at,211762_s_at|3838	2.96467e-11	5.99498
		421	SSR1	signal sequence receptor, alpha	Hs.114033///Hs.639517///Hs.708341///Hs.714451///Hs.733425///Hs.739946	chr6///chr12	6745	GO:0006412|GO:0006613|GO:0006614|GO:0006987|GO:0008284|GO:0010467|GO:0030968|GO:0044267|GO:0005783|GO:0005789|GO:0016020|GO:0016021|GO:0005515|GO:0001822|GO:0001890|GO:0005975|GO:0007519|GO:0007568|GO:0009612|GO:0009887|GO:0019800|GO:0030198|GO:0030203|GO	NM_003144	up	200889_s_at,200890_s_at,200891_s_at,201894_s_at,225435_at,226712_at|6745	2.20832e-09	3.31101	200889_s_at,200890_s_at,200891_s_at,201894_s_at|6745	3.00899e-07	5.14834	200889_s_at,200890_s_at,200891_s_at,201894_s_at|6745	4.47847e-08	2.28152
		422	SLC4A4	solute carrier family 4, sodium bicarbonate cotransporter, member 4	Hs.5462///Hs.592708	chr4	8671	GO:0006810|GO:0006811|GO:0006814|GO:0006820|GO:0015701|GO:0055085|GO:0005886|GO:0005887|GO:0016020|GO:0016021|GO:0016323|GO:0005215|GO:0005452|GO:0005515|GO:0008509|GO:0008510|GO:0015293	NM_001098484///NM_001134742///NM_003759	down	203908_at,210738_s_at,210739_x_at,211494_s_at,1554027_a_at|8671	2.23989e-09	8.39774	203908_at,210738_s_at,210739_x_at,211494_s_at|8671	2.99099e-06	2.28501	203908_at,210738_s_at,210739_x_at,211494_s_at|8671	2.25525e-17	9.08986
		423	CCL19	chemokine (C-C motif) ligand 19	Hs.50002	chr9	6363	GO:0001768|GO:0001771|GO:0002407|GO:0002408|GO:0002606|GO:0006874|GO:0006935|GO:0006954|GO:0006955|GO:0007154|GO:0007257|GO:0009615|GO:0010560|GO:0014070|GO:0031295|GO:0032320|GO:0032735|GO:0032760|GO:0034695|GO:0042102|GO:0042346|GO:0043089|GO:0043123|GO	NM_006274	up	210072_at|6363	2.38465e-09	3.27253	210072_at|6363	9.41851e-07	2.26085	210072_at|6363	3.48212e-10	3.1483
		424	LOC100509541///OR7E47P	uncharacterized LOC100509541///olfactory receptor, family 7, subfamily E, member 47 pseudogene	Hs.524431	chr12	26628		XR_111289	down	222304_x_at|26628	2.59381e-09	3.30359	222304_x_at|26628	2.87205e-08	3.66537	222304_x_at|26628	4.91475e-12	8.34088
		425	GOLT1B	golgi transport 1B	Hs.622050///Hs.62275///Hs.631171	chr12	51026	GO:0006810|GO:0007165|GO:0015031|GO:0016192|GO:0043123|GO:0000139|GO:0005783|GO:0005794|GO:0016020|GO:0016021|GO:0004871	NM_016072	up	218193_s_at,222552_at|51026	2.74361e-09	6.69894	218193_s_at|51026	1.60755e-07	2.79426	218193_s_at|51026	4.03094e-09	3.45308
		426	PPFIA1	protein tyrosine phosphatase, receptor type, f polypeptide (PTPRF), interacting protein (liprin), alpha 1	Hs.530749	chr11	8500	GO:0007160|GO:0007165|GO:0005737|GO:0004871|GO:0005515	NM_003626///NM_177423///NR_045286	up	202065_s_at,202066_at,210235_s_at,210236_at|8500	2.79482e-09	2.34126	202065_s_at,202066_at,210235_s_at,210236_at|8500	7.74636e-21	2.42733	202065_s_at,202066_at,210235_s_at,210236_at|8500	6.62257e-18	3.95304
		427	TCERG1	transcription elongation regulator 1	Hs.443465///Hs.734605///Hs.744214	chr5	10915	GO:0000122|GO:0006351|GO:0006355|GO:0006366|GO:0005634|GO:0001103|GO:0001106|GO:0003713|GO:0005515|GO:0070064	NM_001040006///NM_006706	up	202396_at,229706_at,238838_at|10915	2.83299e-09	4.56955	202396_at|10915	2.54263e-12	7.21042	202396_at|10915	6.32456e-08	3.80681
		428	MTERFD1	MTERF domain containing 1	Hs.308613///Hs.604083	chr8	51001	GO:0006351|GO:0006355|GO:0045892|GO:0005739|GO:0003677|GO:0044212	NM_015942	up	219363_s_at|51001	2.97457e-09	8.20925	219363_s_at|51001	3.08065e-14	4.26483	219363_s_at|51001	8.89704e-12	4.3433
		429	YES1	v-yes-1 Yamaguchi sarcoma viral oncogene homolog 1	Hs.194148///Hs.714213	chr18	7525	GO:0006464|GO:0006468|GO:0007596|GO:0015758|GO:0016310|GO:0031295|GO:0038096|GO:0043114|GO:0045087|GO:0046777|GO:0050900|GO:0005737|GO:0005794|GO:0005815|GO:0005829|GO:0005856|GO:0005886|GO:0016020|GO:0000166|GO:0004672|GO:0004713|GO:0004715|GO:0005154|GO	NM_005433	up	202932_at,202933_s_at,210917_at|7525	3.07102e-09	3.28058	202932_at,202933_s_at,210917_at|7525	1.62405e-05	2.84879	202932_at,202933_s_at,210917_at|7525	2.87721e-07	2.37539
		430	RAD21	RAD21 homolog (S. pombe)	Hs.81848	chr8	5885	GO:0000087|GO:0000236|GO:0000278|GO:0000910|GO:0006281|GO:0006302|GO:0006310|GO:0006357|GO:0006915|GO:0006974|GO:0007049|GO:0007059|GO:0007067|GO:0007091|GO:0007131|GO:0051301|GO:0071168|GO:0000228|GO:0000775|GO:0005634|GO:0005654|GO:0005694|GO:0005730|GO	NM_006265	up	200607_s_at,200608_s_at|5885	3.18335e-09	9.37409	200607_s_at,200608_s_at|5885	2.56367e-06	3.54442	200607_s_at,200608_s_at|5885	2.8305e-07	3.46263
		431	ABCA1	ATP-binding cassette, sub-family A (ABC1), member 1	Hs.659274	chr9	19	GO:0002790|GO:0006200|GO:0006497|GO:0006629|GO:0006810|GO:0006820|GO:0006911|GO:0007040|GO:0007186|GO:0008202|GO:0008203|GO:0010745|GO:0010875|GO:0010887|GO:0016197|GO:0030819|GO:0032367|GO:0032489|GO:0033344|GO:0033700|GO:0034380|GO:0034616|GO:0038027|GO	NM_005502	up	203504_s_at,203505_at,216066_at,1570279_at|19	3.27607e-09	2.89261	203504_s_at,203505_at,216066_at|19	1.72157e-11	2.22179	203504_s_at,203505_at,216066_at|19	3.89365e-08	3.59903
		432	RTCA	RNA 3'-terminal phosphate cyclase	Hs.484222	chr1	8634	GO:0006396|GO:0005634|GO:0005654|GO:0000166|GO:0003723|GO:0003824|GO:0003963|GO:0005524|GO:0016874	NM_001130841///NM_003729	up	203594_at,238087_at|8634	3.32749e-09	5.89494	203594_at|8634	9.82375e-06	3.32568	203594_at|8634	1.22302e-07	2.91617
		433	CRYZ	crystallin, zeta (quinone reductase)	Hs.699602///Hs.83114	chr1	1429	GO:0007601|GO:0042178|GO:0051289|GO:0055114|GO:0005737|GO:0005794|GO:0005829|GO:0043231|GO:0000166|GO:0003723|GO:0003730|GO:0003960|GO:0008270|GO:0016491|GO:0016747|GO:0070402|GO:0070404	NM_001130042///NM_001130043///NM_001134759///NM_001889	up	202950_at|1429	3.63125e-09	8.36033	202950_at|1429	2.82236e-08	3.44904	202950_at|1429	0.000850641	2.13341
		434	LAMB3	laminin, beta 3	Hs.497636	chr1	3914	GO:0007155|GO:0008544|GO:0030198|GO:0031581|GO:0034329|GO:0050873|GO:0005576|GO:0005578|GO:0005604|GO:0005610|GO:0005198|GO:0005515	NM_000228///NM_001017402///NM_001127641	up	209270_at|3914	3.7856e-09	10.5229	209270_at|3914	3.8077e-13	7.09398	209270_at|3914	3.49506e-08	2.75437
		435	TYMS	thymidylate synthetase	Hs.369762	chr18	7298	GO:0000082|GO:0000083|GO:0000278|GO:0005976|GO:0006139|GO:0006206|GO:0006231|GO:0006235|GO:0006260|GO:0006281|GO:0007568|GO:0007623|GO:0009157|GO:0009165|GO:0009636|GO:0014070|GO:0019088|GO:0019860|GO:0031100|GO:0032259|GO:0032570|GO:0033189|GO:0034097|GO	NM_001071	up	202589_at,217684_at,1554696_s_at|7298	4.02132e-09	3.53122	202589_at,217684_at|7298	1.98463e-18	3.324	202589_at,217684_at|7298	1.32187e-10	6.08166
		436	CALD1	caldesmon 1	Hs.490203///Hs.738084	chr7	800	GO:0006928|GO:0006936|GO:0032092|GO:0051017|GO:0005737|GO:0005829|GO:0005856|GO:0005884|GO:0005886|GO:0014069|GO:0015629|GO:0016020|GO:0030016|GO:0030425|GO:0030478|GO:0043025|GO:0043197|GO:0003779|GO:0005516|GO:0005523|GO:0017022	NM_004342///NM_033138///NM_033139///NM_033140///NM_033157	up	201615_x_at,201616_s_at,201617_x_at,205525_at,212077_at,214880_x_at,215198_s_at,215199_at,231881_at,235834_at,243084_at|800	4.10411e-09	2.17382	201615_x_at,201616_s_at,201617_x_at,205525_at,212077_at,214880_x_at,215198_s_at,215199_at|800	0	5.30707	201615_x_at,201616_s_at,201617_x_at,205525_at,212077_at,214880_x_at,215198_s_at,215199_at|800	4.6972e-41	8.50066
		437	TTK	TTK protein kinase	Hs.169840	chr6	7272	GO:0006468|GO:0007051|GO:0007052|GO:0007094|GO:0008284|GO:0010862|GO:0016310|GO:0005819|GO:0000166|GO:0004672|GO:0004674|GO:0004712|GO:0004713|GO:0005515|GO:0005524|GO:0016301|GO:0016740|GO:0016772|GO:0042802	NM_001166691///NM_003318	up	204822_at|7272	4.3338e-09	5.24313	204822_at|7272	2.35065e-24	2.53752	204822_at|7272	2.57476e-29	16.7396
		438	SMC3	structural maintenance of chromosomes 3	Hs.24485///Hs.678733	chr10	9126	GO:0000087|GO:0000236|GO:0000278|GO:0000910|GO:0006275|GO:0006281|GO:0006974|GO:0007049|GO:0007052|GO:0007062|GO:0007067|GO:0007091|GO:0007126|GO:0007165|GO:0019827|GO:0032876|GO:0051276|GO:0051301|GO:0000775|GO:0000785|GO:0000800|GO:0000922|GO:0005604|GO	NM_005445	up	209257_s_at,209258_s_at,209259_s_at,1556925_at|9126	4.58252e-09	4.9283	209257_s_at,209258_s_at,209259_s_at|9126	1.92183e-24	2.78425	209257_s_at,209258_s_at,209259_s_at|9126	4.24968e-12	4.61599
		439	MFHAS1	malignant fibrous histiocytoma amplified sequence 1	Hs.379414///Hs.610222///Hs.732617	chr8	9258	GO:0005515	NM_004225	up	213457_at,225478_at|9258	4.59961e-09	2.69416	213457_at|9258	1.68296e-24	3.1433	213457_at|9258	8.73939e-15	6.43831
		440	CLEC2B	C-type lectin domain family 2, member B	Hs.85201	chr12	9976	GO:0005887|GO:0016020|GO:0016021|GO:0030246	NM_005127	up	209732_at,1556209_at|9976	4.85573e-09	5.67151	209732_at|9976	5.525e-07	4.03293	209732_at|9976	2.10234e-09	3.41358
		441	SUCLA2	succinate-CoA ligase, ADP-forming, beta subunit	Hs.743361	chr13	8803	GO:0006099|GO:0006104|GO:0006105|GO:0006781|GO:0008152|GO:0044237|GO:0044281|GO:0005739|GO:0005759|GO:0000166|GO:0003824|GO:0004775|GO:0005515|GO:0005524|GO:0016874|GO:0046872	NM_003850	up	202930_s_at|8803	4.97307e-09	12.1285	202930_s_at|8803	0.000259126	3.20937	202930_s_at|8803	2.98099e-05	2.44508
		442	MAP4K5	mitogen-activated protein kinase kinase kinase kinase 5	Hs.130491///Hs.602072	chr14	11183	GO:0006468|GO:0006950|GO:0007243|GO:0007257|GO:0016310|GO:0005737|GO:0005886|GO:0000166|GO:0004672|GO:0004674|GO:0004713|GO:0005083|GO:0005515|GO:0005524|GO:0016301|GO:0016740|GO:0016772	NM_006575///NM_198794	up	203552_at,203553_s_at,211081_s_at|11183	5.11543e-09	3.51227	203552_at,203553_s_at,211081_s_at|11183	9.18134e-37	2.18955	203552_at,203553_s_at,211081_s_at|11183	1.23282e-07	3.88901
		443	DENR	density-regulated protein	Hs.22393	chr12	8562	GO:0006413|GO:0003743|GO:0005515	NM_003677	up	221509_at,231896_s_at,234347_s_at,234915_s_at,238982_at|8562	5.37809e-09	6.86038	221509_at|8562	1.52283e-05	5.34177	221509_at|8562	3.59251e-13	3.83115
		444	KIAA1033	KIAA1033	Hs.12144///Hs.594502///Hs.614405	chr12	23325	GO:0016197|GO:0005768|GO:0071203	NM_015275	up	212794_s_at,212795_at,215936_s_at|23325	5.41604e-09	3.67686	212794_s_at,212795_at,215936_s_at|23325	4.57532e-12	2.53627	212794_s_at,212795_at,215936_s_at|23325	5.51007e-09	5.33031
		445	MGP	matrix Gla protein	Hs.365706	chr12	4256	GO:0001502|GO:0001503|GO:0007275|GO:0007584|GO:0009612|GO:0009725|GO:0030154|GO:0030324|GO:0030500|GO:0042221|GO:0048754|GO:0051216|GO:0051592|GO:0005576|GO:0005578|GO:0005615|GO:0005783|GO:0031012|GO:0043234|GO:0005201|GO:0005509|GO:0008147|GO:0048306	NM_000900///NM_001190839	up	202291_s_at,238481_at|4256	5.57177e-09	5.84711	202291_s_at|4256	1.75578e-27	5.92257	202291_s_at|4256	2.28199e-14	7.29773
		446	GINS1	GINS complex subunit 1 (Psf1 homolog)	Hs.658464	chr20	9837	GO:0000084|GO:0000278|GO:0001833|GO:0006260|GO:0006271|GO:0005634|GO:0005654|GO:0005737|GO:0005515	NM_021067	up	206102_at|9837	5.70792e-09	6.4962	206102_at|9837	2.16823e-06	2.62028	206102_at|9837	1.9091e-26	11.7658
		447	TAGLN	transgelin	Hs.410977	chr11	6876	GO:0007517|GO:0005737|GO:0003779|GO:0005515	NM_001001522///NM_003186	up	205547_s_at,226523_at,1555724_s_at|6876	5.86996e-09	2.714	205547_s_at|6876	2.43603e-24	5.86406	205547_s_at|6876	2.73893e-23	10.3873
		448	UTP14A///UTP14C	UTP14, U3 small nucleolar ribonucleoprotein, homolog A (yeast)///UTP14, U3 small nucleolar ribonucleoprotein, homolog C (yeast)	Hs.458598///Hs.512963	chrX	10813	GO:0006364|GO:0042254|GO:0005634|GO:0005730|GO:0032040|GO:0005515|GO:0007126|GO:0007275|GO:0007283|GO:0030154|GO:0019013|GO:0030529	NM_001166221///NM_006649///NM_021645	up	221098_x_at,221513_s_at,221514_at|10813	5.99152e-09	4.2313	221098_x_at,221513_s_at,221514_at|10813	1.33398e-14	2.17642	221098_x_at,221513_s_at,221514_at|10813	6.67746e-24	2.63582
		449	WSB1	WD repeat and SOCS box containing 1	Hs.446017///Hs.605488///Hs.700832///Hs.713635///Hs.655024	chr17	26118	GO:0016310|GO:0016567|GO:0035556|GO:0005622|GO:0005515|GO:0016301	NM_015626///NM_134264///NM_134265	up	201294_s_at,201295_s_at,201296_s_at,210561_s_at,213406_at|26118	6.95357e-09	2.184	201294_s_at,201295_s_at,201296_s_at,210561_s_at,213406_at|26118	1.54488e-12	3.61986	201294_s_at,201295_s_at,201296_s_at,210561_s_at,213406_at|26118	7.66464e-11	3.44334
		450	UPF3B	UPF3 regulator of nonsense transcripts homolog B (yeast)	Hs.103832	chrX	65109	GO:0000184|GO:0000398|GO:0006366|GO:0006369|GO:0006406|GO:0006810|GO:0008380|GO:0010467|GO:0016070|GO:0016071|GO:0031124|GO:0045727|GO:0051028|GO:0005634|GO:0005654|GO:0005737|GO:0005829|GO:0035145|GO:0000166|GO:0003723|GO:0003729|GO:0005487|GO:0005515	NM_023010///NM_080632	up	218757_s_at|65109	7.00795e-09	5.467	218757_s_at|65109	6.79796e-10	3.52541	218757_s_at|65109	7.12275e-12	3.4931
		451	DBF4	DBF4 homolog (S. cerevisiae)	Hs.485380///Hs.573845///Hs.701134	chr7	10926	GO:0000075|GO:0000082|GO:0000278|GO:0006260|GO:0007049|GO:0043085|GO:0005634|GO:0005654|GO:0003676|GO:0008047|GO:0008270|GO:0046872	NM_006716	up	204244_s_at|10926	7.06239e-09	5.90705	204244_s_at|10926	2.48671e-13	3.11454	204244_s_at|10926	1.31885e-13	6.38251
		452	PUS1	pseudouridylate synthase 1	Hs.592004	chr12	80324	GO:0001522|GO:0008033|GO:0009451|GO:0031119|GO:0045944|GO:0005634|GO:0005667|GO:0005730|GO:0005739|GO:0003677|GO:0003723|GO:0004730|GO:0005515|GO:0009982|GO:0016853|GO:0030374	NM_001002019///NM_001002020///NM_025215	up	218670_at|80324	7.43601e-09	3.38063	218670_at|80324	1.35322e-23	2.57397	218670_at|80324	6.43003e-13	2.92586
		453	ASPN	asporin	Hs.435655///Hs.664385	chr9	54829	GO:0030282|GO:0030512|GO:0031214|GO:0070171|GO:0005576|GO:0005578|GO:0031012|GO:0005509|GO:0005515	NM_001193335///NM_017680	up	219087_at,224396_s_at|54829	7.45349e-09	5.58609	219087_at|54829	9.04172e-35	7.13433	219087_at|54829	1.91295e-36	32.1268
		454	DPYSL2	dihydropyrimidinase-like 2	Hs.593187	chr8	1808	GO:0001975|GO:0006139|GO:0006208|GO:0007010|GO:0007165|GO:0007275|GO:0007399|GO:0007411|GO:0007420|GO:0014049|GO:0021510|GO:0021772|GO:0030154|GO:0042220|GO:0042493|GO:0045664|GO:0048489|GO:0005737|GO:0005739|GO:0005829|GO:0030424|GO:0030425|GO:0030426|GO	NM_001197293///NM_001244604///NM_001386	up	200762_at|1808	7.53241e-09	8.69256	200762_at|1808	4.94045e-08	7.32476	200762_at|1808	1.96853e-19	14.43
		455	LPCAT1	lysophosphatidylcholine acyltransferase 1	Hs.368853///Hs.653992	chr5	79888	GO:0006629|GO:0006644|GO:0006654|GO:0008152|GO:0008654|GO:0019432|GO:0036148|GO:0036151|GO:0043129|GO:0044255|GO:0044281|GO:0045732|GO:0046474|GO:0060041|GO:2001246|GO:0000139|GO:0005783|GO:0005789|GO:0005794|GO:0005811|GO:0016020|GO:0016021|GO:0005509|GO	NM_024830	up	201818_at|79888	7.88996e-09	5.69958	201818_at|79888	5.03362e-07	2.36487	201818_at|79888	4.83076e-13	2.53774
		456	NPL	N-acetylneuraminate pyruvate lyase (dihydrodipicolinate synthase)	Hs.496969///Hs.596206	chr1	80896	GO:0005975|GO:0008152|GO:0019262|GO:0005737|GO:0003824|GO:0008747|GO:0016829	NM_001200050///NM_001200051///NM_001200052///NM_001200056///NM_030769	up	221210_s_at,223405_at,240440_at,243066_at|80896	7.91838e-09	2.79282	221210_s_at|80896	3.35135e-09	2.2406	221210_s_at|80896	3.39745e-20	4.95959
		457	ASUN	asunder spermatogenesis regulator	Hs.505077///Hs.596685	chr12	55726	GO:0007049|GO:0007067|GO:0007346|GO:0030317|GO:0051301|GO:0080154|GO:0005634|GO:0005737|GO:0005515	NM_018164	up	221652_s_at|55726	8.09984e-09	8.10944	221652_s_at|55726	9.59312e-16	4.72989	221652_s_at|55726	1.01157e-11	6.03854
		458	BUB1B	BUB1 mitotic checkpoint serine/threonine kinase B	Hs.513645	chr15	701	GO:0000075|GO:0000087|GO:0000236|GO:0000278|GO:0006468|GO:0006915|GO:0007049|GO:0007051|GO:0007067|GO:0007091|GO:0007093|GO:0007094|GO:0008283|GO:0016310|GO:0031145|GO:0034501|GO:0048015|GO:0051301|GO:0051436|GO:0051439|GO:0071459|GO:0000775|GO:0000776|GO	NM_001211	up	203755_at|701	8.12678e-09	6.3458	203755_at|701	6.73106e-05	2.24674	203755_at|701	1.07386e-13	12.9813
		459	TAF1D///MIR1304///SNORA1///SNORA18///SNORA32///SNORA40///SNORA8///SNORD5	TATA box binding protein (TBP)-associated factor, RNA polymerase I, D, 41kDa///microRNA 1304///small nucleolar RNA, H/ACA box 1///small nucleolar RNA, H/ACA box 18///small nucleolar RNA, H/ACA box 32///small nucleolar RNA, H/ACA box 40///small nucleolar R	Hs.355750///Hs.625539///Hs.689724///Hs.714283///Hs.728881///Hs.738736///Hs.738740///Hs.741060///Hs.741062	chr11	79101	GO:0006351|GO:0006355|GO:0005634|GO:0005668|GO:0003677|GO:0005515	NM_024116///NR_002920///NR_002959///NR_002973///NR_003026///NR_003032///NR_003033///NR_031639	up	218750_at,221580_s_at,222728_s_at|79101	8.26817e-09	2.3375	218750_at,221580_s_at|79101	7.33399e-18	4.12829	218750_at,221580_s_at|79101	1.92392e-13	8.56347
		460	C5orf22	chromosome 5 open reading frame 22	Hs.519246	chr5	55322	GO:0008013	NM_018356	up	203738_at,1552660_a_at,1565939_at|55322	8.73544e-09	2.23997	203738_at|55322	4.59685e-10	3.89398	203738_at|55322	0.000111914	2.06491
		461	ACTR6	ARP6 actin-related protein 6 homolog (yeast)	Hs.115088	chr12	64431	GO:0005737|GO:0005856|GO:0005515	NM_022496///NR_048568///NR_048569	up	218395_at,241794_at|64431	9.71472e-09	4.67213	218395_at|64431	1.22554e-15	3.66365	218395_at|64431	2.89272e-07	3.02391
		462	AC005943.5///OTTHUMG00000180094	NULL	Hs.445498///Hs.595754	chr19				down	222183_x_at	9.87614e-09	5.92257	222183_x_at	8.20504e-07	3.12023	222183_x_at	3.58226e-08	2.9676
		463	ZNF451	zinc finger protein 451	Hs.485628///Hs.599812///Hs.608897///Hs.625111///Hs.625837///Hs.641766///Hs.705485	chr6	26036	GO:0006351|GO:0006355|GO:0005622|GO:0005634|GO:0003677|GO:0005515|GO:0008270|GO:0046872	NM_001031623///NM_001257273///NM_015555	up	212557_at,215012_at,231885_at,232029_at,1556060_a_at|26036	1.02136e-08	2.57132	212557_at,215012_at|26036	9.32644e-19	2.32689	212557_at,215012_at|26036	5.78869e-09	3.04778
		464	OSBPL8	oxysterol binding protein-like 8	Hs.430849///Hs.605107///Hs.703493///Hs.734733	chr12	114882	GO:0006810|GO:0006869|GO:0010891|GO:0045444|GO:0005515|GO:0005543|GO:0008289|GO:0015485	NM_001003712///NM_020841	up	212582_at,212585_at,228986_at|114882	1.07462e-08	3.30445	212582_at,212585_at|114882	1.74284e-06	4.281	212582_at,212585_at|114882	1.63933e-06	2.97991
		465	NNMT	nicotinamide N-methyltransferase	Hs.503911///Hs.623245///Hs.731965	chr11	4837	GO:0006805|GO:0010243|GO:0031100|GO:0032259|GO:0042493|GO:0044281|GO:0005737|GO:0005829|GO:0008112|GO:0008168|GO:0016740	NM_006169	up	202237_at,202238_s_at,231559_at|4837	1.17635e-08	3.70133	202237_at,202238_s_at|4837	5.40247e-31	4.7557	202237_at,202238_s_at|4837	4.37e-43	22.8065
		466	DERA	deoxyribose-phosphate aldolase (putative)	Hs.39429	chr12	51071	GO:0009264|GO:0046121|GO:0046386|GO:0005737|GO:0003824|GO:0004139|GO:0016829	NM_015954	up	218102_at|51071	1.2088e-08	20.6157	218102_at|51071	1.60256e-10	6.40338	218102_at|51071	8.26043e-12	2.16487
		467	LOC100996792///MAP2K3	dual specificity mitogen-activated protein kinase kinase 3-like///mitogen-activated protein kinase kinase 3	Hs.514012///Hs.708396	chr17	5606	GO:0000165|GO:0000187|GO:0002224|GO:0002755|GO:0002756|GO:0006468|GO:0006954|GO:0007165|GO:0008063|GO:0016310|GO:0034130|GO:0034134|GO:0034138|GO:0034142|GO:0034146|GO:0034162|GO:0034166|GO:0035666|GO:0038123|GO:0038124|GO:0042035|GO:0045087|GO:0045860|GO	NM_002756///NM_145109///NM_145110///XM_003846747	down	207667_s_at,215498_s_at,215499_at|5606	1.24573e-08	5.46431	207667_s_at,215498_s_at,215499_at|5606	1.17673e-07	4.29906	207667_s_at,215498_s_at,215499_at|5606	1.83473e-15	2.67558
		468	FABP4	fatty acid binding protein 4, adipocyte	Hs.391561	chr8	2167	GO:0001816|GO:0006469|GO:0006629|GO:0006810|GO:0019433|GO:0042632|GO:0044281|GO:0045892|GO:0050729|GO:0050872|GO:0050873|GO:0071285|GO:0005634|GO:0005737|GO:0005811|GO:0005215|GO:0005504|GO:0008289	NM_001442	up	203980_at,235978_at|2167	1.28355e-08	4.58145	203980_at|2167	5.39834e-09	2.29015	203980_at|2167	8.76743e-15	12.5588
		469	COX11	cytochrome c oxidase assembly homolog 11 (yeast)	Hs.591171///Hs.717518	chr17	1353	GO:0007585|GO:0008535|GO:0005739|GO:0005743|GO:0016020|GO:0016021|GO:0004129|GO:0005507|GO:0009055	NM_001162861///NM_001162862///NM_004375///NR_027941///NR_027942	up	203551_s_at,211727_s_at,214277_at|1353	1.62071e-08	4.34978	203551_s_at,211727_s_at,214277_at|1353	4.50104e-26	3.59961	203551_s_at,211727_s_at,214277_at|1353	1.98398e-07	2.09653
		470	RGS1	regulator of G-protein signaling 1	Hs.603797///Hs.75256	chr1	5996	GO:0006955|GO:0007165|GO:0007193|GO:0009968|GO:0038032|GO:0043547|GO:0005737|GO:0005886|GO:0005096|GO:0005516	NM_002922	up	202988_s_at,202989_at,216834_at|5996	1.99872e-08	3.25178	202988_s_at,202989_at,216834_at|5996	4.15746e-06	3.75292	202988_s_at,202989_at,216834_at|5996	9.79365e-28	11.2523
		471	COPS2	COP9 signalosome subunit 2	Hs.369614///Hs.602481///Hs.609640	chr15	9318	GO:0000122|GO:0006366|GO:0007165|GO:0008283|GO:0010388|GO:0030182|GO:0035914|GO:0045892|GO:0005634|GO:0005737|GO:0008180|GO:0003714|GO:0004871|GO:0005515	NM_001143887///NM_004236	up	202467_s_at,209838_at|9318	2.08074e-08	6.08434	202467_s_at,209838_at|9318	0.000476995	2.91005	202467_s_at,209838_at|9318	2.18776e-08	2.85143
		472	ZNF267	zinc finger protein 267	Hs.460645///Hs.613692	chr16	10308	GO:0006351|GO:0006355|GO:0007275|GO:0005622|GO:0005634|GO:0003676|GO:0003677|GO:0008270|GO:0046872	NM_001265588///NM_003414///NR_049749	up	219540_at|10308	2.13547e-08	4.05103	219540_at|10308	3.76426e-05	2.10295	219540_at|10308	8.82579e-10	5.66373
		473	NUDT1	nudix (nucleoside diphosphate linked moiety X)-type motif 1	Hs.534331	chr7	4521	GO:0006184|GO:0006195|GO:0006200|GO:0006203|GO:0006281|GO:0006979|GO:0034656|GO:0042262|GO:0044281|GO:0055086|GO:0005634|GO:0005737|GO:0005739|GO:0005759|GO:0005829|GO:0003723|GO:0003924|GO:0008413|GO:0016787|GO:0030515|GO:0035539|GO:0046872|GO:0047693|GO	NM_002452///NM_198948///NM_198949///NM_198950///NM_198952///NM_198953///NM_198954	up	204766_s_at|4521	2.35403e-08	3.63199	204766_s_at|4521	8.0695e-12	2.4817	204766_s_at|4521	1.36757e-10	3.45671
		474	VRK1	vaccinia related kinase 1	Hs.422662///Hs.622262	chr14	7443	GO:0000278|GO:0006468|GO:0007049|GO:0007067|GO:0007077|GO:0007084|GO:0016310|GO:0046777|GO:0051301|GO:0090166|GO:0005634|GO:0005654|GO:0005730|GO:0005737|GO:0005795|GO:0005819|GO:0005829|GO:0005856|GO:0000166|GO:0004672|GO:0004674|GO:0005515|GO:0005524|GO	NM_003384	up	203856_at|7443	2.46534e-08	4.36755	203856_at|7443	2.2278e-29	4.282	203856_at|7443	5.06787e-10	4.31891
		475	RCOR1	REST corepressor 1	Hs.510521///Hs.626437	chr14	23186	GO:0006351|GO:0006355|GO:0007596|GO:0016568|GO:0019048|GO:0030218|GO:0045654|GO:0045892|GO:0070933|GO:0005634|GO:0005654|GO:0017053|GO:0001078|GO:0003677|GO:0003682|GO:0005515|GO:0044212	NM_015156	up	212612_at,237041_x_at|23186	2.51326e-08	7.3955	212612_at|23186	0.00810921	2.31316	212612_at|23186	3.79519e-07	3.36506
		476	STAG1	stromal antigen 1	Hs.412586	chr3	10274	GO:0000087|GO:0000236|GO:0000278|GO:0000910|GO:0007049|GO:0007059|GO:0007067|GO:0007091|GO:0051301|GO:0000775|GO:0000785|GO:0005634|GO:0005654|GO:0005694|GO:0005829|GO:0030054|GO:0005488|GO:0005515	NM_005862	up	202293_at,202294_at,232588_at|10274	2.53368e-08	3.10311	202293_at,202294_at|10274	2.40019e-15	2.60824	202293_at,202294_at|10274	3.09974e-16	2.35774
		477	PFDN2	prefoldin subunit 2	Hs.492516	chr1	5202	GO:0006457|GO:0044267|GO:0051084|GO:0005634|GO:0005737|GO:0005739|GO:0016272|GO:0005515|GO:0051082	NM_012394	up	218336_at|5202	2.8094e-08	5.06039	218336_at|5202	8.05868e-16	9.15611	218336_at|5202	9.99087e-14	2.31905
		478	ATP11B	ATPase, class VI, type 11B	Hs.478429///Hs.619369	chr3	23200	GO:0006811|GO:0006812|GO:0008152|GO:0015914|GO:0015917|GO:0034220|GO:0045332|GO:0055085|GO:0005637|GO:0005768|GO:0005769|GO:0005783|GO:0005886|GO:0016020|GO:0016021|GO:0055037|GO:0055038|GO:0000166|GO:0000287|GO:0003824|GO:0004012|GO:0005515|GO:0005524|GO	NM_014616	up	212536_at,238811_at,1554556_a_at,1554557_at,1564063_a_at,1564064_a_at|23200	2.88967e-08	4.35208	212536_at|23200	3.80068e-10	2.93293	212536_at|23200	4.90712e-16	3.35481
		479	CLIC4	chloride intracellular channel 4	Hs.440544///Hs.592249///Hs.602330///Hs.611641	chr1	25932	GO:0001525|GO:0001886|GO:0006810|GO:0006811|GO:0006821|GO:0007035|GO:0009566|GO:0030154|GO:0030216|GO:0030336|GO:0034765|GO:0035088|GO:0035264|GO:0048754|GO:0051493|GO:0061299|GO:0071277|GO:0005622|GO:0005634|GO:0005737|GO:0005739|GO:0005773|GO:0005813|GO	NM_013943	up	201559_s_at,201560_at,221881_s_at|25932	2.93821e-08	2.41931	201559_s_at,201560_at,221881_s_at|25932	2.3941e-19	4.20029	201559_s_at,201560_at,221881_s_at|25932	9.67328e-14	5.68414
		480	GNL2	guanine nucleotide binding protein-like 2 (nucleolar)	Hs.75528	chr1	29889	GO:0006184|GO:0042254|GO:0005634|GO:0005730|GO:0000166|GO:0003924|GO:0005525	NM_013285	up	201948_at|29889	3.10207e-08	5.74123	201948_at|29889	1.64024e-20	3.97326	201948_at|29889	1.19735e-07	2.70181
		481	DNAAF1	dynein, axonemal, assembly factor 1	Hs.310164///Hs.703315	chr16	123872	GO:0001947|GO:0003341|GO:0003356|GO:0030324|GO:0035469|GO:0036158|GO:0036159|GO:0044458|GO:0060271|GO:0060287|GO:0060972|GO:0070286|GO:0071907|GO:0071910|GO:0000922|GO:0005634|GO:0005737|GO:0005856|GO:0005886|GO:0005929|GO:0035085|GO:0042995|GO:0045502	NM_178452	down	215173_at,222068_s_at|123872	4.12447e-08	4.46306	215173_at,222068_s_at|123872	7.21195e-06	2.02426	215173_at,222068_s_at|123872	4.22092e-15	8.94194
		482	FKBP3	FK506 binding protein 3, 25kDa	Hs.509226	chr14	2287	GO:0000413|GO:0006457|GO:0018208|GO:0005634|GO:0016020|GO:0003755|GO:0004872|GO:0005515|GO:0005528|GO:0016853	NM_002013	up	218003_s_at,222485_at|2287	4.2438e-08	2.7825	218003_s_at|2287	1.59877e-07	5.26656	218003_s_at|2287	1.01869e-18	2.94869
		483	NCK1	NCK adaptor protein 1	Hs.477693///Hs.627323	chr3	4690	GO:0006417|GO:0006469|GO:0007015|GO:0007172|GO:0007411|GO:0016477|GO:0030032|GO:0030838|GO:0038096|GO:0042102|GO:0042110|GO:0045087|GO:0045944|GO:0050852|GO:0051707|GO:0060548|GO:0005634|GO:0005737|GO:0005783|GO:0005829|GO:0005886|GO:0012506|GO:0004860|GO	NM_001190796///NM_006153	up	204725_s_at,211063_s_at,229895_s_at|4690	4.33363e-08	4.1567	204725_s_at,211063_s_at|4690	1.52817e-05	3.60862	204725_s_at,211063_s_at|4690	3.03374e-07	2.93728
		484	SLC33A1	solute carrier family 33 (acetyl-CoA transporter), member 1	Hs.478031///Hs.596803///Hs.611929///Hs.623064	chr3	9197	GO:0006810|GO:0008219|GO:0015876|GO:0055085|GO:0000139|GO:0005783|GO:0005789|GO:0005887|GO:0016020|GO:0016021|GO:0008521	NM_001190992///NM_004733	up	203164_at,203165_s_at,1554148_a_at|9197	4.76852e-08	2.87548	203164_at,203165_s_at|9197	2.24604e-29	3.05559	203164_at,203165_s_at|9197	7.82273e-09	2.71111
		485	COPS3	COP9 signalosome subunit 3	Hs.6076	chr17	8533	GO:0001701|GO:0007165|GO:0009416|GO:0010388|GO:0005634|GO:0005737|GO:0008180|GO:0005515	NM_001199125///NM_003653	up	202078_at|8533	4.92966e-08	4.53125	202078_at|8533	2.91105e-15	3.61344	202078_at|8533	3.75876e-12	2.65969
		486	ATP2B1	ATPase, Ca++ transporting, plasma membrane 1	Hs.506276///Hs.607220///Hs.610752///Hs.705540	chr12	490	GO:0006754|GO:0006810|GO:0006811|GO:0006812|GO:0006816|GO:0007596|GO:0008152|GO:0034220|GO:0055085|GO:0070588|GO:0005886|GO:0005887|GO:0016020|GO:0016021|GO:0000166|GO:0003824|GO:0005388|GO:0005515|GO:0005516|GO:0005524|GO:0015662|GO:0016787|GO:0016820|GO	NM_001001323///NM_001682	up	209281_s_at,212930_at,215716_s_at|490	4.99288e-08	2.86217	209281_s_at,212930_at,215716_s_at|490	4.95e-43	2.96631	209281_s_at,212930_at,215716_s_at|490	2.93123e-08	2.46345
		487	LYRM4	LYR motif containing 4	Hs.387755///Hs.714166	chr6	57128	GO:0044281|GO:0005634|GO:0005739|GO:0005759	NM_001164840///NM_001164841///NM_020408	up	218561_s_at,222672_at|57128	5.21232e-08	3.86706	218561_s_at|57128	1.84628e-09	3.40069	218561_s_at|57128	6.22039e-12	2.25998
		488	CEBPZ	CCAAT/enhancer binding protein (C/EBP), zeta	Hs.135406	chr2	10153	GO:0006351|GO:0006355|GO:0006366|GO:0005634|GO:0003677|GO:0005488	NM_005760	up	203341_at|10153	5.9576e-08	3.54879	203341_at|10153	9.35536e-24	4.46295	203341_at|10153	1.64099e-09	3.63025
		489	RABGGTB///SNORD45A///SNORD45B///SNORD45C	Rab geranylgeranyltransferase, beta subunit///small nucleolar RNA, C/D box 45A///small nucleolar RNA, C/D box 45B///small nucleolar RNA, C/D box 45C	Hs.595216///Hs.608922///Hs.78948	chr1	26804	GO:0006464|GO:0007601|GO:0008152|GO:0018344|GO:0003824|GO:0004659|GO:0004663|GO:0005515|GO:0016740|GO:0046872	NM_004582///NR_002748///NR_002749///NR_003042///NR_073562	up	209181_s_at,213704_at|26804	6.13823e-08	10.4756	209180_at,209181_s_at,213704_at|5876	2.826e-10	3.64089	209180_at,209181_s_at,213704_at|5876	1.06337e-08	2.23098
		490	C12orf29	chromosome 12 open reading frame 29	Hs.591009///Hs.603969///Hs.607970	chr12	91298		NM_001009894	up	213701_at,228378_at|91298	6.4877e-08	5.39534	213701_at|91298	5.62201e-05	2.16694	213701_at|91298	1.60509e-10	2.77524
		491	UBA3	ubiquitin-like modifier activating enzyme 3	Hs.154320///Hs.625115	chr3	9039	GO:0000278|GO:0006464|GO:0006508|GO:0007049|GO:0007113|GO:0045116|GO:0045892|GO:0051726|GO:0005634|GO:0000166|GO:0003824|GO:0005515|GO:0005524|GO:0008641|GO:0016874|GO:0016881|GO:0016922|GO:0019781|GO:0046982	NM_003968///NM_198195///NM_198197	up	209115_at|9039	7.89489e-08	14.1328	209115_at|9039	2.40025e-08	4.92683	209115_at|9039	3.30862e-05	2.55578
		492	UTP6	UTP6, small subunit (SSU) processome component, homolog (yeast)	Hs.540864///Hs.589862	chr17	55813	GO:0006364|GO:0006396|GO:0005622|GO:0005634|GO:0005730	NM_018428	up	218715_at,241025_at|55813	8.31703e-08	2.45373	218715_at|55813	1.07968e-05	2.53396	218715_at|55813	1.07412e-12	2.54674
		493	DTL	denticleless E3 ubiquitin protein ligase homolog (Drosophila)	Hs.606773///Hs.656473	chr1	51514	GO:0000209|GO:0006260|GO:0006511|GO:0006513|GO:0006974|GO:0009411|GO:0016567|GO:0019985|GO:0031572|GO:0051726|GO:0005634|GO:0005737|GO:0005813|GO:0005815|GO:0005856|GO:0016020|GO:0031464|GO:0031465|GO:0031965|GO:0004842|GO:0005515	NM_016448	up	218585_s_at,222680_s_at|51514	9.18826e-08	2.20273	218585_s_at|51514	1.56423e-19	3.39598	218585_s_at|51514	1.53222e-33	19.0081
		494	HSPA4	heat shock 70kDa protein 4	Hs.731440///Hs.90093	chr5	3308	GO:0000902|GO:0006950|GO:0006986|GO:0009408|GO:0032092|GO:0045040|GO:0051131|GO:0005634|GO:0005730|GO:0005737|GO:0005811|GO:0005829|GO:0000166|GO:0005524	NM_002154///NM_198431	up	208814_at,208815_x_at,211015_s_at,211016_x_at|3308	9.24049e-08	3.07616	208814_at,208815_x_at,211015_s_at,211016_x_at|3308	0.000216452	2.20991	208814_at,208815_x_at,211015_s_at,211016_x_at|3308	3.1674e-08	2.30035
		495	MSH6	mutS homolog 6 (E. coli)	Hs.445052///Hs.733502	chr2	2956	GO:0000710|GO:0006200|GO:0006281|GO:0006298|GO:0006974|GO:0007131|GO:0008340|GO:0008630|GO:0009411|GO:0016446|GO:0016447|GO:0043570|GO:0045190|GO:0045910|GO:0051096|GO:0097193|GO:0000228|GO:0000790|GO:0005634|GO:0005694|GO:0032301|GO:0000166|GO:0000287|GO	NM_000179	up	202911_at,211449_at,211450_s_at|2956	9.25541e-08	4.22466	202911_at,211449_at,211450_s_at|2956	1.74306e-38	5.42217	202911_at,211449_at,211450_s_at|2956	8.80076e-09	3.15047
		496	GALNT11	UDP-N-acetyl-alpha-D-galactosamine:polypeptide N-acetylgalactosaminyltransferase 11 (GalNAc-T11)	Hs.647109///Hs.735576	chr7	63917	GO:0005975|GO:0006486|GO:0016266|GO:0043687|GO:0044267|GO:0000139|GO:0005794|GO:0016020|GO:0016021|GO:0004653|GO:0016740|GO:0016757	NM_022087	up	219013_at|63917	1.03661e-07	3.96669	219013_at|63917	1.09426e-31	3.857	219013_at|63917	1.84955e-05	2.21021
		497	HMGCR	3-hydroxy-3-methylglutaryl-CoA reductase	Hs.628096	chr5	3156	GO:0006629|GO:0006694|GO:0006695|GO:0006743|GO:0007568|GO:0007584|GO:0008202|GO:0008203|GO:0008284|GO:0008299|GO:0008542|GO:0009790|GO:0010664|GO:0010666|GO:0015936|GO:0016126|GO:0032874|GO:0043066|GO:0043407|GO:0044255|GO:0044281|GO:0045445|GO:0045471|GO	NM_000859///NM_001130996	up	202539_s_at,202540_s_at|3156	1.22723e-07	6.29135	202539_s_at,202540_s_at|3156	2.73689e-06	2.70977	202539_s_at,202540_s_at|3156	7.99138e-09	2.91764
		498	KIDINS220	kinase D-interacting substrate, 220kDa	Hs.593330///Hs.9873	chr2	57498	GO:0000186|GO:0001701|GO:0010976|GO:0016310|GO:0016482|GO:0038180|GO:0048011|GO:0048813|GO:1990090|GO:0005770|GO:0005829|GO:0016020|GO:0016021|GO:0043234|GO:0005515|GO:0016301|GO:0030165	NM_020738	up	212162_at,212163_at,214932_at,242032_at,1557246_at|57498	1.35333e-07	2.70013	212162_at,212163_at,214932_at|57498	1.74855e-08	2.28813	212162_at,212163_at,214932_at|57498	4.7095e-07	2.06956
		499	MBD4	methyl-CpG binding domain protein 4	Hs.35947///Hs.678717///Hs.692921	chr3	8930	GO:0006281|GO:0006284|GO:0006285|GO:0006974|GO:0008630|GO:0009314|GO:0031572|GO:0045008|GO:0000785|GO:0005634|GO:0005654|GO:0005730|GO:0005737|GO:0003677|GO:0003696|GO:0003824|GO:0004520|GO:0005515|GO:0008263|GO:0016787	NM_001276270///NM_001276271///NM_001276272///NM_001276273///NM_003925	up	209579_s_at,209580_s_at,214047_s_at,214048_at|8930	1.35946e-07	3.55041	209579_s_at,209580_s_at,214047_s_at,214048_at|8930	3.2e-44	5.85891	209579_s_at,209580_s_at,214047_s_at,214048_at|8930	1.15132e-13	3.08994
		500	RAB21	RAB21, member RAS oncogene family	Hs.524590///Hs.595536///Hs.735441	chr12	23011	GO:0006184|GO:0006810|GO:0006886|GO:0006913|GO:0007165|GO:0007264|GO:0015031|GO:0000139|GO:0005622|GO:0005634|GO:0005737|GO:0005768|GO:0005783|GO:0005789|GO:0005794|GO:0016020|GO:0030659|GO:0031410|GO:0031901|GO:0032154|GO:0000166|GO:0003924|GO:0005515|GO	NM_014999	up	203885_at,226268_at,239329_at|23011	1.38112e-07	3.38418	203885_at|23011	0.000122986	3.73356	203885_at|23011	1.78896e-07	3.64399
		501	NUP37	nucleoporin 37kDa	Hs.444276	chr12	79023	GO:0000087|GO:0000236|GO:0000278|GO:0005975|GO:0006810|GO:0007049|GO:0007059|GO:0007067|GO:0007077|GO:0008645|GO:0010827|GO:0015031|GO:0015758|GO:0016032|GO:0019221|GO:0022415|GO:0044281|GO:0051028|GO:0051301|GO:0055085|GO:0000775|GO:0000776|GO:0000777|GO	NM_024057	up	218622_at|79023	1.39246e-07	4.49583	218622_at|79023	2.25083e-12	4.86399	218622_at|79023	1.01861e-07	2.91815
		502	XPO1	exportin 1 (CRM1 homolog, yeast)	Hs.370770///Hs.672870///Hs.717708	chr2	7514	GO:0000087|GO:0000122|GO:0000236|GO:0000278|GO:0006611|GO:0006810|GO:0006886|GO:0007179|GO:0010467|GO:0010824|GO:0015031|GO:0016032|GO:0016070|GO:0016071|GO:0019048|GO:0019058|GO:0022415|GO:0030512|GO:0034504|GO:0042176|GO:0042493|GO:0046825|GO:0051028|GO	NM_003400	up	208775_at,235927_at|7514	1.51645e-07	2.33501	208775_at|7514	4.35123e-09	20.8505	208775_at|7514	6.82176e-09	3.24396
		503	RMDN1	regulator of microtubule dynamics 1	Hs.145386///Hs.733443	chr8	51115	GO:0000922|GO:0005737|GO:0005739|GO:0005813|GO:0005819|GO:0005856|GO:0005874	NM_016033	up	218549_s_at,222665_at,229843_at|51115	1.68614e-07	2.98457	218549_s_at|51115	2.6778e-05	2.6006	218549_s_at|51115	6.59212e-08	2.40046
		504	IFI44L	interferon-induced protein 44-like	Hs.389724///Hs.671157///Hs.744169///Hs.744918	chr1	10964	GO:0006955|GO:0051607|GO:0005737	NM_006820	up	204439_at|10964	1.69834e-07	3.70482	204439_at|10964	3.83576e-27	3.89847	204439_at|10964	0.000581063	2.9232
		505	MCM2	minichromosome maintenance complex component 2	Hs.477481	chr3	4171	GO:0000075|GO:0000082|GO:0000084|GO:0000278|GO:0006260|GO:0006268|GO:0006270|GO:0006271|GO:0006334|GO:0007049|GO:0015979|GO:0015995|GO:0032508|GO:0071353|GO:0000785|GO:0005634|GO:0005654|GO:0005664|GO:0042555|GO:0000166|GO:0003677|GO:0003678|GO:0003688|GO	NM_004526///NR_073375	up	202107_s_at|4171	2.0017e-07	8.21893	202107_s_at|4171	1.22168e-06	2.41215	202107_s_at|4171	1.59304e-14	2.24015
		506	BRD7	bromodomain containing 7	Hs.437894///Hs.668940///Hs.708878	chr16	29117	GO:0006351|GO:0006355|GO:0006357|GO:0007049|GO:0008285|GO:0016055|GO:0035066|GO:0045892|GO:0045893|GO:2000134|GO:0005634|GO:0005737|GO:0002039|GO:0003713|GO:0003714|GO:0005515|GO:0008134|GO:0042393|GO:0044212|GO:0070577	NM_001173984///NM_013263	up	221776_s_at,222737_s_at,228289_at,238545_at|29117	2.06983e-07	2.99798	221776_s_at|29117	0.000169428	2.80871	221776_s_at|29117	5.05701e-06	2.23818
		507	PROCR	protein C receptor, endothelial	Hs.647450	chr20	10544	GO:0006955|GO:0007596|GO:0007599|GO:0019882|GO:0050819|GO:0005813|GO:0005887|GO:0016020|GO:0016021|GO:0042612|GO:0004872|GO:0005515	NM_006404	up	203650_at|10544	2.18796e-07	3.80378	203650_at|10544	6.31769e-19	2.0757	203650_at|10544	4.76014e-21	3.76789
		508	C9orf3///LOC100507319	chromosome 9 open reading frame 3///uncharacterized LOC100507319	Hs.434253///Hs.597950///Hs.680988	chr9	84909	GO:0006508|GO:0019370|GO:0005737|GO:0004177|GO:0004222|GO:0005488|GO:0008233|GO:0008237|GO:0008270|GO:0016787|GO:0046872	NM_001193329///NM_001193330///NM_001193331///NM_032823///XR_108980///XR_113239///XR_171798	up	212848_s_at,232270_at|84909	2.24009e-07	3.89065	212848_s_at|84909	4.74578e-14	3.87906	212848_s_at|84909	6.26457e-14	2.58572
		509	OPN3	opsin 3	Hs.409081	chr1	23596	GO:0007165|GO:0007186|GO:0007601|GO:0007602|GO:0009583|GO:0009584|GO:0018298|GO:0042752|GO:0050896|GO:0005887|GO:0016020|GO:0016021|GO:0004871|GO:0004930|GO:0008020|GO:0009881	NM_001030011///NM_001030012///NM_014322	up	219032_x_at,224392_s_at|23596	2.7938e-07	3.06384	219032_x_at|23596	1.88607e-07	2.69461	219032_x_at|23596	3.14947e-08	2.77939
		510	GREB1L	growth regulation by estrogen in breast cancer-like	Hs.149020	chr18	80000	GO:0016020|GO:0016021	NM_001142966///NM_024935	down	220340_at,233977_at|80000	2.9445e-07	3.2618	220340_at|80000	1.80213e-08	2.63985	220340_at|80000	7.21182e-08	2.17696
		511	DUSP6	dual specificity phosphatase 6	Hs.298654///Hs.711829///Hs.735755	chr12	1848	GO:0000188|GO:0001933|GO:0002224|GO:0002755|GO:0002756|GO:0006470|GO:0008063|GO:0009953|GO:0014070|GO:0016311|GO:0030154|GO:0034130|GO:0034134|GO:0034138|GO:0034142|GO:0034146|GO:0034162|GO:0034166|GO:0035335|GO:0035666|GO:0038123|GO:0038124|GO:0040036|GO	NM_001946///NM_022652	up	208891_at,208892_s_at,208893_s_at|1848	3.0235e-07	2.81901	208891_at,208892_s_at,208893_s_at|1848	9.08345e-28	4.04461	208891_at,208892_s_at,208893_s_at|1848	1.64674e-08	2.48638
		512	MINA	MYC induced nuclear antigen	Hs.570562///Hs.742206	chr3	84864	GO:0000122|GO:0006351|GO:0006355|GO:0042254|GO:0055114|GO:0005634|GO:0005667|GO:0005730|GO:0005737|GO:0005829|GO:0001191|GO:0005515|GO:0016491|GO:0016702|GO:0046872|GO:0051213	NM_001042533///NM_001261829///NM_032778///NM_153182	up	213188_s_at,213189_at,229132_at,1554774_at|84864	3.06463e-07	2.82948	213188_s_at,213189_at|84864	4.07896e-05	2.39713	213188_s_at,213189_at|84864	8.6744e-11	2.69792
		513	FEN1	flap structure-specific endonuclease 1	Hs.409065///Hs.710184///Hs.710825	chr11	2237	GO:0000084|GO:0000278|GO:0000722|GO:0000723|GO:0006260|GO:0006271|GO:0006281|GO:0006284|GO:0006302|GO:0006974|GO:0007613|GO:0009650|GO:0032201|GO:0043137|GO:0048015|GO:0090305|GO:0005634|GO:0005654|GO:0005730|GO:0005739|GO:0000287|GO:0003677|GO:0003684|GO	NM_004111	up	204767_s_at,204768_s_at|2237	3.42334e-07	3.24024	204767_s_at,204768_s_at|2237	1.11821e-09	2.02369	204767_s_at,204768_s_at|2237	3.83328e-09	2.24441
		514	F2R	coagulation factor II (thrombin) receptor	Hs.482562///Hs.679786	chr5	2149	GO:0000186|GO:0002248|GO:0003105|GO:0006919|GO:0006954|GO:0007165|GO:0007186|GO:0007200|GO:0007204|GO:0007205|GO:0007260|GO:0007262|GO:0007529|GO:0007596|GO:0007599|GO:0008284|GO:0008285|GO:0009611|GO:0009653|GO:0014068|GO:0016265|GO:0030168|GO:0030193|GO	NM_001992	up	203989_x_at,1569642_at|2149	3.44017e-07	2.17843	203989_x_at|2149	1.15776e-15	2.01119	203989_x_at|2149	3.6093e-06	2.46554
		515	IFI6	interferon, alpha-inducible protein 6	Hs.523847	chr1	2537	GO:0001836|GO:0006955|GO:0019221|GO:0043066|GO:0043154|GO:0051902|GO:0060337|GO:2001240|GO:0005739|GO:0005886|GO:0016020|GO:0016021|GO:0005515	NM_002038///NM_022872///NM_022873	up	204415_at|2537	3.49724e-07	3.21394	204415_at|2537	2.15765e-12	3.48922	204415_at|2537	0.0042223	2.25628
		516	CHSY1	chondroitin sulfate synthase 1	Hs.110488///Hs.594326///Hs.734921	chr15	22856	GO:0005975|GO:0030203|GO:0030204|GO:0030206|GO:0030279|GO:0031667|GO:0044281|GO:0000139|GO:0005576|GO:0005794|GO:0016020|GO:0016021|GO:0032580|GO:0016740|GO:0016757|GO:0016758|GO:0046872|GO:0047238|GO:0050510	NM_014918	up	203044_at|22856	3.54308e-07	4.11444	203044_at|22856	3.86777e-06	6.3725	203044_at|22856	4.3319e-13	4.5335
		517	TNC	tenascin C	Hs.143250///Hs.684865	chr9	3371	GO:0007155|GO:0007165|GO:0007528|GO:0008284|GO:0009611|GO:0010628|GO:0014012|GO:0030198|GO:0060739|GO:0060740|GO:0005576|GO:0005578|GO:0005604|GO:0005614|GO:0005615|GO:0031012|GO:0005102|GO:0005515|GO:0045545	NM_002160	up	201645_at,216005_at,237169_at|3371	3.6896e-07	3.69045	201645_at,216005_at|3371	1.99132e-40	7.52152	201645_at,216005_at|3371	3.57309e-12	5.34205
		518	CDKN1B	cyclin-dependent kinase inhibitor 1B (p27, Kip1)	Hs.238990///Hs.593269///Hs.628402	chr12	1027	GO:0000075|GO:0000079|GO:0000080|GO:0000082|GO:0000084|GO:0000278|GO:0006813|GO:0006917|GO:0006919|GO:0006977|GO:0007049|GO:0007050|GO:0007173|GO:0007605|GO:0008284|GO:0008285|GO:0008543|GO:0010942|GO:0016310|GO:0030308|GO:0031116|GO:0033673|GO:0038095|GO	NM_004064	up	209112_at|1027	3.80822e-07	21.5684	209112_at|1027	0.000942433	2.96749	209112_at|1027	1.3375e-05	2.63298
		519	MYL9	myosin, light chain 9, regulatory	Hs.504687	chr20	10398	GO:0006936|GO:0006937|GO:0007411|GO:0001725|GO:0005829|GO:0005859|GO:0016459|GO:0016460|GO:0030018|GO:0005509|GO:0008307|GO:0046872	NM_006097///NM_181526	up	201058_s_at|10398	4.32975e-07	3.14496	201058_s_at|10398	1.29555e-11	3.41299	201058_s_at|10398	6.27559e-10	3.61524
		520	ARL6IP1	ADP-ribosylation factor-like 6 interacting protein 1	Hs.572002///Hs.634882///Hs.703486///Hs.712690	chr16	23204	GO:0006613|GO:0005737|GO:0005783|GO:0005784|GO:0005829|GO:0012505|GO:0016020|GO:0016021|GO:0005515	NM_015161	up	211935_at|23204	5.18297e-07	14.2228	211935_at|23204	0.00280116	2.39074	211935_at|23204	1.96771e-07	2.33722
		521	CXXC4	CXXC finger protein 4	Hs.12248///Hs.624057	chr4	80319	GO:0007352|GO:0016055|GO:0030178|GO:0005737|GO:0016023|GO:0031410|GO:0003677|GO:0008270|GO:0030165|GO:0046872	NM_025212	down	220277_at,229774_at|80319	5.39987e-07	2.60161	220277_at|80319	1.60751e-06	2.506	220277_at|80319	4.15255e-06	2.2339
		522	RFC5	replication factor C (activator 1) 5, 36.5kDa	Hs.731908///Hs.740837	chr12	5985	GO:0000075|GO:0000084|GO:0000278|GO:0000722|GO:0000723|GO:0006260|GO:0006271|GO:0006281|GO:0006283|GO:0006289|GO:0006297|GO:0006310|GO:0032201|GO:0005634|GO:0005654|GO:0005663|GO:0000166|GO:0003677|GO:0005515|GO:0005524|GO:0009378|GO:0017111|GO:0019899	NM_001130112///NM_001130113///NM_001206801///NM_007370///NM_181578	up	203209_at,203210_s_at,213734_at|5985	5.77223e-07	4.29022	203209_at,203210_s_at,213734_at|5985	2.06926e-13	2.25852	203209_at,203210_s_at,213734_at|5985	3.28248e-11	3.49909
		523	MFN1	mitofusin 1	Hs.478383///Hs.668390///Hs.708940	chr3	55669	GO:0006184|GO:0008053|GO:0005737|GO:0005739|GO:0005741|GO:0016020|GO:0016021|GO:0000166|GO:0003924|GO:0005515|GO:0005525|GO:0016787	NM_017927///NM_033540	up	207098_s_at,211801_x_at,217043_s_at|55669	6.30046e-07	3.08236	207098_s_at,211801_x_at,217043_s_at|55669	9.75207e-09	2.36063	207098_s_at,211801_x_at,217043_s_at|55669	7.15296e-08	3.64693
		524	CKAP2	cytoskeleton associated protein 2	Hs.444028///Hs.625768	chr13///chr22	26586	GO:0000281|GO:0006915|GO:0007026|GO:0007049|GO:0045944|GO:0000922|GO:0005737|GO:0005813|GO:0005819|GO:0005856|GO:0005874|GO:0005881|GO:0015630	NM_001098525///NM_018204	up	218252_at,230128_at,1554264_at|26586	6.93229e-07	3.20322	218252_at|26586	2.11045e-06	2.12934	218252_at|26586	2.1602e-09	6.40504
		525	ZZZ3	zinc finger, ZZ-type containing 3	Hs.480506	chr1	26009	GO:0006351|GO:0006355|GO:0005634|GO:0005671|GO:0003677|GO:0003682|GO:0005515|GO:0008270|GO:0046872	NM_015534	up	212893_at,229325_at|26009	7.73165e-07	4.3927	212893_at|26009	3.3722e-13	3.55066	212893_at|26009	5.80493e-07	3.32745
		526	PLK2	polo-like kinase 2	Hs.398157	chr5	10769	GO:0000082|GO:0000278|GO:0006468|GO:0007052|GO:0007093|GO:0007265|GO:0007613|GO:0016310|GO:0032486|GO:0043066|GO:0043123|GO:0046599|GO:0048167|GO:0060291|GO:0060292|GO:0005622|GO:0005737|GO:0005813|GO:0005814|GO:0005856|GO:0030425|GO:0042995|GO:0000166|GO	NM_001252226///NM_006622	up	201939_at|10769	7.95435e-07	7.26342	201939_at|10769	0.000143567	2.98992	201939_at|10769	1.34222e-10	3.35123
		527	SRSF4	serine/arginine-rich splicing factor 4	Hs.469970///Hs.634091///Hs.738533	chr1	6429	GO:0000375|GO:0000398|GO:0006366|GO:0006369|GO:0006397|GO:0006406|GO:0008380|GO:0010467|GO:0031124|GO:0048025|GO:0005634|GO:0005654|GO:0016607|GO:0000166|GO:0003676|GO:0003723	NM_005626	up	201696_at,239511_s_at,239512_at,241245_at,242837_at|6429	9.89757e-07	2.24935	201696_at|6429	1.11893e-06	2.5604	201696_at|6429	1.53386e-09	2.01306
		528	NUP107	nucleoporin 107kDa	Hs.524574	chr12	57122	GO:0000087|GO:0000236|GO:0000278|GO:0005975|GO:0006406|GO:0006810|GO:0007077|GO:0008645|GO:0010827|GO:0015031|GO:0015758|GO:0016032|GO:0019221|GO:0022415|GO:0044281|GO:0051028|GO:0051292|GO:0055085|GO:0000775|GO:0000776|GO:0000777|GO:0005634|GO:0005635|GO	NM_020401	up	218768_at|57122	1.00248e-06	2.92209	218768_at|57122	1.67268e-11	5.12555	218768_at|57122	1.83224e-18	3.66346
		529	LHFP	lipoma HMGIC fusion partner	Hs.507798///Hs.619126	chr13	10186	GO:0016020|GO:0016021|GO:0003677	NM_005780	up	218656_s_at,231411_at|10186	1.067e-06	3.72599	218656_s_at|10186	9.373e-31	2.92854	218656_s_at|10186	5.052e-42	8.32488
		530	MIR1304///SNORA1///SNORA18///SNORA32///SNORA40///SNORA8///SNORD5///TAF1D	microRNA 1304///small nucleolar RNA, H/ACA box 1///small nucleolar RNA, H/ACA box 18///small nucleolar RNA, H/ACA box 32///small nucleolar RNA, H/ACA box 40///small nucleolar RNA, H/ACA box 8///small nucleolar RNA, C/D box 5///TATA box binding protein (TB	Hs.355750///Hs.625539///Hs.689724///Hs.714283///Hs.728881///Hs.738736///Hs.738740///Hs.741060///Hs.741062	chr11	654320	GO:0006351|GO:0006355|GO:0005634|GO:0005668|GO:0003677|GO:0005515	NM_024116///NR_002920///NR_002959///NR_002973///NR_003026///NR_003032///NR_003033///NR_031639	up	221580_s_at,222728_s_at|654320	1.09859e-06	2.58048	221580_s_at|654320	7.70852e-11	5.75289	221580_s_at|654320	8.22969e-13	8.58295
		531	HNRNPH1	heterogeneous nuclear ribonucleoprotein H1 (H)	Hs.604001///Hs.624216	chr5	3187	GO:0000398|GO:0006396|GO:0006397|GO:0008380|GO:0010467|GO:0043484|GO:0005634|GO:0005654|GO:0005681|GO:0005730|GO:0005737|GO:0015629|GO:0019013|GO:0030529|GO:0071013|GO:0000166|GO:0003676|GO:0003723|GO:0005515|GO:0008266	NM_001257293///NM_005520	up	201031_s_at,213470_s_at,213472_at|3187	1.13483e-06	3.14621	201031_s_at,213470_s_at,213472_at|3187	2.12067e-07	5.27702	201031_s_at,213470_s_at,213472_at|3187	1.23998e-06	2.34419
		532	WDYHV1	WDYHV motif containing 1	Hs.18029///Hs.703376///Hs.737445	chr8	55093	GO:0006464|GO:0005634|GO:0005737|GO:0005829|GO:0005515|GO:0016787|GO:0016811|GO:0070773	NM_018024	up	219060_at|55093	1.13573e-06	3.96845	219060_at|55093	4.51362e-13	2.27683	219060_at|55093	1.40299e-08	3.12621
		533	CAMSAP2	calmodulin regulated spectrin-associated protein family, member 2	Hs.23585	chr1	23271	GO:0005737|GO:0005856|GO:0005874|GO:0005515|GO:0008017	NM_203459	up	212763_at,212765_at,217196_s_at|23271	1.13609e-06	3.72871	212763_at,212765_at,217196_s_at|23271	3.71496e-07	2.51676	212763_at,212765_at,217196_s_at|23271	3.8718e-11	4.99108
		534	BTAF1	BTAF1 RNA polymerase II, B-TFIID transcription factor-associated, 170kDa	Hs.500526	chr10	9044	GO:0045892|GO:0005634|GO:0000166|GO:0003676|GO:0003677|GO:0003700|GO:0004386|GO:0005488|GO:0005515|GO:0005524|GO:0016787	NM_003972	up	209430_at|9044	1.16038e-06	5.98331	209430_at|9044	1.06155e-09	2.95314	209430_at|9044	2.19348e-08	5.06241
		535	APOBEC3A///APOBEC3A_B	apolipoprotein B mRNA editing enzyme, catalytic polypeptide-like 3A///APOBEC3A and APOBEC3B deletion hybrid	Hs.226307	chr22	200315	GO:0008152|GO:0009972|GO:0010529|GO:0044356|GO:0045071|GO:0045087|GO:0051607|GO:0070383|GO:0071466|GO:0080111|GO:0005634|GO:0005737|GO:0003824|GO:0004126|GO:0005515|GO:0008270|GO:0016787|GO:0016814|GO:0046872|GO:0047844	NM_001193289///NM_001270406///NM_145699	up	210873_x_at|200315	1.26183e-06	4.23271	210873_x_at|200315	0.0176969	2.09483	210873_x_at|200315	3.2163e-12	5.29523
		536	ANO1	anoctamin 1, calcium activated chloride channel	Hs.503074///Hs.608678	chr11	55107	GO:0006810|GO:0006811|GO:0006821|GO:0007275|GO:0034220|GO:0042391|GO:0055085|GO:0005737|GO:0005886|GO:0016020|GO:0016021|GO:0034707|GO:0005216|GO:0005229|GO:0005254|GO:0005515	NM_018043///NR_030691	up	218804_at,1555269_a_at|55107	1.57666e-06	2.77755	218804_at|55107	4.68936e-20	3.32693	218804_at|55107	1.27457e-21	15.2605
		537	FYN	FYN oncogene related to SRC, FGR, YES	Hs.390567///Hs.623374	chr6	2534	GO:0001764|GO:0006468|GO:0006816|GO:0007166|GO:0007173|GO:0007243|GO:0007275|GO:0007411|GO:0007596|GO:0007612|GO:0007631|GO:0008360|GO:0008543|GO:0010629|GO:0010976|GO:0016032|GO:0016310|GO:0018108|GO:0019048|GO:0030168|GO:0030900|GO:0031295|GO:0038095|GO	NM_001242779///NM_002037///NM_153047///NM_153048	up	210105_s_at,212486_s_at,216033_s_at|2534	1.82658e-06	2.42617	210105_s_at,212486_s_at,216033_s_at|2534	2.80057e-20	2.46189	210105_s_at,212486_s_at,216033_s_at|2534	9.25354e-11	2.81986
		538	MYCBP2	MYC binding protein 2, E3 ubiquitin protein ligase	Hs.151411///Hs.591221	chr13	23077	GO:0006351|GO:0006355|GO:0008045|GO:0016567|GO:0021785|GO:0021952|GO:0032880|GO:0048667|GO:0051493|GO:0005634|GO:0015630|GO:0030424|GO:0004842|GO:0005488|GO:0005515|GO:0008270|GO:0016874|GO:0042803|GO:0046872	NM_015057	up	201959_s_at,201960_s_at,1557370_s_at|23077	1.91093e-06	3.26993	201959_s_at,201960_s_at|23077	2.37635e-11	3.8852	201959_s_at,201960_s_at|23077	1.20221e-12	2.81684
		539	SEC24B	SEC24 family, member B (S. cerevisiae)	Hs.292472	chr4	10427	GO:0002474|GO:0006810|GO:0006886|GO:0006888|GO:0015031|GO:0016044|GO:0016192|GO:0018279|GO:0019886|GO:0043687|GO:0044267|GO:0044281|GO:0048208|GO:0000139|GO:0005737|GO:0005783|GO:0005789|GO:0005794|GO:0005829|GO:0012507|GO:0016020|GO:0030127|GO:0048471|GO	NM_001042734///NM_006323	up	202798_at|10427	1.97705e-06	7.78572	202798_at|10427	0.0230756	2.05812	202798_at|10427	8.09505e-07	2.21536
		540	TRIB1	tribbles homolog 1 (Drosophila)	Hs.444947	chr8	10221	GO:0006468|GO:0006469|GO:0007254|GO:0014912|GO:0031665|GO:0032436|GO:0032496|GO:0043405|GO:0043433|GO:0048662|GO:0005634|GO:0005737|GO:0004672|GO:0004860|GO:0005524|GO:0008134|GO:0016772|GO:0031434|GO:0031625|GO:0055106	NM_025195	up	202241_at,235641_at,239818_x_at|10221	2.05752e-06	4.96201	202241_at|10221	0.00544894	2.71017	202241_at|10221	2.13018e-09	2.54321
		541	ID3	inhibitor of DNA binding 3, dominant negative helix-loop-helix protein	Hs.76884	chr1	3399	GO:0000122|GO:0001656|GO:0006275|GO:0006351|GO:0007275|GO:0007417|GO:0007507|GO:0007517|GO:0009611|GO:0030182|GO:0030855|GO:0030903|GO:0042476|GO:0043065|GO:0043433|GO:0045668|GO:0045892|GO:0051726|GO:0005634|GO:0005737|GO:0003700|GO:0003714|GO:0005515|GO	NM_002167	up	207826_s_at|3399	2.12183e-06	2.56473	207826_s_at|3399	9.33047e-15	3.14796	207826_s_at|3399	1.48181e-14	3.35637
		542	ITGB1BP1	integrin beta 1 binding protein 1	Hs.467662///Hs.695627	chr2	9270	GO:0001525|GO:0002043|GO:0006351|GO:0006355|GO:0006469|GO:0006933|GO:0007155|GO:0007160|GO:0007219|GO:0007229|GO:0007243|GO:0008284|GO:0008285|GO:0010595|GO:0010764|GO:0015031|GO:0016477|GO:0030154|GO:0031214|GO:0032091|GO:0032148|GO:0033622|GO:0033628|GO	NM_004763///NM_022334	up	203336_s_at,203337_x_at,228227_at|9270	2.27472e-06	2.88791	203336_s_at,203337_x_at|9270	0.000162588	2.21912	203336_s_at,203337_x_at|9270	9.85791e-10	2.27995
		543	TRMT11	tRNA methyltransferase 11 homolog (S. cerevisiae)	Hs.404186///Hs.607514	chr6	60487	GO:0008033|GO:0032259|GO:0000049|GO:0003676|GO:0003723|GO:0008168|GO:0016740	NM_001031712///NM_021820	up	218877_s_at|60487	2.41592e-06	2.99052	218877_s_at|60487	8.02235e-12	2.20607	218877_s_at|60487	6.89069e-05	2.14885
		544	ATP6V1C1	ATPase, H+ transporting, lysosomal 42kDa, V1 subunit C1	Hs.626958///Hs.86905	chr8	528	GO:0006810|GO:0006811|GO:0006879|GO:0008286|GO:0015991|GO:0015992|GO:0033572|GO:0051701|GO:0055085|GO:0090382|GO:0005737|GO:0005829|GO:0005886|GO:0016469|GO:0031410|GO:0033180|GO:0045177|GO:0005215|GO:0005515|GO:0008553|GO:0015078|GO:0016820|GO:0046961	NM_001007254///NM_001695	up	202872_at,202873_at,202874_s_at,226463_at|528	2.49469e-06	2.27484	202872_at,202873_at,202874_s_at|528	2.37447e-13	2.11661	202872_at,202873_at,202874_s_at|528	7.87238e-07	2.59064
		545	SLMO2	slowmo homolog 2 (Drosophila)	Hs.656865///Hs.720446///Hs.743788	chr20	51012	GO:0005739	NM_001256403///NM_016045	up	217851_s_at,222441_x_at,229835_s_at|51012	2.6301e-06	3.04408	217851_s_at|51012	3.67466e-05	2.7705	217851_s_at|51012	7.52888e-06	3.55632
		546	KIAA0947	KIAA0947	Hs.449296	chr5	23379	GO:0006869|GO:0005319	NM_015325	up	209654_at|23379	3.19651e-06	4.96321	209654_at|23379	7.62045e-12	3.64201	209654_at|23379	1.22372e-11	4.47998
		547	THRB	thyroid hormone receptor, beta	Hs.187861///Hs.605219///Hs.741539	chr3	7068	GO:0000122|GO:0006351|GO:0006355|GO:0006357|GO:0006367|GO:0007605|GO:0007621|GO:0008016|GO:0008050|GO:0009887|GO:0010467|GO:0043401|GO:0045892|GO:0045944|GO:0005634|GO:0005654|GO:0003677|GO:0003700|GO:0003707|GO:0003714|GO:0004887|GO:0005515|GO:0008270|GO	NM_000461///NM_001128176///NM_001128177///NM_001252634	down	207044_at,228716_at,229657_at|7068	3.50169e-06	2.16178	207044_at|7068	5.81668e-07	2.61446	207044_at|7068	2.55982e-09	2.24566
		548	ARMC1	armadillo repeat containing 1	Hs.269542///Hs.609565///Hs.663213	chr8	55156	GO:0030001|GO:0005739|GO:0005488|GO:0005515|GO:0046872	NM_018120	up	218185_s_at,222550_at|55156	3.51151e-06	2.8069	218185_s_at|55156	1.97298e-20	4.75723	218185_s_at|55156	4.11004e-08	6.7523
		549	CXCL13	chemokine (C-X-C motif) ligand 13	Hs.100431	chr4	10563	GO:0002467|GO:0002518|GO:0002544|GO:0002920|GO:0006935|GO:0006954|GO:0006955|GO:0007165|GO:0007166|GO:0007204|GO:0007267|GO:0010820|GO:0032861|GO:0033625|GO:0033634|GO:0035754|GO:0035768|GO:0035769|GO:0042742|GO:0043066|GO:0045765|GO:0048535|GO:2000545|GO	NM_006419	up	205242_at|10563	3.84307e-06	3.15666	205242_at|10563	3.00524e-26	5.32244	205242_at|10563	1.68528e-22	11.638
		550	ENY2	enhancer of yellow 2 homolog (Drosophila)	Hs.492555///Hs.596554///Hs.634314///Hs.639728	chr8	56943	GO:0006351|GO:0006355|GO:0006810|GO:0016568|GO:0016578|GO:0045893|GO:0051028|GO:0000124|GO:0005634|GO:0003713|GO:0030374	NM_001193557///NM_020189///NR_036471///NR_036472	up	218482_at,226775_at,226776_at|56943	5.05203e-06	2.086	218482_at|56943	1.24331e-05	3.95243	218482_at|56943	2.83838e-18	2.56676
		551	ARID4B///RBM34	AT rich interactive domain 4B (RBP1-like)///RNA binding motif protein 34	Hs.535224///Hs.575782	chr1	23029	GO:0006349|GO:0006351|GO:0006355|GO:0034773|GO:0036124|GO:0005622|GO:0005634|GO:0005730|GO:0005737|GO:0000166|GO:0003676|GO:0003677|GO:0003723|GO:0005515	NM_001161533///NM_001206794///NM_015014///NM_016374///NM_031371///NR_027762	up	212591_at,214942_at,214943_s_at|23029	5.29785e-06	2.68382	212591_at,214942_at,214943_s_at|23029	1.59824e-35	4.24851	212591_at,214942_at,214943_s_at|23029	4.43173e-10	2.79624
		552	TCEB1	transcription elongation factor B (SIII), polypeptide 1 (15kDa, elongin C)	Hs.731928///Hs.533437///Hs.554594	chr8	6921	GO:0006351|GO:0006355|GO:0006357|GO:0006366|GO:0006368|GO:0006511|GO:0010467|GO:0016032|GO:0019048|GO:0022415|GO:0032968|GO:0033554|GO:0050434|GO:0061418|GO:0071456|GO:0005634|GO:0005654|GO:0005829|GO:0030891|GO:0005515|GO:0032403	NM_001204857///NM_001204858///NM_001204859///NM_001204860///NM_001204861///NM_001204862///NM_001204863///NM_001204864///NM_005648	up	202823_at,202824_s_at|6921	5.8703e-06	4.51462	202823_at,202824_s_at|6921	0.00153002	2.45673	202823_at,202824_s_at|6921	4.40134e-12	2.25799
		553	NDC1	NDC1 transmembrane nucleoporin	Hs.476525	chr1	55706	GO:0006810|GO:0015031|GO:0031081|GO:0051028|GO:0051292|GO:0005634|GO:0005643|GO:0016020|GO:0016021|GO:0031965|GO:0017056	NM_001168551///NM_018087///NR_033142	up	218073_s_at,234672_s_at|55706	6.81686e-06	3.24921	218073_s_at|55706	2.88511e-10	2.16829	218073_s_at|55706	5.53257e-21	3.68369
		554	PRB1	proline-rich protein BstNI subfamily 1	Hs.631726	chr12	5542	GO:0005576	NM_005039///NM_199353///NM_199354	down	207752_x_at,210597_x_at,211531_x_at|5542	7.54524e-06	3.98821	207752_x_at,210597_x_at,211531_x_at|5542	2.65126e-06	3.65061	207752_x_at,210597_x_at,211531_x_at|5542	1.29287e-09	2.83758
		555	DESI2	desumoylating isopeptidase 2	Hs.498317///Hs.617824///Hs.618993///Hs.712870	chr1	51029	GO:0006508|GO:0005737|GO:0008233|GO:0016787	NM_016076	up	212371_at,219875_s_at,222158_s_at,222936_s_at,1558914_at|51029	9.29831e-06	2.55108	212371_at,219875_s_at,222158_s_at|51029	2.97416e-10	2.78422	212371_at,219875_s_at,222158_s_at|51029	6.68644e-08	2.10064
		556	LOC100996657///SRSF10	serine/arginine-rich splicing factor 10-like///serine/arginine-rich splicing factor 10	Hs.3530///Hs.602683///Hs.618565///Hs.741009	chr1///chr9	10772	GO:0000244|GO:0000375|GO:0000398|GO:0006355|GO:0006376|GO:0006397|GO:0006406|GO:0008380|GO:0016482|GO:0048025|GO:0005634|GO:0005654|GO:0005737|GO:0016607|GO:0000166|GO:0003676|GO:0003723|GO:0005515|GO:0050733|GO:0051082	NM_001191005///NM_001191006///NM_001191007///NM_001191009///NM_006625///NM_054016///NR_034035///XM_003846424///XM_003846425///XM_003960012///XM_003960013///XM_003960014///XM_003960015	up	204299_at,206095_s_at,210178_x_at,213594_x_at,225348_at|10772	9.64246e-06	2.18688	204299_at,206095_s_at,210178_x_at,213594_x_at|10772	3.59649e-09	3.10821	204299_at,206095_s_at,210178_x_at,213594_x_at|10772	1.45626e-08	3.08696
		557	IGKV1-17	immunoglobulin kappa variable 1-17///NULL	Hs.649818	chr2		GO:0005515		up	211645_x_at	1.01702e-05	2.26313	211645_x_at	7.78382e-24	7.21744	211645_x_at	1.31884e-15	9.8276
		558	FBXO11	F-box protein 11	Hs.352677///Hs.605834///Hs.617836///Hs.732171	chr2	80204	GO:0006464|GO:0006511|GO:0007605|GO:0016567|GO:0035246|GO:0000151|GO:0005634|GO:0005730|GO:0005737|GO:0004842|GO:0005515|GO:0008270|GO:0016274|GO:0046872	NM_001190274///NM_012167///NM_018693///NM_025133	up	203255_at,219208_at,222119_s_at|80204	1.02372e-05	2.56841	203255_at,219208_at,222119_s_at|80204	8.84687e-14	2.13364	203255_at,219208_at,222119_s_at|80204	1.4938e-07	3.36585
		559	DUT	deoxyuridine triphosphatase	Hs.527980///Hs.707399	chr15	1854	GO:0006139|GO:0006206|GO:0006226|GO:0006260|GO:0009117|GO:0044281|GO:0046080|GO:0046134|GO:0055086|GO:0005634|GO:0005654|GO:0005739|GO:0004170|GO:0005515|GO:0016787	NM_001025248///NM_001025249///NM_001948	up	208955_at,208956_x_at,209932_s_at|1854	1.22827e-05	2.05562	208955_at,208956_x_at,209932_s_at|1854	1.16951e-15	11.947	208955_at,208956_x_at,209932_s_at|1854	1.38495e-10	2.33279
		560	TMEM45A	transmembrane protein 45A	Hs.658956	chr3	55076	GO:0016020|GO:0016021	NM_018004	up	219410_at|55076	1.28478e-05	2.80603	219410_at|55076	1.02491e-12	9.80712	219410_at|55076	1.9799e-09	10.2491
		561	CDKN3	cyclin-dependent kinase inhibitor 3	Hs.733107///Hs.84113	chr14	1033	GO:0000079|GO:0000082|GO:0006470|GO:0007049|GO:0007050|GO:0008285|GO:0016310|GO:0016311|GO:0035335|GO:0005737|GO:0048471|GO:0004721|GO:0004722|GO:0004725|GO:0005515|GO:0008138|GO:0016301|GO:0016787|GO:0016791	NM_001130851///NM_005192	up	209714_s_at,1555758_a_at|1033	1.34999e-05	3.37271	209714_s_at|1033	3.72757e-11	3.70246	209714_s_at|1033	3.14531e-20	10.971
		562	ORC5	origin recognition complex, subunit 5	Hs.432948	chr7	5001	GO:0000075|GO:0000082|GO:0000084|GO:0000278|GO:0006260|GO:0006270|GO:0000808|GO:0005634|GO:0005654|GO:0005664|GO:0005737|GO:0000166|GO:0003688|GO:0005515|GO:0005524	NM_001197292///NM_002553///NM_181747	up	204957_at,211212_s_at,211213_at|5001	1.46611e-05	2.48266	204957_at,211212_s_at,211213_at|5001	5.39305e-19	2.70379	204957_at,211212_s_at,211213_at|5001	4.74297e-12	3.04292
		563	SYT17	synaptotagmin XVII	Hs.258326///Hs.733095	chr16	51760	GO:0006810|GO:0005802|GO:0008021|GO:0016020|GO:0005215|GO:0005515	NM_016524	down	205613_at,229053_at|51760	1.46793e-05	2.0493	205613_at|51760	2.02979e-07	2.46317	205613_at|51760	1.08609e-09	2.7783
		564	MAGEA6	melanoma antigen family A, 6	Hs.417816///Hs.441113	chrX	4105	GO:0005515	NM_005363///NM_175868	up	214612_x_at|4105	1.46855e-05	2.41574	214612_x_at|4105	4.31422e-12	3.16285	214612_x_at|4105	7.95358e-15	13.3678
		565	ZNF446	zinc finger protein 446	Hs.639437///Hs.710284	chr19	55663	GO:0006351|GO:0006355|GO:0006357|GO:0006366|GO:0016032|GO:0005622|GO:0005634|GO:0000981|GO:0003676|GO:0003677|GO:0003700|GO:0008270|GO:0046872	NM_017908	down	219900_s_at,1554160_a_at|55663	1.57857e-05	2.10975	219900_s_at|55663	0.000173032	2.38826	219900_s_at|55663	5.99921e-09	2.09417
		566	YTHDF3	YTH domain family, member 3	Hs.491861///Hs.702951	chr8	253943	GO:0005737|GO:0005515	NM_001277813///NM_001277814///NM_001277815///NM_001277816///NM_001277817///NM_001277818///NM_152758///NR_102434	up	221749_at,1564053_a_at|253943	1.63451e-05	4.50471	221749_at|253943	0.00390589	2.42401	221749_at|253943	5.49839e-06	2.10658
		567	SEH1L	SEH1-like (S. cerevisiae)	Hs.301048///Hs.594046///Hs.708212///Hs.731967	chr18	81929	GO:0000087|GO:0000236|GO:0000278|GO:0005975|GO:0006810|GO:0006999|GO:0007049|GO:0007059|GO:0007067|GO:0007077|GO:0007080|GO:0008645|GO:0010827|GO:0015031|GO:0015758|GO:0016032|GO:0019221|GO:0022415|GO:0044281|GO:0051028|GO:0051301|GO:0051315|GO:0055085|GO	NM_001013437///NM_031216	up	221931_s_at,223225_s_at|81929	1.67065e-05	2.30537	221931_s_at|81929	4.95086e-16	7.54672	221931_s_at|81929	1.73182e-10	4.76828
		568	JUP///KRT17	junction plakoglobin///keratin 17	Hs.514174///Hs.2785	chr17	3728	GO:0000122|GO:0000902|GO:0002159|GO:0003136|GO:0003181|GO:0003308|GO:0007016|GO:0007155|GO:0007369|GO:0007398|GO:0007399|GO:0016331|GO:0016337|GO:0016477|GO:0034329|GO:0034332|GO:0042127|GO:0042307|GO:0042981|GO:0043588|GO:0045216|GO:0048599|GO:0050982|GO	NM_002230///NM_021991///NM_000422	up	201015_s_at,205157_s_at,212236_x_at|3728	1.69865e-05	5.35185	201015_s_at,205157_s_at,212236_x_at|3728	9.69342e-06	2.10745	201015_s_at,205157_s_at,212236_x_at|3728	6.27727e-23	5.7562
		569	HNF1B	HNF1 homeobox B	Hs.191144	chr17	6928	GO:0000122|GO:0001714|GO:0001822|GO:0001826|GO:0001889|GO:0006351|GO:0006355|GO:0007492|GO:0009749|GO:0009952|GO:0010628|GO:0030073|GO:0030111|GO:0030902|GO:0031018|GO:0035565|GO:0039020|GO:0042663|GO:0043066|GO:0045893|GO:0045944|GO:0048557|GO:0048754|GO	NM_000458///NM_001165923///NM_006481	down	205313_at,208135_at|6928	1.75973e-05	2.05931	205313_at,208135_at|6928	3.12732e-07	4.55257	205313_at,208135_at|6928	6.52269e-16	4.01116
		570	BCAS2	breast carcinoma amplified sequence 2	Hs.22960///Hs.705619	chr1	10286	GO:0000375|GO:0006397|GO:0008380|GO:0005634|GO:0005681|GO:0005730|GO:0005515	NM_005872	up	203053_at|10286	1.77765e-05	2.77398	203053_at|10286	0.000379899	3.23821	203053_at|10286	2.2563e-05	2.06721
		571	COL18A1	collagen, type XVIII, alpha 1	Hs.517356	chr21	80781	GO:0001525|GO:0001886|GO:0007155|GO:0007601|GO:0008284|GO:0008285|GO:0009887|GO:0022617|GO:0030198|GO:0030335|GO:0030574|GO:0043065|GO:0005576|GO:0005578|GO:0005581|GO:0005604|GO:0005615|GO:0005788|GO:0031012|GO:0005198|GO:0005515|GO:0042802|GO:0046872	NM_030582///NM_130444///NM_130445	up	209081_s_at,209082_s_at|80781	2.43861e-05	2.16501	209081_s_at,209082_s_at|80781	2.78094e-09	2.70844	209081_s_at,209082_s_at|80781	4.47814e-23	3.66238
		572	INTS6	integrator complex subunit 6	Hs.439440///Hs.733376///Hs.734821	chr13	26512	GO:0016180|GO:0005634|GO:0005730|GO:0015629|GO:0032039|GO:0004888|GO:0005515	NM_001039937///NM_001039938///NM_012141	up	218819_at,222239_s_at,235283_at,1568695_s_at|26512	2.4432e-05	2.60415	218819_at,222239_s_at|26512	4.77547e-11	2.14188	218819_at,222239_s_at|26512	1.53661e-10	4.73584
		573	ACTR2	ARP2 actin-related protein 2 homolog (yeast)	Hs.744913///Hs.643727///Hs.744228	chr2	10097	GO:0006928|GO:0007163|GO:0008356|GO:0016482|GO:0030036|GO:0030833|GO:0033206|GO:0034314|GO:0038096|GO:0045087|GO:0051321|GO:0051653|GO:0005737|GO:0005829|GO:0005856|GO:0005885|GO:0005938|GO:0015629|GO:0030478|GO:0042995|GO:0000166|GO:0003779|GO:0005524	NM_001005386///NM_005722	up	200727_s_at,200728_at,200729_s_at,234210_x_at,234212_at,1554390_s_at,1558015_s_at|10097	2.48484e-05	2.82194	200727_s_at,200728_at,200729_s_at|10097	0.000253811	2.01168	200727_s_at,200728_at,200729_s_at|10097	8.49187e-07	2.44396
		574	THAP9-AS1	THAP9 antisense RNA 1	Hs.728916	chr4	100499177		NR_034075///NR_034076///NR_034077	up	215009_s_at|100499177	2.51801e-05	5.46016	215009_s_at|100499177	3.32706e-07	2.51128	215009_s_at|100499177	1.01992e-09	5.23549
		575	IGKV4-1	immunoglobulin kappa variable 4-1///NULL	Hs.449609///Hs.592929	chr2		GO:0006955|GO:0006956|GO:0006958|GO:0038095|GO:0038096|GO:0045087|GO:0050776|GO:0005576|GO:0005886|GO:0003823|GO:0005515		up	214777_at	2.53813e-05	2.01459	214777_at	5.15026e-09	2.81807	214777_at	6.80606e-17	8.23822
		576	ROBO1	roundabout, axon guidance receptor, homolog 1 (Drosophila)	Hs.673252///Hs.744218	chr3	6091	GO:0002042|GO:0006919|GO:0006935|GO:0007155|GO:0007156|GO:0007275|GO:0007399|GO:0007411|GO:0007417|GO:0008285|GO:0016199|GO:0021510|GO:0021836|GO:0030154|GO:0033600|GO:0035385|GO:0048814|GO:0050772|GO:0050925|GO:0060763|GO:0070100|GO:0005737|GO:0005886|GO	NM_001145845///NM_002941///NM_133631	up	213194_at|6091	2.99415e-05	2.08925	213194_at|6091	8.53736e-12	2.95229	213194_at|6091	1.38741e-11	5.69077
		577	C6orf211	chromosome 6 open reading frame 211	Hs.15929///Hs.593169	chr6	79624		NM_024573	up	218195_at|79624	3.42293e-05	3.26165	218195_at|79624	1.31964e-23	3.06609	218195_at|79624	1.05598e-06	3.8419
		578	REV1	REV1, polymerase (DNA directed)	Hs.443077///Hs.713856	chr2	51455	GO:0006260|GO:0006281|GO:0006974|GO:0009411|GO:0042276|GO:0005634|GO:0005654|GO:0000287|GO:0003677|GO:0003684|GO:0003887|GO:0005515|GO:0016740|GO:0016779|GO:0017125|GO:0046872	NM_001037872///NM_016316	up	218428_s_at,222628_s_at,222629_at,243592_at|51455	3.7284e-05	2.12915	218428_s_at|51455	2.22529e-07	2.45345	218428_s_at|51455	8.75885e-08	3.12598
		579	SLC5A3	solute carrier family 5 (sodium/myo-inositol cotransporter), member 3	Hs.302742///Hs.610123///Hs.613905///Hs.710454///Hs.710797	chr21	6526	GO:0006020|GO:0006810|GO:0006811|GO:0006814|GO:0007422|GO:0015798|GO:0043576|GO:0055085|GO:0005886|GO:0005887|GO:0016020|GO:0016021|GO:0005215|GO:0005367|GO:0015293	NM_006933	up	212944_at,213164_at,213167_s_at,1553313_s_at|6526	4.1475e-05	2.48781	212944_at,213164_at,213167_s_at|6526	3.05012e-17	3.34234	212944_at,213164_at,213167_s_at|6526	1.82706e-13	5.91042
		580	ACAP2	ArfGAP with coiled-coil, ankyrin repeat and PH domains 2	Hs.593373///Hs.631077///Hs.704672///Hs.733132	chr3	23527	GO:0032312|GO:0043547|GO:0005096|GO:0005515|GO:0005543|GO:0008060|GO:0008270|GO:0019904|GO:0046872	NM_012287	up	212476_at,212477_at,1552472_a_at|23527	4.5646e-05	3.37205	212476_at,212477_at|23527	0.000176326	2.26727	212476_at,212477_at|23527	8.92764e-08	3.95772
		581	PPRC1	peroxisome proliferator-activated receptor gamma, coactivator-related 1	Hs.533551	chr10	23082	GO:0006351|GO:0006355|GO:0005634|GO:0005730|GO:0000166|GO:0003676|GO:0003723	NM_015062	up	203737_s_at|23082	4.73138e-05	2.97794	203737_s_at|23082	5.39933e-09	2.56581	203737_s_at|23082	1.81795e-13	2.3134
		582	NRIP1	nuclear receptor interacting protein 1	Hs.155017///Hs.644641	chr21	8204	GO:0000122|GO:0001543|GO:0006351|GO:0006355|GO:0006357|GO:0019915|GO:0030521|GO:0030728|GO:0045893|GO:0045944|GO:0000118|GO:0005634|GO:0003712|GO:0003713|GO:0003714|GO:0005102|GO:0005515|GO:0030331|GO:0035257|GO:0035259|GO:0042826|GO:0042974|GO:0046965|GO	NM_003489	up	202599_s_at,202600_s_at|8204	6.27749e-05	2.79622	202599_s_at,202600_s_at|8204	1.31109e-39	10.2863	202599_s_at,202600_s_at|8204	3.39887e-15	13.5571
		583	CBWD1///CBWD2///CBWD3///CBWD5///CBWD6///CBWD7///LOC100653334///LOC101060578	COBW domain containing 1///COBW domain containing 2///COBW domain containing 3///COBW domain containing 5///COBW domain containing 6///COBW domain containing 7///COBW domain-containing protein 1-like///COBW domain-containing protein 5-like	Hs.355950///Hs.531330///Hs.567539///Hs.574883///Hs.597638///Hs.601362///Hs.601661///Hs.602153///Hs.607274///Hs.614523///Hs.622384///Hs.623161///Hs.628327///Hs.635227///Hs.645337///Hs.657889///Hs.732336///Hs.732873	chr2	150472	GO:0000166|GO:0005524	NM_001024916///NM_001085457///NM_001145355///NM_001145356///NM_018491///NM_172003///NM_201453///XM_001717050///XM_003846654///XM_003960454	up	220175_s_at,229804_x_at|150472	6.5973e-05	2.2913	220175_s_at|55871	5.52618e-11	4.63745	220175_s_at|55871	9.37093e-15	2.49866
		584	AMD1	adenosylmethionine decarboxylase 1	Hs.159118///Hs.652196	chr6	262	GO:0006557|GO:0006595|GO:0006596|GO:0006597|GO:0008295|GO:0034641|GO:0044281|GO:0005829|GO:0004014|GO:0016829|GO:0016831	NM_001033059///NM_001634	up	201196_s_at,201197_at|262	6.75749e-05	2.14508	201196_s_at,201197_at|262	6.25835e-07	4.46457	201196_s_at,201197_at|262	4.30855e-05	2.03857
		585	LOC101060439///RAP1B	ras-related protein Rap-1b-like protein-like///RAP1B, member of RAS oncogene family	Hs.369920///Hs.694169	chr12	5908	GO:0006112|GO:0006184|GO:0006886|GO:0006913|GO:0007165|GO:0007264|GO:0007596|GO:0008283|GO:0015031|GO:0030168|GO:0032486|GO:0044281|GO:0050796|GO:0061028|GO:0071320|GO:1901888|GO:2000114|GO:0005622|GO:0005737|GO:0005811|GO:0005829|GO:0005886|GO:0005911|GO	NM_001010942///NM_001251917///NM_001251918///NM_001251921///NM_001251922///NM_015646///XM_003960349	up	200833_s_at|5908	8.42379e-05	2.76168	200833_s_at|5908	5.80945e-07	9.86176	200833_s_at|5908	5.16413e-09	2.01975
		586	SERPINE2	serpin peptidase inhibitor, clade E (nexin, plasminogen activator inhibitor type 1), member 2	Hs.38449///Hs.708453///Hs.727245	chr2	5270	GO:0007275|GO:0007399|GO:0007566|GO:0007596|GO:0008285|GO:0009314|GO:0009611|GO:0010466|GO:0010544|GO:0010757|GO:0010766|GO:0010951|GO:0010955|GO:0010976|GO:0014067|GO:0021683|GO:0030154|GO:0030195|GO:0030308|GO:0030334|GO:0032940|GO:0033363|GO:0042177|GO	NM_001136528///NM_001136530///NM_006216///NR_073116	up	212190_at,227487_s_at|5270	8.87834e-05	2.44817	212190_at|5270	3.61475e-08	4.5408	212190_at|5270	7.75915e-17	12.2496
		587	MAGEA3	melanoma antigen family A, 3	Hs.417816///Hs.441113	chrX	4102	GO:0005515	NM_005362	up	209942_x_at|4102	9.46823e-05	2.4708	209942_x_at|4102	2.28598e-05	2.13039	209942_x_at|4102	8.94112e-15	14.4361
		588	RBPMS	RNA binding protein with multiple splicing	Hs.334587///Hs.613171	chr8	11030	GO:0006351|GO:0006355|GO:0006396|GO:0010862|GO:0060391|GO:0005634|GO:0005737|GO:0000166|GO:0003676|GO:0003713|GO:0003723|GO:0005515|GO:0008143	NM_001008710///NM_001008711///NM_001008712///NM_006867	down	207836_s_at,207837_at,209487_at,209488_s_at,231961_at,1557223_at|11030	9.59695e-05	2.24684	207836_s_at,207837_at,209487_at,209488_s_at|11030	0.00120832	2.67378	207836_s_at,207837_at,209487_at,209488_s_at|11030	7.39724e-12	2.42703
		589	BAZ1A	bromodomain adjacent to zinc finger domain, 1A	Hs.509140///Hs.629054	chr14	11177	GO:0006261|GO:0006338|GO:0006351|GO:0006355|GO:0000228|GO:0005634|GO:0008623|GO:0016590|GO:0004402|GO:0005515|GO:0008270|GO:0046872	NM_013448///NM_182648	up	217985_s_at,217986_s_at|11177	9.89634e-05	2.94283	217985_s_at,217986_s_at|11177	2.06687e-07	4.04027	217985_s_at,217986_s_at|11177	6.18225e-08	3.69517
		590	CRIM1	cysteine rich transmembrane BMP regulator 1 (chordin-like)	Hs.670362///Hs.699247	chr2	51232	GO:0001558|GO:0007399|GO:0043086|GO:0048009|GO:0005576|GO:0005886|GO:0016020|GO:0016021|GO:0004857|GO:0004867|GO:0005010|GO:0005515|GO:0005520	NM_016441	up	202551_s_at,202552_s_at,228496_s_at|51232	0.000106792	2.033	202551_s_at,202552_s_at|51232	2.20396e-15	2.83154	202551_s_at,202552_s_at|51232	1.50053e-12	3.31715
		591	ZBED5	zinc finger, BED-type containing 5	Hs.655066///Hs.720310///Hs.728118	chr11	58486	GO:0003676|GO:0003677|GO:0046872	NM_001143667///NM_021211	up	218263_s_at,240381_at,242552_x_at|58486	0.000106888	2.86616	218263_s_at|58486	2.56758e-13	7.67037	218263_s_at|58486	7.4756e-12	2.62468
		592	KIAA0101	KIAA0101	Hs.81892	chr15	9768	GO:0006260|GO:0006281|GO:0006974|GO:0007155|GO:0009411|GO:0019985|GO:0051297|GO:0051726|GO:0005634|GO:0005737|GO:0048471|GO:0003682|GO:0005515	NM_001029989///NM_014736	up	202503_s_at,211713_x_at|9768	0.000124598	2.38607	202503_s_at,211713_x_at|9768	2.36434e-05	2.26222	202503_s_at,211713_x_at|9768	2.9443e-13	7.49249
		593	SMC6	structural maintenance of chromosomes 6	Hs.526728///Hs.617590///Hs.733296	chr2	79677	GO:0000722|GO:0000724|GO:0006281|GO:0006310|GO:0006974|GO:0090398|GO:0000781|GO:0005622|GO:0005634|GO:0005694|GO:0016605|GO:0030915|GO:0000166|GO:0005515|GO:0005524	NM_001142286///NM_024624	up	218781_at,236535_at|79677	0.000124874	2.01092	218781_at|79677	4.43424e-10	2.82865	218781_at|79677	4.81148e-14	3.44937
		594	FMR1	fragile X mental retardation 1	Hs.103183///Hs.596971	chrX	2332	GO:0006810|GO:0007417|GO:0045947|GO:0051028|GO:0005634|GO:0005654|GO:0005730|GO:0005737|GO:0005845|GO:0010494|GO:0030425|GO:0042788|GO:0043005|GO:0043197|GO:0043198|GO:0045202|GO:0071598|GO:0003723|GO:0003729|GO:0005515	NM_001185075///NM_001185076///NM_001185081///NM_001185082///NM_002024///NR_033699///NR_033700	up	203689_s_at,215245_x_at|2332	0.00012493	2.72256	203689_s_at,215245_x_at|2332	5.58697e-06	4.06667	203689_s_at,215245_x_at|2332	6.08674e-06	2.80192
		595	YARS2	tyrosyl-tRNA synthetase 2, mitochondrial		chr12	51067	GO:0006412|GO:0006418|GO:0006437|GO:0010467|GO:0043039|GO:0070184|GO:0005737|GO:0005739|GO:0005759|GO:0000049|GO:0000166|GO:0003723|GO:0004812|GO:0004831|GO:0005524|GO:0016874|GO:0042803|GO:0072545	NM_001040436///NM_015936	up	218470_at|51067	0.000140698	2.14305	218470_at|51067	1.35873e-10	2.0749	218470_at|51067	1.76024e-10	2.04772
		596	SLC25A32	solute carrier family 25 (mitochondrial folate carrier), member 32	Hs.607819///Hs.719537	chr8	81034	GO:0006766|GO:0006767|GO:0006810|GO:0006839|GO:0015884|GO:0044281|GO:0046655|GO:0005739|GO:0005743|GO:0016020|GO:0016021|GO:0031966|GO:0008517	NM_030780///NR_102337///NR_102338	up	221020_s_at|81034	0.000182008	3.41577	221020_s_at|81034	1.49146e-36	7.28359	221020_s_at|81034	3.27295e-08	3.62489
		597	EXOSC8	exosome component 8	Hs.294041	chr13	11340	GO:0000288|GO:0006364|GO:0010467|GO:0016070|GO:0016071|GO:0043928|GO:0000178|GO:0005634|GO:0005730|GO:0005737|GO:0005829|GO:0003723|GO:0004532|GO:0005515|GO:0017091	NM_181503	up	215136_s_at|11340	0.000211641	2.37533	215136_s_at|11340	2.68744e-38	3.6447	215136_s_at|11340	1.66752e-10	5.34041
		598	FJX1	four jointed box 1 (Drosophila)	Hs.39384	chr11	24147	GO:0005576|GO:0005615	NM_014344	up	219522_at|24147	0.000231535	2.35541	219522_at|24147	2.96813e-08	2.09544	219522_at|24147	8.93409e-19	3.28478
		599	CPSF6	cleavage and polyadenylation specific factor 6, 68kDa	Hs.369606///Hs.611646///Hs.656303///Hs.702826	chr12	11052	GO:0006378|GO:0006397|GO:0051262|GO:0005634|GO:0005730|GO:0005849|GO:0030529|GO:0042382|GO:0000166|GO:0003676|GO:0003723|GO:0003729|GO:0005515	NM_007007	up	202469_s_at,202470_s_at,226934_at|11052	0.000285951	2.44262	202469_s_at,202470_s_at|11052	3.75613e-09	2.8521	202469_s_at,202470_s_at|11052	2.30397e-11	2.03559
		600	PRB4	proline-rich protein BstNI subfamily 4	Hs.528651	chr12	5545	GO:0005576	NM_001261399///NM_002723	down	216881_x_at|5545	0.000335382	2.34155	216881_x_at|5545	5.18436e-07	2.91279	216881_x_at|5545	7.8864e-09	2.58334
		601	LRPPRC	leucine-rich pentatricopeptide repeat containing	Hs.368084///Hs.635473	chr2	10128	GO:0000961|GO:0006351|GO:0006355|GO:0006810|GO:0047497|GO:0051028|GO:0070129|GO:0000794|GO:0005634|GO:0005637|GO:0005640|GO:0005654|GO:0005737|GO:0005739|GO:0005856|GO:0005874|GO:0016020|GO:0030529|GO:0042645|GO:0048471|GO:0003677|GO:0003697|GO:0003723|GO	NM_133259	up	211615_s_at,211971_s_at,230194_at,1557360_at|10128	0.00037515	2.21182	211615_s_at,211971_s_at|10128	5.18e-11	9.39358	211615_s_at,211971_s_at|10128	8.91679e-10	2.89824
		602	PLAC8	placenta-specific 8	Hs.546392///Hs.653720	chr4	51316	GO:0008284|GO:0009409|GO:0040015|GO:0042742|GO:0043066|GO:0045944|GO:0050873|GO:0003682	NM_001130715///NM_001130716///NM_016619	down	219014_at|51316	0.000444705	2.98643	219014_at|51316	0.00270216	5.13412	219014_at|51316	1.58567e-20	16.9149
		603	MUC1	mucin 1, cell surface associated	Hs.89603	chr1	4582	GO:0006977|GO:0006978|GO:0010944|GO:0016266|GO:0036003|GO:0043066|GO:0043618|GO:0043687|GO:0044267|GO:0090240|GO:1902166|GO:0000790|GO:0005576|GO:0005634|GO:0005737|GO:0005796|GO:0005886|GO:0005887|GO:0009986|GO:0016020|GO:0016021|GO:0016324|GO:0000978|GO	NM_001018016///NM_001018017///NM_001018021///NM_001044390///NM_001044391///NM_001044392///NM_001044393///NM_001204285///NM_001204286///NM_001204287///NM_001204288///NM_001204289///NM_001204290///NM_001204291///NM_001204292///NM_001204293///NM_001204294///	down	207847_s_at,211695_x_at,213693_s_at|4582	0.000457158	5.25464	207847_s_at,211695_x_at,213693_s_at|4582	1.01639e-05	8.39179	207847_s_at,211695_x_at,213693_s_at|4582	1.11978e-36	19.3026
		604	FAM184A	family with sequence similarity 184, member A	Hs.443789///Hs.631305	chr6	79632		NM_001100411///NM_024581	down	220150_s_at,1558523_at|79632	0.000472144	2.47479	220150_s_at|79632	7.4589e-11	2.58134	220150_s_at|79632	8.14097e-17	3.23772
		605	SGCB	sarcoglycan, beta (43kDa dystrophin-associated glycoprotein)	Hs.438953///Hs.619287///Hs.694498	chr4	6443	GO:0007010|GO:0007517|GO:0035051|GO:0005737|GO:0005856|GO:0005886|GO:0005887|GO:0016010|GO:0016012|GO:0016020|GO:0016021|GO:0042383	NM_000232	up	205120_s_at,205121_at,226112_at,228584_at|6443	0.000537711	2.04051	205120_s_at,205121_at|6443	2.99115e-26	2.31798	205120_s_at,205121_at|6443	4.91909e-12	2.7534
		606	IFI44	interferon-induced protein 44	Hs.82316///Hs.605995	chr1	10561	GO:0009615|GO:0005737	NM_006417	up	214059_at,214453_s_at|10561	0.000741527	2.13258	214059_at,214453_s_at|10561	8.719e-29	3.47077	214059_at,214453_s_at|10561	1.91446e-05	2.11416
		607	CHORDC1	cysteine and histidine-rich domain (CHORD) containing 1	Hs.22857///Hs.629432///Hs.732696	chr11	26973	GO:0006950|GO:0010824|GO:0061077|GO:0080134|GO:1900034|GO:2000299|GO:0005515|GO:0008270|GO:0046872|GO:0051879	NM_001144073///NM_012124	up	218566_s_at,239436_at|26973	0.000746694	2.0438	218566_s_at|26973	4.78029e-21	2.26573	218566_s_at|26973	1.42464e-07	5.66133
		608	CHD1	chromodomain helicase DNA binding protein 1	Hs.625092///Hs.643465///Hs.718669	chr5	1105	GO:0006338|GO:0006351|GO:0006355|GO:0006357|GO:0016568|GO:0005634|GO:0005737|GO:0000166|GO:0003676|GO:0003677|GO:0004003|GO:0004386|GO:0005515|GO:0005524|GO:0016787|GO:0035064	NM_001270	up	204258_at,235791_x_at|1105	0.000868267	2.29516	204258_at|1105	3.94321e-11	2.79267	204258_at|1105	1.8695e-05	2.31514
		609	MRC1	mannose receptor, C type 1	Hs.461247///Hs.592933///Hs.613980///Hs.743569///Hs.743903///Hs.75182	chr10	4360	GO:0006897|GO:0006898|GO:0005768|GO:0005886|GO:0005887|GO:0010008|GO:0016020|GO:0016021|GO:0004872|GO:0005537|GO:0030246	NM_001009567///NM_002438///XM_003959927///XM_003959928	up	204438_at|4360	0.00103964	2.40217	204438_at|4360	7.32843e-08	2.13357	204438_at|4360	8.59349e-21	6.26959
		610	CEP55	centrosomal protein 55kDa	Hs.14559///Hs.597408	chr10	55165	GO:0000910|GO:0007049|GO:0007067|GO:0051301|GO:0005737|GO:0005813|GO:0005814|GO:0005815|GO:0005856|GO:0030496|GO:0032154|GO:0045171|GO:0005515	NM_001127182///NM_018131	up	218542_at|55165	0.00124032	2.45613	218542_at|55165	1.81557e-13	3.64199	218542_at|55165	3.07958e-29	18.8179
		611	SLC39A14	solute carrier family 39 (zinc transporter), member 14	Hs.491232///Hs.594244///Hs.611826	chr8	23516	GO:0006810|GO:0006811|GO:0006826|GO:0006829|GO:0006882|GO:0015684|GO:0030001|GO:0055085|GO:0071577|GO:0071578|GO:0005783|GO:0005794|GO:0005886|GO:0005887|GO:0016020|GO:0016021|GO:0030027|GO:0042995|GO:0005385|GO:0015093|GO:0046873	NM_001128431///NM_001135153///NM_001135154///NM_015359	up	212110_at,1555433_at,1555434_a_at|23516	0.00130898	2.13731	212110_at|23516	3.19987e-11	4.31548	212110_at|23516	1.26908e-23	4.47647
		612	B4GALT1	UDP-Gal:betaGlcNAc beta 1,4- galactosyltransferase, polypeptide 1	Hs.272011	chr9	2683	GO:0002064|GO:0002526|GO:0005975|GO:0005989|GO:0006012|GO:0006486|GO:0007155|GO:0007219|GO:0007338|GO:0007339|GO:0007341|GO:0008285|GO:0009101|GO:0009312|GO:0018146|GO:0018279|GO:0030198|GO:0030203|GO:0030879|GO:0032504|GO:0042060|GO:0042127|GO:0042339|GO	NM_001497	down	201882_x_at,201883_s_at,211631_x_at,216627_s_at,229403_at,238987_at|2683	0.00143311	2.43334	201882_x_at,201883_s_at,211631_x_at,216627_s_at|2683	0.000115927	2.1437	201882_x_at,201883_s_at,211631_x_at,216627_s_at|2683	0.000144665	3.01525
		613	HMGB2	high mobility group box 2	Hs.434953	chr4	3148	GO:0001938|GO:0006265|GO:0006288|GO:0006309|GO:0006325|GO:0006334|GO:0006357|GO:0006915|GO:0006921|GO:0007283|GO:0007289|GO:0008584|GO:0032075|GO:0033151|GO:0043066|GO:0043388|GO:0045648|GO:0045654|GO:0045892|GO:0045893|GO:0045944|GO:0048015|GO:0048545|GO	NM_001130688///NM_001130689///NM_002129	up	208808_s_at,236091_at|3148	0.00148503	2.25196	208808_s_at|3148	1.4633e-08	14.248	208808_s_at|3148	2.84684e-13	4.38781
		614	TMEM47	transmembrane protein 47	Hs.8769	chrX	83604	GO:0005886|GO:0005911|GO:0016020|GO:0016021|GO:0030054	NM_031442	up	209655_s_at,209656_s_at|83604	0.00152715	2.28124	209655_s_at,209656_s_at|83604	4.38207e-24	2.17977	209655_s_at,209656_s_at|83604	4.83011e-06	2.24151
		615	WWC1	WW and C2 domain containing 1	Hs.484047	chr5	23286	GO:0006351|GO:0006355|GO:0016477|GO:0035329|GO:0035330|GO:0043410|GO:0005634|GO:0005737|GO:0005794|GO:0005829|GO:0005886|GO:0016020|GO:0032587|GO:0042995|GO:0043234|GO:0048471|GO:0003713|GO:0005515|GO:0030674	NM_001161661///NM_001161662///NM_015238	down	213085_s_at,216074_x_at,229180_at,236725_at,237238_at,241950_at,1554511_at|23286	0.00179096	2.23723	213085_s_at,216074_x_at|23286	1.89131e-05	3.85442	213085_s_at,216074_x_at|23286	4.96427e-06	2.00503
		616	CCNL1	cyclin L1	Hs.4859///Hs.705974///Hs.734304	chr3	57018	GO:0000079|GO:0006351|GO:0006355|GO:0006396|GO:0005634|GO:0016607|GO:0005515|GO:0019901	NM_020307	up	220046_s_at,241495_at,1555411_a_at,1555827_at|57018	0.00179267	2.42037	220046_s_at|57018	0.0139904	2.17387	220046_s_at|57018	2.61751e-10	4.65601
		617	SLC30A3	solute carrier family 30 (zinc transporter), member 3	Hs.467981///Hs.693230	chr2	7781	GO:0006810|GO:0006811|GO:0006812|GO:0006829|GO:0051050|GO:0055085|GO:0061088|GO:0005737|GO:0005768|GO:0005770|GO:0005887|GO:0008021|GO:0016020|GO:0016021|GO:0030054|GO:0030672|GO:0031410|GO:0043005|GO:0044444|GO:0045202|GO:0008324|GO:0015633	NM_003459	down	207035_at|7781	0.00183086	2.40654	207035_at|7781	1.78208e-06	3.44489	207035_at|7781	3.19381e-09	2.18787
		618	CRYM	crystallin, mu	Hs.924	chr16	1428	GO:0000122|GO:0006098|GO:0007605|GO:0042403|GO:0055114|GO:0070327|GO:0005634|GO:0005730|GO:0005737|GO:0005739|GO:0005886|GO:0000166|GO:0003714|GO:0004616|GO:0016491|GO:0042562|GO:0042803|GO:0047127|GO:0050661|GO:0070324	NM_001014444///NM_001888	down	205489_at|1428	0.00341679	2.26772	205489_at|1428	2.7114e-10	8.37798	205489_at|1428	3.10532e-15	14.5559
		619	KIAA0907	KIAA0907	Hs.24656///Hs.728984	chr1	22889		NM_014949	up	202220_at,230028_at|22889	0.00351993	2.01236	202220_at|22889	1.35463e-06	2.90858	202220_at|22889	2.42522e-06	2.69258
		620	PSCA	prostate stem cell antigen		chr8	8000	GO:0005886|GO:0016020|GO:0031225	NM_005672///NR_033343	down	205319_at|8000	0.00760376	2.01354	205319_at|8000	1.61595e-05	21.9056	205319_at|8000	9.94769e-12	70.0409
		621	HLTF	helicase-like transcription factor	Hs.3068///Hs.594973///Hs.708498	chr3	6596	GO:0006200|GO:0006351|GO:0006355|GO:0006357|GO:0008152|GO:0016567|GO:0016568|GO:0005634|GO:0005654|GO:0005730|GO:0005737|GO:0000166|GO:0003676|GO:0003677|GO:0003824|GO:0004386|GO:0005515|GO:0005524|GO:0008270|GO:0016787|GO:0016818|GO:0016874|GO:0016887|GO	NM_003071///NM_139048	up	202983_at|6596	0.00983764	2.01952	202983_at|6596	7.41146e-18	5.5572	202983_at|6596	1.69223e-09	5.28248
		622	KRT4	keratin 4	Hs.654610	chr12	3851	GO:0007010|GO:0030855|GO:0050680|GO:0005739|GO:0005882|GO:0005886|GO:0045095|GO:0005198	NM_002272	down	213240_s_at,214399_s_at|3851	0.0315053	2.07152	213240_s_at,214399_s_at|3851	0	33.2876	213240_s_at,214399_s_at|3851	1.86706e-09	5.19884

## Sheet: 1B
				Reddy et al., 2015 Meta-analyses of microarray datasets identifies ANO1 and FADD as prognostic markers of Head and Neck Cancer
				Supplementary file 1B : List of concordant pathways obtained from Affymetrix platform
				S.No	Pathway	Pathway Entities	U133 PLUS 2			U133A.			U133A_2
							p-value	Number of Matched Entities	Percentage	p-value	Number of Matched Entities	Percentage	p-value	Number of Matched Entities	Percentage
				1	Hs_Mitotic_Prometaphase_WP2652_76819	98	3.36213e-06	70	71.4286	0.00598494	36	36.7347	1.22972e-12	51	52.0408
				2	Hs_RB_in_Cancer_WP2446_76353	87	0.00335434	57	65.5172	1.5944e-05	43	49.4253	1.55717e-08	44	50.5747
				3	Hs_Cell_Cycle_WP179_70629	103	0.0307216	62	60.1942	0.000215718	45	43.6893	3.39772e-09	50	48.5437
				4	Hs_Class_I_MHC_mediated_antigen_processing_&_presentation_WP2796_77098	148	5.35541e-28	125	84.4595	2.02846e-32	104	70.2703	6.34387e-10	64	43.2432
				5	Hs_G1_to_S_cell_cycle_control_WP45_71377	68	0.0410835	42	61.7647	0.0259519	27	39.7059	0.000269766	29	42.6471
				6	Hs_Mitotic_Metaphase_and_Anaphase_WP2757_77009	153	6.56942e-15	121	79.085	9.67808e-08	68	44.4444	5.76521e-07	58	37.9085
				7	Hs_Senescence_and_Autophagy_WP615_71375	106	0.0163751	65	61.3208	0.00209046	44	41.5094	0.00106345	39	36.7925
				8	Hs_Cell_Cycle_Checkpoints_WP1775_76816	115	3.55673e-10	88	76.5217	1.18192e-09	59	51.3043	0.000186415	41	35.6522
				9	Hs_Costimulation_by_the_CD28_family_WP1799_77064	71	0.00471862	39	54.9296	7.42735e-06	31	43.662	0.000182058	25	35.2113
				10	Hs_TCR_signaling_WP1927_76950	74	0.00145456	44	59.4595	0.00383666	28	37.8378	0.000961642	26	35.1351
				11	Hs_Focal_Adhesion_WP306_71714	188	0.0107048	109	57.9787	0.0141546	66	35.1064	0.000421295	63	33.5106
				12	Hs_AGE-RAGE_pathway_WP2324_71701	66	0.0385827	41	62.1212	0.064999	25	37.8788	0.045112	22	33.3333
				13	Hs_Prostate_Cancer_WP2263_73838	115	0.0364865	66	57.3913	0.00871417	43	37.3913	0.00452259	38	33.0435
				14	Hs_B_Cell_Receptor_Signaling_Pathway_WP23_72101	94	0.0142359	58	61.7021	0.728678	24	25.5319	0.0270674	30	31.9149
				15	Hs_S_Phase_WP2772_77049	116	8.56266e-12	92	79.3103	1.29527e-11	66	56.8966	0.0132177	37	31.8966
				16	Hs_APC-C-mediated_degradation_of_cell_cycle_proteins_WP1782_77060	80	4.98493e-10	65	81.25	3.74503e-09	45	56.25	0.0251453	25	31.25
				17	Hs_Metabolism_of_nucleotides_WP1851_76838	65	0.00840896	40	61.5385	0.000436949	27	41.5385	0.0135877	20	30.7692
				18	Hs_Prolactin_Signaling_Pathway_WP2037_75382	76	0.0310531	47	61.8421	0.116587	27	35.5263	0.109719	23	30.2632
				19	Hs_Spinal_Cord_Injury_WP2431_76332	116	0.0155642	69	59.4828	0.00149633	47	40.5172	0.0359913	35	30.1724
				20	Hs_Mitotic_G1-G1-S_phases_WP1858_76928	120	5.89795e-07	86	71.6667	1.0241e-07	60	50	0.037672	36	30
				21	Hs_MHC_class_II_antigen_presentation_WP2679_76872	90	3.76487e-07	65	72.2222	0.0228107	31	34.4444	0.017982	27	30
				22	Hs_Synthesis_of_DNA_WP1925_76968	94	9.6331e-12	77	81.9149	6.98966e-09	52	55.3191	0.0637986	28	29.7872
				23	Hs_Selenium_Micronutrient_Network_WP15_73505	84	0.0457023	49	58.3333	0.134912	26	30.9524	0.0518392	24	28.5714
				24	Hs_Allograft_Rejection_WP2328_76328	100	0.0147	54	54	0.0542538	32	32	0.0370378	28	28
				25	Hs_Allograft_Rejection_WP2328_71614	100	0.0147	54	54	0.0542538	32	32	0.0370378	28	28
				26	Hs_M-G1_Transition_WP2785_77074	79	1.53952e-10	65	82.2785	1.28838e-08	45	56.962	0.149702	22	27.8481
				27	Hs_miR-targeted_genes_in_muscle_cell_-_TarBase_WP2005_69025	336	9.9305e-16	239	71.131	8.3446e-10	135	40.1786	0.00272237	92	27.381
				28	Hs_Androgen_receptor_signaling_pathway_WP138_72130	88	0.000266565	61	69.3182	0.354884	27	30.6818	0.225776	24	27.2727
				29	Hs_EGF-EGFR_Signaling_Pathway_WP437_72106	162	0.00198815	100	61.7284	0.0851937	53	32.716	0.104243	44	27.1605
				30	Hs_miR-targeted_genes_in_leukocytes_-_TarBase_WP2003_69012	128	2.66337e-08	94	73.4375	0.00636285	47	36.7188	0.11632	34	26.5625
				31	Hs_Metabolism_of_carbohydrates_WP1848_76833	87	0.0026998	55	63.2184	0.184691	28	32.1839	0.2238	23	26.4368
				32	Hs_Immunoregulatory_interactions_between_a_Lymphoid_and_a_non-Lymphoid_cell_WP1829_76993	292	3.74459e-09	104	35.6164	4.36873e-24	93	31.8493	1.65839e-17	76	26.0274
				33	Hs_miR-targeted_genes_in_lymphocytes_-_TarBase_WP2004_68896	420	1.43178e-17	295	70.2381	2.56678e-07	152	36.1905	0.0122563	107	25.4762
				34	Hs_Integrated_Breast_Cancer_Pathway_WP1984_72732	164	0.000580429	104	63.4146	0.0110903	59	35.9756	0.270314	41	25
				35	Hs_TCR_Signaling_Pathway_WP69_72111	92	0.0168414	56	60.8696	0.567618	25	27.1739	0.328541	23	25
				36	Hs_Mitotic_G2-G2-M_phases_WP1859_77022	89	0.0330235	53	59.5506	0.429063	25	28.0899	0.306167	22	24.7191
				37	Hs_Myometrial_Relaxation_and_Contraction_Pathways_WP289_72107	156	0.016722	92	58.9744	0.290434	45	28.8462	0.25484	38	24.359
				38	Hs_RNA_Polymerase_II_Transcription_WP1906_76887	101	1.73168e-05	72	71.2871	0.000741038	43	42.5743	0.440492	24	23.7624
				39	Hs_HIV_Life_Cycle_WP2658_76836	143	5.16093e-08	94	65.7343	0.000188437	54	37.7622	0.220795	33	23.0769
				40	Hs_MAPK_Signaling_Pathway_WP382_72103	168	0.0117406	100	59.5238	0.297086	50	29.7619	0.550659	38	22.619
				41	Hs_miR-targeted_genes_in_epithelium_-_TarBase_WP2002_75319	345	7.00102e-16	204	59.1304	1.5218e-11	120	34.7826	0.00471257	77	22.3188
				42	Hs_Processing_of_Capped_Intron-Containing_Pre-mRNA_WP1889_77003	144	2.06221e-10	104	72.2222	2.03157e-17	83	57.6389	0.400593	32	22.2222
				43	Hs_mRNA_Processing_WP411_71369	127	5.5582e-05	85	66.9291	6.65937e-12	70	55.1181	0.554942	28	22.0472
				44	Hs_miR-targeted_genes_in_leukocytes_-_TarBase_WP2003_75316	160	1.89383e-09	97	60.625	0.00433308	47	29.375	0.0961109	34	21.25
				45	Hs_miR-targeted_genes_in_squamous_cell_-_TarBase_WP2006_69040	124	1.50642e-08	92	74.1935	1.0241e-07	60	48.3871	0.724847	25	20.1613
				46	Hs_Metabolism_of_amino_acids_and_derivatives_WP2693_76898	184	1.06425e-06	124	67.3913	1.17669e-05	75	40.7609	0.889483	34	18.4783
				47	Hs_Host_Interactions_of_HIV_factors_WP2684_76883	137	7.46284e-13	97	70.8029	5.23778e-12	68	49.635	0.780265	24	17.5182
				48	Hs_miR-targeted_genes_in_squamous_cell_-_TarBase_WP2006_75320	160	2.08585e-09	95	59.375	6.75336e-08	60	37.5	0.625784	26	16.25
				49	Hs_Binding_and_Uptake_of_Ligands_by_Scavenger_Receptors_WP2784_77068	195	0.00944038	41	21.0256	6.1993e-06	32	16.4103	2.37461e-07	31	15.8974
				50	Hs_Fcgamma_receptor_(FCGR)_dependent_phagocytosis_WP2719_76936	210	1.63818e-05	56	26.6667	0.00742806	30	14.2857	1.24847e-05	33	15.7143
				51	Hs_Fc_epsilon_receptor_(FCERI)_signaling_WP2759_77017	218	0.00442417	56	25.6881	0.100495	28	12.844	0.000455042	32	14.6789
				52	Hs_Signaling_by_the_B_Cell_Receptor_(BCR)_WP2746_76984	239	9.8916e-08	89	37.2385	1.25231e-07	59	24.6862	0.0461268	35	14.6444
				53	Hs_Influenza_Life_Cycle_WP2683_76880	217	1.15877e-18	149	68.6636	3.97568e-16	104	47.9263	0.99757	28	12.9032
				54	Hs_Complement_cascade_WP1798_77042	192	0.0113243	39	20.3125	0.000646068	27	14.0625	0.000519995	24	12.5

## Sheet: 1C
	Reddy et al., 2015 Meta-analyses of microarray datasets identifies ANO1 and FADD as prognostic markers of Head and Neck Cancer
	Supplementary file 1C : List of concordant differentially expressed genes from Agilent platform
	S.no	Gene Symbol	Gene Name	UniGeneID	Chromosome Number Avadis	Entrez Gene ID	Go	RefSeqAccession	Gene_ID	p-value	Regulation	FC (abs)
	1	GJB6	gap junction protein, beta 6, 30kDa	Hs.511757	chr13	10804	GO:0048839|GO:0042471|GO:0016324|GO:0008285|GO:0007154|GO:0007605|GO:0006915|GO:0005922|GO:0016021|GO:0005829	NM_006783	A_23_P2745|10804	1.21942e-29	up	1049.16
	2	MDFI	MyoD family inhibitor	Hs.520119	chr6	4188	GO:0005515|GO:0060707|GO:0030178|GO:0005634|GO:0042994|GO:0048704|GO:0000122|GO:0007257|GO:0009790|GO:0009950|GO:0043392|GO:0005737|GO:0008134	NM_005586	A_23_P42168|4188	1.65664e-29	up	59.5426
	3	ZNF540	zinc finger protein 540	Hs.728927	chr19	163255	GO:0017148|GO:0005515|GO:0005737|GO:0003700|GO:0005730|GO:0005634|GO:0045892|GO:0003677|GO:0046872|GO:0006351|GO:0043231|GO:0000900	NM_152606	A_23_P90542|163255	1.28899e-28	down	33.443
	4	PKP1	plakophilin 1 (ectodermal dysplasia/skin fragility syndrome)	Hs.497350	chr1	5317	GO:0030057|GO:0005515|GO:0005882|GO:0005886|GO:0005730|GO:0006915|GO:0005634|GO:0007275|GO:0030280|GO:0019215|GO:0006921|GO:0043231|GO:0007165|GO:0016337|GO:0045110|GO:0004871|GO:0007155|GO:0005521|GO:0070062	NM_000299	A_23_P23296|5317	1.37196e-27	up	233.497
	5	MS4A1	membrane-spanning 4-domains, subfamily A, member 1	Hs.712553	chr11	931	GO:0005154|GO:0042100|GO:0005887|GO:0006959|GO:0023026|GO:0005615|GO:0009897|GO:0070062	NM_152866	A_23_P116371|931	1.85343e-27	down	842.309
	6	IKZF1	IKAROS family zinc finger 1 (Ikaros)	Hs.488251	chr7	10320	GO:0003700|GO:0060041|GO:0005634|GO:0048538|GO:0045660|GO:0046872|GO:0048535|GO:0005737|GO:0048541|GO:0051138|GO:0045944|GO:0030183|GO:0001779|GO:0040018|GO:0046982|GO:0000122|GO:0003677|GO:0006351|GO:0043565|GO:0007049|GO:0005721|GO:0030217|GO:0048732|GO:0007498|GO:0030900|GO:0016568	NM_006060	A_23_P124934,A_23_P135646,A_24_P190631|10320	2.81121e-27	down	67.9998
	7	SPIB	Spi-B transcription factor (Spi-1/PU.1 related)	Hs.437905	chr19	6689	GO:0043565|GO:0005737|GO:0006366|GO:0006357|GO:0000981|GO:0005634|GO:0030154	NM_003121	A_23_P27668,A_23_P39067|6689	4.35434e-27	down	68.6869
	8	AMOTL1	angiomotin like 1	Hs.503594	chr11	154810	GO:0005515|GO:0003365|GO:0030054|GO:0031410|GO:0035329|GO:0030027|GO:0005829|GO:0042802|GO:0043536|GO:0005737|GO:0016324|GO:0008180|GO:0005923|GO:0016055	NM_130847	A_23_P138796,A_24_P329815,A_24_P401768,A_24_P252823|154810	4.87111e-27	up	30.4997
	9	ABI3BP	ABI family, member 3 (NESH) binding protein	Hs.477015	chr3	25890	GO:0031012|GO:0030198|GO:0010811|GO:0005518|GO:0005614|GO:0008201|GO:0005615	NM_015429	A_23_P218858|25890	7.9742e-27	down	166.467
	10	CD79A	CD79a molecule, immunoglobulin-associated alpha	Hs.631567	chr19	973	GO:0050853|GO:0042113|GO:0019815|GO:0005886|GO:0042100|GO:0005771|GO:0030183|GO:0045121|GO:0016021|GO:0009897|GO:0004888	NM_001783	A_23_P107735|973	1.08745e-26	down	25.8635
	11	LOC101929484	uncharacterized LOC101929484	Hs.364166	chr6	101929484		XR_245642	A_32_P103955|101929484	1.16078e-26	up	110.23
	12	TFAP2C	transcription factor AP-2 gamma (activating enhancer binding protein 2 gamma)	Hs.473152	chr20	7022	GO:0005515|GO:0003700|GO:0021987|GO:0006366|GO:0060750|GO:0007267|GO:0045682|GO:0005634|GO:0003334|GO:0060598|GO:0045944|GO:0046983|GO:0001942|GO:0030718|GO:0035019|GO:0006357|GO:0021877|GO:0000122|GO:0001829|GO:0003677|GO:0001078|GO:0001077|GO:0048733|GO:0000980|GO:0008584	NM_003222	A_23_P120472|7022	1.9102e-26	up	30.0207
	13	SFN	stratifin	Hs.523718	chr1	2810	GO:0005515|GO:0051219|GO:0008285|GO:0071901|GO:0030307|GO:0061436|GO:0005634|GO:0001836|GO:0000079|GO:0005615|GO:0005829|GO:0046827|GO:0005737|GO:1900740|GO:0061024|GO:0043154|GO:0030659|GO:0070062|GO:0008630|GO:0010482|GO:0019901|GO:0019904|GO:0006915|GO:0043616|GO:0097193|GO:0007165|GO:0045606|GO:0030216|GO:0008426|GO:0006469	NM_006142	A_23_P63254|2810	5.5475e-26	up	122.857
	14	ZMAT1	zinc finger, matrin-type 1	Hs.496512	chrX	84460	GO:0008270|GO:0005634|GO:0003677	NM_001282400	A_24_P11100,A_23_P125748|84460	9.47446e-26	down	46.1211
	15	PITX2	paired-like homeodomain 2	Hs.643588	chr4	5308	GO:0051219|GO:0005515|GO:0001191|GO:0060577|GO:0003700|GO:0006366|GO:0033189|GO:0003350|GO:0048536|GO:0035886|GO:0042803|GO:0031076|GO:0035993|GO:0016055|GO:0055009|GO:0030334|GO:0001102|GO:0000976|GO:0001105|GO:0003171|GO:0007520|GO:0000122|GO:0000978|GO:0001701|GO:0031490|GO:0002074|GO:0043388|GO:0055015|GO:0008134|GO:0035315|GO:0007368|GO:0005634|GO:0060127|GO:0060126|GO:0005737|GO:0045944|GO:…	NM_153426	A_23_P167367|5308	9.78136e-26	up	216.437
	16	PTHLH	parathyroid hormone-like hormone	Hs.670716///Hs.591159	chr12	5744	GO:0010468|GO:0008284|GO:0008285|GO:0030819|GO:0007267|GO:0005634|GO:0051428|GO:0005615|GO:0043433|GO:0005737|GO:0016485|GO:0060649|GO:0030855|GO:0043129|GO:0032331|GO:0007565|GO:0005794|GO:0048286|GO:0046058|GO:0005730|GO:0005576|GO:0060659|GO:0001958|GO:0001501|GO:0007492|GO:0005179|GO:0002076|GO:0008544|GO:0007189	NM_198965	A_24_P923612,A_23_P2271|5744	1.28852e-25	up	209.376
	17	HLA-DOB	major histocompatibility complex, class II, DO beta	Hs.1802	chr6	3112	GO:0019886|GO:0007165|GO:0006955|GO:0002587|GO:0023026|GO:0042613|GO:0016021|GO:0005765|GO:0032395|GO:0005764|GO:0010008	NM_002120	A_24_P911788,A_23_P30736|3112	1.85715e-25	down	35.311
	18	STAP1	signal transducing adaptor family member 1	Hs.435579	chr4	26228	GO:0005739|GO:0005515|GO:0043234|GO:0007165|GO:0005737|GO:0005070|GO:0061025|GO:0009967|GO:0005634|GO:0007169|GO:0006886	NM_012108	A_23_P7185|26228	2.91715e-25	down	127.662
	19	TMC8	transmembrane channel-like 8	Hs.592102	chr17	147138	GO:0005515|GO:0032091|GO:0031965|GO:0005794|GO:0005783|GO:0005102|GO:0001558|GO:0005615|GO:0005737|GO:0055069|GO:0005789|GO:0016021|GO:0070062|GO:0006811|GO:0032460	NM_152468	A_23_P346093,A_23_P411246,A_23_P152992,A_24_P400573|147138	3.17296e-25	down	30.291
	20	LIMD2	LIM domain containing 2	Hs.591166	chr17	80774	GO:0008270	NM_030576	A_24_P159635,A_24_P168232,A_23_P26824|80774	4.22139e-25	down	31.2781
	21	DENND1C	DENN/MADD domain containing 1C	Hs.236449	chr19	79958	GO:0017112|GO:0032313|GO:0030136|GO:0005829	NM_024898	A_23_P78608|79958	4.23444e-25	down	40.2707
	22	ZSCAN18	zinc finger and SCAN domain containing 18	Hs.235390	chr19	65982	GO:0006366|GO:0006357|GO:0000981|GO:0005634|GO:0003677|GO:0046872	NM_023926	A_24_P920880,A_23_P55682,A_24_P39919|65982	4.26057e-25	down	29.8593
	23	ULBP2	UL16 binding protein 2	Hs.656778	chr6	80328	GO:0030101|GO:0009986|GO:0019882|GO:0046703|GO:0042267|GO:0046658|GO:0005615|GO:0003823	NM_025217	A_23_P168259,A_24_P149314|80328	6.02902e-25	up	35.9389
	24	FOSL1	FOS-like antigen 1	Hs.283565	chr11	8061	GO:0005515|GO:0042542|GO:0043005|GO:0008284|GO:0060674|GO:0003700|GO:0008285|GO:0006366|GO:0005634|GO:0051591|GO:0005829|GO:0051091|GO:0006935|GO:0031668|GO:0007612|GO:0034097|GO:0051412|GO:0007565|GO:0043065|GO:0000977|GO:0006357|GO:0042493|GO:0009615|GO:0045787|GO:0001701|GO:0007296|GO:0009612|GO:0042734|GO:0006968|GO:0009629|GO:0032570	NM_005438	A_23_P322519,A_23_P161624|8061	8.58357e-25	up	39.1672
	25	NLRC3	NLR family, CARD domain containing 3	Hs.592091	chr16	197358	GO:0003674|GO:0042110|GO:0005737|GO:0007249|GO:0032088|GO:0005524|GO:0043124	NM_178844	A_23_P329399,A_24_P169937,A_23_P340019|197358	1.01243e-24	down	25.3261
	26	TMEM178B	transmembrane protein 178B	Hs.283851	chr7	100507421	GO:0016021	NM_001195278	A_32_P70245|100507421	1.20014e-24	down	51.1374
	27	CD19	CD19 molecule	Hs.652262	chr16	930	GO:0050853|GO:0048011|GO:0005886|GO:0048015|GO:0006968|GO:0007173|GO:0005887|GO:0008543|GO:0045087|GO:0050776|GO:0005057|GO:0007166|GO:0009897|GO:0038095|GO:0070062	NM_001770	A_23_P113572|930	1.55722e-24	down	431.977
	28	LINC00926	long intergenic non-protein coding RNA 926	Hs.181297	chr15	283663		NR_024433	A_32_P8813|283663	1.63422e-24	down	88.8124
	29	FAM65B	family with sequence similarity 65, member B	Hs.559459	chr6	9750	GO:0005739|GO:0007517|GO:0030175|GO:0005856|GO:0030154	NM_014722///NM_015864	A_24_P941359,A_23_P358394|9750	2.32359e-24	down	79.1006
	30	PYGL	phosphorylase, glycogen, liver	Hs.282417	chr14	5836	GO:0032052|GO:0016208|GO:0005886|GO:0005975|GO:0005977|GO:0008184|GO:0019842|GO:0044281|GO:0042593|GO:0005524|GO:0042803|GO:0005536|GO:0005829|GO:0005737|GO:0008144|GO:0030170|GO:0006006|GO:0006015|GO:0002060|GO:0005980	NM_002863	A_23_P48676|5836	3.49688e-24	up	27.9307
	31	C11orf21	chromosome 11 open reading frame 21	Hs.559181	chr11	29125	GO:0005737	NM_001142946	A_24_P338409,A_23_P98671|29125	6.14421e-24	down	36.5101
	32	CTSV	cathepsin V	Hs.610096	chr9	1515	GO:0030984|GO:0043005|GO:0048102|GO:0021675|GO:0010259|GO:0007283|GO:0032403|GO:0019886|GO:0046697|GO:0060008|GO:0022617|GO:0030198|GO:0006508|GO:0043204|GO:0070062|GO:0009267|GO:0043202|GO:0042277|GO:0005576|GO:0051384|GO:0034698|GO:0009749|GO:0004197|GO:0005902|GO:0004177|GO:0008234|GO:0009897	NM_001333	A_23_P146456|1515	1.16404e-23	up	94.785
	33	SOX15	SRY (sex determining region Y)-box 15	Hs.95582	chr17	6665	GO:0006355|GO:0003700|GO:0006357|GO:0014718|GO:0006325|GO:0070318|GO:0005634|GO:0000122|GO:0003677|GO:0030154|GO:0045843|GO:0005737|GO:0045944|GO:0003682|GO:0048627|GO:0043403|GO:2000288|GO:0008584	NM_006942	A_23_P164011|6665	1.89022e-23	up	26.3226
	34	F2RL1	coagulation factor II (thrombin) receptor-like 1	Hs.744181	chr5	2150	GO:0005515|GO:0043311|GO:0070963|GO:0046330|GO:0050900|GO:0060100|GO:0046328|GO:0051607|GO:0046329|GO:0030836|GO:0031274|GO:0070374|GO:0043123|GO:0090195|GO:0043122|GO:2000484|GO:0090198|GO:0072608|GO:0031681|GO:0030335|GO:0005794|GO:0004930|GO:0050702|GO:0014068|GO:0010804|GO:0072643|GO:0007186|GO:0005887|GO:0045087|GO:0042119|GO:0034145|GO:0005886|GO:0034141|GO:0015057|GO:0034140|GO:0035025|GO:…	NM_005242	A_23_P58835|2150	4.72627e-23	up	27.5403
	35	BLK	B lymphoid tyrosine kinase	Hs.146591	chr8	640	GO:0050853|GO:0035556|GO:0005515|GO:0005886|GO:0032024|GO:0018108|GO:0004713|GO:0005524|GO:0004715	NM_001715	A_23_P31725|640	5.36576e-23	down	277.786
	36	LCK	lymphocyte-specific protein tyrosine kinase	Hs.470627	chr1	3932	GO:0005515|GO:0042542|GO:0006882|GO:0050900|GO:0010043|GO:0032403|GO:0042802|GO:0001948|GO:0042609|GO:0046777|GO:0070474|GO:0007173|GO:0051117|GO:0000242|GO:0042169|GO:0070062|GO:0051209|GO:0019901|GO:0019903|GO:0007568|GO:0045588|GO:0030168|GO:2001244|GO:0018108|GO:0051249|GO:0008543|GO:0050870|GO:0016311|GO:0045087|GO:0045121|GO:0038095|GO:0043548|GO:0050853|GO:0050852|GO:0005886|GO:0031295|GO:…	NM_005356	A_23_P103361|3932	5.47565e-23	down	25.7846
	37	NAPSB	napsin B aspartic peptidase, pseudogene	Hs.636624	chr19	256236		NR_002798	A_23_P90125|256236	6.11936e-23	down	35.615
	38	ARHGAP9	Rho GTPase activating protein 9	Hs.437126	chr12	64333	GO:0043547|GO:0051056|GO:0007264|GO:0005547|GO:0005829|GO:0005096	NM_032496	A_23_P64661|64333	6.43853e-23	down	28.8884
	39	CDH24	cadherin 24, type 2	Hs.155912	chr14	64403	GO:0016337|GO:0070097|GO:0008013|GO:0005886|GO:0045294|GO:0005911|GO:0034329|GO:0005509|GO:0016021|GO:0007156|GO:0045216|GO:0034332	NM_022478	A_23_P25790,A_23_P405267|64403	9.71144e-23	up	25.5943
	40	TNNT1	troponin T type 1 (skeletal, slow)	Hs.631558	chr19	7138	GO:0031014|GO:0045932|GO:0030049|GO:0005861|GO:0003009|GO:0031444|GO:0005523|GO:0005829	NM_001291774	A_23_P56050|7138	1.14427e-22	up	282.324
	41	C1orf228	chromosome 1 open reading frame 228	Hs.173679	chr1	339541		NM_001145636	A_32_P453321|339541	1.97837e-22	down	39.537
	42	RAB38	RAB38, member RAS oncogene family	Hs.591975	chr11	23682	GO:0035650|GO:0005515|GO:0042470|GO:0035651|GO:0005886|GO:0007264|GO:0035612|GO:0032438|GO:0003924|GO:0072657|GO:0005525|GO:0015031|GO:0032403|GO:0005829|GO:0045335|GO:0006184|GO:0030742|GO:0031905|GO:0016020|GO:0035646|GO:0030670|GO:0060155|GO:0090383|GO:0005769	NM_022337	A_23_P161563|23682	2.21626e-22	up	32.392
	43	LY6K	lymphocyte antigen 6 complex, locus K	Hs.69517	chr8	54742	GO:0005737|GO:0005886|GO:0005730|GO:0005634|GO:0005576|GO:0031225	NM_017527	A_32_P138348,A_23_P397285|54742	2.22149e-22	up	165.855
	44	CD79B	CD79b molecule, immunoglobulin-associated beta	Hs.89575	chr17	974	GO:0050853|GO:0005794|GO:0005886|GO:0005730|GO:0005634|GO:0007165|GO:0019815|GO:0005737|GO:0006955|GO:0005887|GO:0009897|GO:0004888|GO:0070062	NM_001039933	A_23_P207201|974	2.29961e-22	down	237.577
	45	SERPINE1	serpin peptidase inhibitor, clade E (nexin, plasminogen activator inhibitor type 1), member 1	Hs.414795///Hs.713079	chr7	5054	GO:0033629|GO:0005515|GO:0010467|GO:0035491|GO:0006367|GO:0010469|GO:0005886|GO:0004867|GO:2000098|GO:0002020|GO:0005615|GO:0032757|GO:0014912|GO:0061044|GO:0061045|GO:0030198|GO:0045944|GO:0042127|GO:0031093|GO:0007179|GO:0030336|GO:0005102|GO:0051918|GO:0030168|GO:0005576|GO:0001525|GO:0045766|GO:0006351|GO:0010951|GO:0031012|GO:0050829|GO:0071222|GO:0007596|GO:0030194|GO:0030195|GO:0050729|GO:…	NM_000602	A_24_P158089,A_32_P10403|5054	3.65575e-22	up	64.0515
	46	TRAF3IP3	TRAF3 interacting protein 3	Hs.147434	chr1	80342	GO:0005515|GO:0016021	NM_025228	A_23_P323761,A_23_P334414|80342	4.11265e-22	down	43.3785
	47	HVCN1	hydrogen voltage-gated channel 1	Hs.334637	chr12	84329	GO:0071294|GO:0035036|GO:0005886|GO:0022843|GO:0010043|GO:0071467|GO:0007338|GO:0030171|GO:0034220|GO:0005887|GO:0034765|GO:0016021|GO:0009268|GO:0015992|GO:0032504	NM_001040107	A_23_P151166|84329	4.61455e-22	down	46.0457
	48	SEPT1	septin 1	Hs.632176	chr16	1731	GO:0031105|GO:0005515|GO:0007049|GO:0005815|GO:0030496|GO:0005525|GO:0051301	NM_052838	A_23_P21057|1731	4.89137e-22	down	44.1521
	49	SIDT1	SID1 transmembrane family, member 1	Hs.591291	chr3	54847	GO:0051033|GO:0016021|GO:0033227	NM_017699	A_23_P132515|54847	5.36992e-22	down	32.8366
	50	BANK1	B-cell scaffold protein with ankyrin repeats 1	Hs.480400	chr4	55024	GO:0042113	NM_017935	A_23_P10232|55024	5.49401e-22	down	339.596
	51	SERINC2	serine incorporator 2	Hs.270655	chr1	347735	GO:0051347|GO:0016021|GO:0006658|GO:0070062	NM_178865	A_24_P145629,A_24_P41306,A_23_P147326,A_23_P147331|347735	5.95724e-22	up	25.6056
	52	CFP	complement factor properdin	Hs.53155	chrX	5199	GO:0031012|GO:0006957|GO:0030449|GO:0006956|GO:0006955|GO:0045087|GO:0005576|GO:0005615|GO:0042742	NM_002621	A_23_P22444|5199	6.65996e-22	down	31.4438
	53	RASGRP2	RAS guanyl releasing protein 2 (calcium and DAG-regulated)	Hs.99491	chr11	10235	GO:0051056|GO:0043005|GO:0030054|GO:0005886|GO:0005509|GO:0045202|GO:0030168|GO:0007265|GO:0032587|GO:0001558|GO:0043087|GO:0005829|GO:0008289|GO:0019992|GO:0005085|GO:0007165|GO:0007596	NM_153819	A_23_P64058|10235	7.13052e-22	down	35.1303
	54	ENPP2	ectonucleotide pyrophosphatase/phosphodiesterase 2	Hs.190977	chr8	5168	GO:0030334|GO:0090305|GO:0005886|GO:0005509|GO:0004551|GO:0006928|GO:0006796|GO:0003676|GO:0005615|GO:0006898|GO:0006955|GO:0004528|GO:0016787|GO:0007186|GO:0006935|GO:0005887|GO:0004622|GO:0047391|GO:0030247|GO:0008270|GO:0034638|GO:0009395|GO:0008134|GO:0005044	NM_006209	A_23_P94338|5168	8.81554e-22	down	27.2379
	55	LONRF2	LON peptidase N-terminal domain and ring finger 2	Hs.21380	chr2	164832	GO:0006200|GO:0004176|GO:0006508|GO:0008270	NM_198461	A_32_P190303|164832	9.54699e-22	down	26.6526
	56	WDFY4	WDFY family member 4	Hs.287379	chr10	57705	GO:0016021	NM_020945///XM_005270006	A_32_P321996,A_32_P30905,A_24_P410498|57705	1.19698e-21	down	31.236
	57	MIR600HG	MIR600 host gene (non-protein coding)	Hs.708072	chr9	81571		NR_026677	A_23_P216935|81571	1.50395e-21	down	59.8791
	58	SH2D5	SH2 domain containing 5	Hs.591522	chr1	400745		NM_001103161	A_24_P686965,A_24_P573089|400745	2.96037e-21	up	81.0505
	59	TM4SF19	transmembrane 4 L six family member 19	Hs.733264	chr3	116211	GO:0016021	NM_138461	A_23_P372946|116211	3.41617e-21	up	82.6004
	60	AMY1C	amylase, alpha 1C (salivary)	Hs.655232	chr1	278	GO:0005515|GO:0005975|GO:0007586|GO:0005615|GO:0004556|GO:0046872|GO:0070062	NM_001008219	A_23_P23611|278	3.50808e-21	down	84.0218
	61	BTLA	B and T lymphocyte associated	Hs.445162	chr3	151888	GO:0002768|GO:0005886|GO:0046642|GO:0005887|GO:0031295|GO:0030889|GO:0004872|GO:0009897	NM_181780	A_23_P80883|151888	3.52735e-21	down	30.8149
	62	NCF1	neutrophil cytosolic factor 1	Hs.647047	chr7	653361	GO:0045730|GO:0005515|GO:0002474|GO:0017124|GO:0008283|GO:0006801|GO:0050665|GO:0006691|GO:0001878|GO:0030425|GO:0005829|GO:0002679|GO:0006954|GO:0045986|GO:0016175|GO:0006612|GO:0043025|GO:0032010|GO:0090382|GO:0070947|GO:0070946|GO:0005791|GO:0042554|GO:0005794|GO:0051701|GO:0043325|GO:0042590|GO:0006915|GO:0009055|GO:0006968|GO:0045087|GO:0002479|GO:0043020|GO:0035091|GO:0055114|GO:0019898	NM_000265	A_23_P42746,A_32_P116203|653361	3.77342e-21	down	25.5428
	63	CERS3	ceramide synthase 3	Hs.662371	chr15	204219	GO:0043565|GO:0006665|GO:0031965|GO:0006355|GO:0003700|GO:0030216|GO:0030148|GO:0005789|GO:0050291|GO:0044281|GO:0016021|GO:0046513	NM_178842	A_24_P943017|204219	3.79307e-21	up	51.0562
	64	AIM1L	absent in melanoma 1-like	Hs.128738	chr1	55057		NM_001039775	A_24_P68358,A_23_P360329,A_24_P308229|55057	4.85168e-21	up	31.4595
	65	RHOH	ras homolog family member H	Hs.654594	chr4	399	GO:0001772|GO:0005515|GO:0051056|GO:0045576|GO:0006355|GO:0005886|GO:0007264|GO:0019210|GO:0005525|GO:0043086|GO:0005829|GO:0042326|GO:0005737|GO:0030217|GO:0017048|GO:0005095|GO:0043124	NM_004310	A_23_P58132|399	5.27507e-21	down	34.631
	66	MCF2L-AS1	MCF2L antisense RNA 1	Hs.667436	chr13	100289410		NR_034002	A_23_P44088,A_32_P147622|100289410	9.48371e-21	down	27.992
	67	FAM83A	family with sequence similarity 83, member A	Hs.379821	chr8	84985		NM_207006///NM_032899	A_24_P43810,A_23_P216052|84985	1.18581e-20	up	54.7014
	68	LOC100129781	uncharacterized LOC100129781	Hs.190748	chr16	100129781		XR_109259	A_32_P226646|100129781	1.37717e-20	up	28.2157
	69	HES2	hes family bHLH transcription factor 2	Hs.118727	chr1	54626	GO:0003690|GO:0046983|GO:0005634|GO:0045892|GO:0006351|GO:0008134	NM_019089	A_24_P214198,A_23_P304716,A_23_P201687|54626	1.63102e-20	up	31.5663
	70	CD37	CD37 molecule	Hs.166556	chr19	951	GO:0050688|GO:0005515|GO:0001772|GO:0008285|GO:0030886|GO:0002639|GO:0042832|GO:0002920|GO:0016021|GO:0070062	NM_001774	A_24_P82749|951	2.03059e-20	down	47.9964
	71	LRMP	lymphoid-restricted membrane protein	Hs.124922	chr12	4033	GO:0007338|GO:0000922|GO:0005815|GO:0005887|GO:0005694|GO:0005789|GO:0030176|GO:0016021|GO:0005635|GO:0006906|GO:0006903|GO:0002376	NM_006152	A_23_P98910|4033	2.26479e-20	down	60.6211
	72	SELL	selectin L	Hs.728756	chr1	6402	GO:0005515|GO:0005886|GO:0050900|GO:0002020|GO:0005887|GO:0007596|GO:0043208|GO:0050776|GO:0030246|GO:0033198|GO:0007155|GO:0008201|GO:0050839|GO:0009897	NM_000655	A_23_P103522|6402	2.57946e-20	down	41.2827
	73	LOC728743	zinc finger protein pseudogene	Hs.650365	chr7	728743		NR_027237	A_23_P156996|728743	3.42672e-20	down	27.2129
	74	PPP2R2C	protein phosphatase 2, regulatory subunit B, gamma	Hs.479069	chr4	5522	GO:0005515|GO:0007165|GO:0050790|GO:0008601|GO:0000159	NM_181876	A_24_P3415,A_23_P155660|5522	3.65347e-20	up	68.0794
	75	PIP5K1B	phosphatidylinositol-4-phosphate 5-kinase, type I, beta	Hs.534371	chr9	8395	GO:0005515|GO:0046854|GO:0016020|GO:0006661|GO:0044281|GO:0001931|GO:0006644|GO:0005524|GO:0016308|GO:0012505|GO:0005829	NM_003558	A_32_P465742|8395	5.51318e-20	down	26.5918
	76	BZRAP1-AS1	BZRAP1 antisense RNA 1	Hs.718477	chr17	100506779		NR_038410	A_24_P829107|100506779	8.14592e-20	down	31.7199
	77	CD72	CD72 molecule	Hs.116481	chr9	971	GO:0005515|GO:0007165|GO:0005886|GO:0007411|GO:0005887|GO:0005102|GO:0030246|GO:0007155|GO:0004888	NM_001782	A_23_P250245|971	8.88516e-20	down	77.0635
	78	GPR64	G protein-coupled receptor 64	Hs.146978	chrX	10149	GO:0016324|GO:0007186|GO:0007218|GO:0005887|GO:0004930|GO:0016021|GO:0007283|GO:0070062	NM_001079858	A_23_P253692,A_24_P932547|10149	8.8974e-20	down	33.2626
	79	CD52	CD52 molecule	Hs.276770	chr1	1043	GO:0045730|GO:0016020|GO:0005887|GO:0031225|GO:0007204	NM_001803	A_23_P85800|1043	9.01969e-20	down	25.3472
	80	TTLL3	tubulin tyrosine ligase-like family, member 3		chr3	26140	GO:0018094|GO:0042384|GO:0005929|GO:0035082|GO:0005930|GO:0015630|GO:0005874|GO:0070735|GO:0070736		A_24_P917492|26140	9.06324e-20	down	25.7988
	81	DSC2	desmocollin 2	Hs.95612	chr18	1824	GO:0005515|GO:0030057|GO:0086042|GO:0005886|GO:0005509|GO:0031410|GO:0086091|GO:0086069|GO:0005913|GO:0014704|GO:0016021|GO:0007155|GO:0007156|GO:0070062|GO:0086005	NM_024422	A_23_P4494|1824	9.37372e-20	up	55.658
	82	GPR18	G protein-coupled receptor 18	Hs.741589	chr13	2841	GO:0007186|GO:0005886|GO:0004930|GO:0016021	NM_005292	A_23_P14165|2841	1.15827e-19	down	82.3175
	83	RAB37	RAB37, member RAS oncogene family	Hs.351413	chr17	326624	GO:0005793|GO:0007264|GO:0030141|GO:0015031|GO:0005525	NM_175738	A_23_P414654|326624	1.37782e-19	down	34.2031
	84	ST6GAL1	ST6 beta-galactosamide alpha-2,6-sialyltranferase 1	Hs.207459	chr3	6480	GO:0030173|GO:0008373|GO:0000139|GO:0006054|GO:0032580|GO:0006959|GO:0016266|GO:0044267|GO:0003835|GO:0070062|GO:0043687|GO:0018279	NM_173216	A_24_P388528,A_24_P397043|6480	1.54152e-19	down	30.2871
	85	LINC00342	long intergenic non-protein coding RNA 342	Hs.720604	chr2	150759		NR_103734	A_32_P122136|150759	1.7622e-19	down	25.5545
	86	INHBA	inhibin, beta A	Hs.28792	chr7	3624	GO:0005515|GO:0042541|GO:0030308|GO:0042701|GO:0035987|GO:0030154|GO:0042802|GO:0071397|GO:0045077|GO:0001942|GO:0046982|GO:0046882|GO:0006952|GO:0046881|GO:0046880|GO:0032924|GO:0045786|GO:0005125|GO:0045650|GO:0032270|GO:0005179|GO:0045648|GO:0045893|GO:0008083|GO:0040007|GO:0060279|GO:0045578|GO:0008285|GO:0007267|GO:0071372|GO:0000082|GO:0001541|GO:0070699|GO:0002244|GO:0045944|GO:0061029|GO:…		A_24_P535256|3624	1.83533e-19	up	81.3023
	87	KRT75	keratin 75	Hs.697046	chr12	9119	GO:0005198|GO:0045095|GO:0070062	NM_004693	A_23_P64854|9119	1.88518e-19	up	139.389
	88	PAQR5	progestin and adipoQ receptor family member V	Hs.591096	chr15	54852	GO:0048477|GO:0007275|GO:0004872|GO:0016021|GO:0005496	NM_017705	A_23_P163251,A_24_P944331|54852	2.31002e-19	up	41.8578
	89	PLEKHS1	pleckstrin homology domain containing, family S member 1	Hs.228320	chr10	79949		NM_024889	A_23_P23980,A_24_P286951|79949	2.47649e-19	down	100.298
	90	FAM110C	family with sequence similarity 110, member C	Hs.8379	chr2	642273	GO:0005515|GO:0051897|GO:0000922|GO:0030335|GO:0005815|GO:0043014|GO:0005874|GO:0060491|GO:0005634|GO:0005938	NM_001077710	A_32_P47643,A_24_P50248|642273	2.69326e-19	up	43.3392
	91	TNFRSF13B	tumor necrosis factor receptor superfamily, member 13B	Hs.158341	chr17	23495	GO:0005515|GO:0001782|GO:0005887|GO:0030889|GO:0004872|GO:0009897|GO:0007166	NM_012452	A_23_P84705|23495	2.74953e-19	down	26.1273
	92	PLAC8	placenta-specific 8	Hs.546392	chr4	51316	GO:0043066|GO:0008284|GO:0040015|GO:0050873|GO:0045944|GO:0003682|GO:0009409|GO:0042742	NM_016619	A_23_P81219,A_24_P183128|51316	3.21995e-19	down	91.9786
	93	CD48	CD48 molecule	Hs.243564	chr1	962	GO:0005515|GO:0045576|GO:0005886|GO:0006952|GO:0050900|GO:0003823|GO:0007165|GO:0043234|GO:0042110|GO:0005887|GO:0007596|GO:0004872|GO:0045121|GO:0046658|GO:0009897|GO:0070062	NM_001778	A_23_P74145,A_32_P175934|962	3.22978e-19	down	40.7554
	94	PRKCB	protein kinase C, beta	Hs.460355	chr16	5579	GO:0050853|GO:0005515|GO:0030949|GO:0005886|GO:0007268|GO:0005634|GO:0050681|GO:0005829|GO:0035556|GO:0042393|GO:0042953|GO:0005737|GO:0051092|GO:0030374|GO:0005080|GO:0006816|GO:0043123|GO:0070062|GO:0035408|GO:0006357|GO:0005246|GO:0046627|GO:0006874|GO:0006915|GO:0030168|GO:0010829|GO:0050861|GO:0005524|GO:0045766|GO:0006351|GO:0035403|GO:0042113|GO:0007165|GO:0004674|GO:0007596|GO:0003682|GO:…	NM_002738	A_23_P420281,A_23_P206585,A_24_P935330|5579	3.34896e-19	down	27.9179
	95	LOC102723356	uncharacterized LOC102723356		chr8	102723356		XR_426349	A_32_P223256|102723356	3.35076e-19	up	35.0938
	96	TLR10	toll-like receptor 10	Hs.120551	chr4	81793	GO:0005886|GO:0002224|GO:0006955|GO:0006954|GO:0016020|GO:0002755|GO:0045087|GO:0050729|GO:0034166|GO:0050707|GO:0016021|GO:0034146|GO:0004888	NM_030956	A_23_P33420|81793	4.20694e-19	down	162.962
	97	FCRL1	Fc receptor-like 1	Hs.656112	chr1	115350	GO:0005886|GO:0016021	NM_052938	A_23_P149368,A_24_P328259|115350	4.35618e-19	down	45.1041
	98	FCRL2	Fc receptor-like 2	Hs.437393	chr1	79368	GO:0005886|GO:0005070|GO:0007267|GO:0009967|GO:0016021	NM_030764	A_23_P160751,A_24_P319647|79368	5.02147e-19	down	39.5288
	99	FCRL5	Fc receptor-like 5	Hs.415950	chr1	83416	GO:0043235|GO:0005886|GO:0016021	NM_031281	A_24_P376848,A_23_P201211|83416	5.12661e-19	down	78.4305
	100	FAM3B	family with sequence similarity 3, member B	Hs.473877	chr21	54097	GO:0006915|GO:0005576|GO:0030073|GO:0005615|GO:0005125|GO:0070062	NM_058186	A_23_P166269|54097	5.73319e-19	down	43.5721
	101	FLJ38379	uncharacterized FLJ38379	Hs.653239	chr2	285097		XR_108456	A_24_P194661|285097	5.79463e-19	down	27.4187
	102	GAPT	GRB2-binding adaptor protein, transmembrane	Hs.547697	chr5	202309	GO:0042113|GO:0005886|GO:0016021	NM_152687	A_24_P303127,A_23_P402319|202309	6.18604e-19	down	57.5612
	103	IRF4	interferon regulatory factor 4	Hs.401013	chr6	3662	GO:0005515|GO:0003700|GO:0034122|GO:0045404|GO:0019221|GO:0005634|GO:0072540|GO:0005829|GO:0060337|GO:0045944|GO:0000788|GO:0043011|GO:0045368|GO:0060333|GO:0018022|GO:0000975|GO:0042832|GO:0016279|GO:0006351|GO:0043565|GO:0045086|GO:0042110|GO:0043966|GO:0043967|GO:0043388|GO:0045622|GO:0045893|GO:0045082|GO:0008134	NM_002460	A_23_P156505,A_23_P214360|3662	6.94725e-19	down	25.8629
	104	TMEM163	transmembrane protein 163	Hs.369471	chr2	81615	GO:0030054|GO:0030285|GO:0031901|GO:0008270	NM_030923	A_23_P39550|81615	8.43423e-19	down	43.8001
	105	LY75	lymphocyte antigen 75	Hs.153563	chr2	4065	GO:0006955|GO:0006954|GO:0005887|GO:0030246|GO:0004872|GO:0070062|GO:0006897	NM_002349	A_23_P334173|4065	9.55383e-19	down	40.5257
	106	IGHD	immunoglobulin heavy constant delta	Hs.510635	chr14	3495	GO:0006955|GO:0005886|GO:0072562|GO:0016021|GO:0003823		A_24_P324838|3495	1.26641e-18	down	105.365
	107	PVRL4	poliovirus receptor-related 4	Hs.492490	chr1	81607	GO:0005515|GO:0005912|GO:0005886|GO:0034329|GO:0016032|GO:0016021|GO:0007155|GO:0045216|GO:0070062|GO:0034332	NM_030916	A_23_P46441|81607	1.36271e-18	up	29.1663
	108	CCR6	chemokine (C-C motif) receptor 6	Hs.46468	chr6	1235	GO:0070098|GO:0005886|GO:0002407|GO:0006928|GO:0007204|GO:0007165|GO:0006955|GO:0006968|GO:0006935|GO:0007186|GO:0005887|GO:0045087|GO:0006959|GO:0004950|GO:0016493|GO:0004872	NM_031409	A_24_P234921|1235	1.36317e-18	down	51.0112
	109	LOC100505564	uncharacterized LOC100505564	Hs.659355	chr16	100505564		XR_158888	A_32_P164971|100505564	1.4655e-18	down	30.1804
	110	ARHGAP15	Rho GTPase activating protein 15	Hs.171011	chr2	55843	GO:0051056|GO:0016020|GO:0007264|GO:0008360|GO:0032855|GO:0030675|GO:0005829	NM_018460	A_23_P255166,A_23_P84154|55843	1.81173e-18	down	26.7188
	111	LYPD5	LY6/PLAUR domain containing 5	Hs.44289	chr19	284348	GO:0005886|GO:0031225	NM_182573	A_24_P323148|284348	1.82365e-18	up	46.7897
	112	BEND5	BEN domain containing 5	Hs.475348	chr1	79656	GO:0005794	NM_024603	A_23_P904|79656	2.54205e-18	down	42.6916
	113	FCRLA	Fc receptor-like A	Hs.266331	chr1	84824	GO:0005737|GO:0005576|GO:0030154	NM_032738	A_23_P46039,A_24_P276576|84824	2.83037e-18	down	106.749
	114	KIAA0226L	KIAA0226-like	Hs.98117	chr13	80183		NM_025113	A_24_P914348,A_23_P53763|80183	3.00519e-18	down	26.7636
	115	KIAA0125	KIAA0125	Hs.649259	chr14	9834		NR_026800	A_23_P140190,A_24_P95723|9834	3.95458e-18	down	57.4121
	116	STK33	serine/threonine kinase 33	Hs.501833	chr11	65975	GO:0048471|GO:0046777|GO:0004674|GO:0005524	NM_030906	A_23_P127915|65975	4.09818e-18	down	47.3308
	117	CCL19	chemokine (C-C motif) ligand 19	Hs.50002	chr9	6363	GO:0014070|GO:0048020|GO:0071731|GO:0046330|GO:0005615|GO:2000147|GO:0034695|GO:0043552|GO:0045860|GO:0070374|GO:0043123|GO:0008009|GO:0051209|GO:0032760|GO:0031735|GO:0032320|GO:0010560|GO:0090023|GO:0031732|GO:0042346|GO:0051897|GO:0031295|GO:0032735|GO:0097029|GO:0045807|GO:0006955|GO:0006954|GO:0007154|GO:0050921|GO:0050718|GO:0042102|GO:0043089|GO:0072610|GO:0060491|GO:0048469|GO:0001771|GO:…	NM_006274	A_23_P123853|6363	4.42238e-18	down	124.242
	118	IL1A	interleukin 1, alpha	Hs.1722	chr2	3552	GO:0005515|GO:0008285|GO:0008283|GO:0019221|GO:0050715|GO:0005615|GO:0035234|GO:0005829|GO:0034605|GO:0006955|GO:0006954|GO:0045944|GO:2001240|GO:0001660|GO:0051781|GO:0005149|GO:0005507|GO:0006915|GO:0005576|GO:0045840|GO:0005125|GO:0010575|GO:0045766|GO:0097192|GO:0045086|GO:0046688	NM_000575	A_23_P72096|3552	4.86329e-18	up	87.8336
	119	BNC1	basonuclin 1	Hs.459153	chr15	646	GO:0050679|GO:0008284|GO:0051276|GO:0003700|GO:0006357|GO:0006356|GO:0005634|GO:0003677|GO:0006351|GO:0046872|GO:0005737|GO:0008544|GO:0042060	NM_001717	A_23_P22134|646	5.64821e-18	up	63.0093
	120	PLEK2	pleckstrin 2	Hs.170473	chr14	26499	GO:0035556|GO:0005737|GO:0030036|GO:0031258|GO:0005856	NM_016445	A_23_P151506|26499	5.98995e-18	up	48.5329
	121	FRZB	frizzled-related protein	Hs.128453	chr2	2487	GO:0008406|GO:0017147|GO:0030308|GO:0060429|GO:0008285|GO:0030178|GO:0007409|GO:0005615|GO:0060029|GO:0005737|GO:0014033|GO:0090103|GO:0016055|GO:0090090|GO:0001944|GO:0042813|GO:0010721|GO:0043065|GO:0060056|GO:0030165|GO:0032589|GO:0070367|GO:0001501|GO:0061053|GO:0016020|GO:0007420|GO:0045600|GO:0061037	NM_001463	A_23_P363778,A_23_P10902|2487	8.24288e-18	down	30.4658
	122	FAM153C	family with sequence similarity 153, member C, pseudogene	Hs.652193	chr5	653316		NR_038353	A_32_P84369|653316	8.57167e-18	down	38.5104
	123	LYPD3	LY6/PLAUR domain containing 3	Hs.631594	chr19	27076	GO:0007160|GO:0043236|GO:0006928|GO:0016021|GO:0046658|GO:0005615	NM_014400	A_24_P48495|27076	9.19731e-18	up	54.8344
	124	WFDC5	WAP four-disulfide core domain 5	Hs.375031	chr20	149708	GO:0010951|GO:0004867|GO:0005576	NM_145652	A_23_P218669,A_23_P402331|149708	9.80562e-18	up	46.4669
	125	HHEX	hematopoietically expressed homeobox	Hs.118651	chr10	3087	GO:0005515|GO:0034504|GO:0003700|GO:0044212|GO:0030878|GO:0030154|GO:0042803|GO:0060431|GO:0010944|GO:0006406|GO:0032993|GO:0061009|GO:0042127|GO:0022027|GO:0016055|GO:0071103|GO:0008301|GO:0000122|GO:0001701|GO:0002573|GO:0061017|GO:0016973|GO:0061010|GO:0071837|GO:0017025|GO:0061011|GO:0045892|GO:0008134|GO:0030948|GO:0008283|GO:0045736|GO:0030177|GO:0043434|GO:0005634|GO:0009952|GO:0005737|GO:…	NM_002729	A_23_P47034|3087	1.03307e-17	down	33.2885
	126	IRF8	interferon regulatory factor 8	Hs.137427	chr16	3394	GO:0005515|GO:0006909|GO:0032729|GO:0000975|GO:0006366|GO:0003705|GO:0019221|GO:0005730|GO:0042832|GO:0032735|GO:0005634|GO:0060261|GO:0000122|GO:0005829|GO:0006955|GO:0071222|GO:0060337|GO:0030099|GO:0044130|GO:0042742|GO:0060333	NM_002163	A_23_P332190|3394	1.0622e-17	down	30.0284
	127	TTC16	tetratricopeptide repeat domain 16	Hs.642748	chr9	158248		NM_144965	A_23_P375419|158248	1.14002e-17	down	29.0711
	128	LAX1	lymphocyte transmembrane adaptor 1	Hs.272794	chr1	54900	GO:0005515|GO:0005794|GO:0005886|GO:0019901|GO:0050868|GO:0050851|GO:0000188|GO:0035556|GO:0042113|GO:0005737|GO:0006955|GO:0045121|GO:0016021|GO:0042169|GO:0048305	NM_017773	A_24_P370952,A_23_P438|54900	1.23645e-17	down	42.4695
	129	KRT79	keratin 79	Hs.711471	chr12	338785	GO:0005198|GO:0045095|GO:0019899|GO:0070062	NM_175834	A_24_P391625|338785	1.48347e-17	up	34.9204
	130	WFDC2	WAP four-disulfide core domain 2	Hs.2719	chr20	10406	GO:0010951|GO:0019828|GO:0004869|GO:0004866|GO:0004867|GO:0006508|GO:0007283|GO:0005615|GO:0070062	NM_006103	A_24_P14464,A_23_P218675|10406	1.52442e-17	down	68.8208
	131	FAM129C	family with sequence similarity 129, member C	Hs.434133	chr19	199786		NM_173544	A_23_P345799,A_24_P940348|199786	1.69911e-17	down	94.3761
	132	SLC27A6	solute carrier family 27 (fatty acid transporter), member 6	Hs.49765	chr5	28965	GO:0042383|GO:0000038|GO:0001676|GO:0005886|GO:0000166|GO:0016021|GO:0031957|GO:0015909|GO:0055085|GO:0004467	NM_001017372	A_23_P41789|28965	1.72949e-17	down	44.3796
	133	MFAP5	microfibrillar associated protein 5	Hs.512842	chr12	8076	GO:0030198|GO:0001527|GO:0005576|GO:0043206|GO:0005201	NM_003480	A_23_P87700|8076	1.7938e-17	up	56.5196
	134	CCR7	chemokine (C-C motif) receptor 7	Hs.370036	chr17	1236	GO:0002885|GO:0071731|GO:0046330|GO:0051491|GO:2000510|GO:2000147|GO:0031529|GO:0005622|GO:0032649|GO:0034695|GO:0030838|GO:0043552|GO:0045860|GO:0032496|GO:0031274|GO:0070374|GO:0043123|GO:2000525|GO:2000526|GO:0051209|GO:0070098|GO:0004930|GO:0038121|GO:0032862|GO:2000522|GO:0045785|GO:0007186|GO:0071345|GO:0090023|GO:0016493|GO:0050706|GO:0035758|GO:0009897|GO:0001954|GO:0038117|GO:0035757|GO:…	NM_001838	A_23_P343398|1236	1.80803e-17	down	37.7246
	135	CXCR5	chemokine (C-X-C motif) receptor 5	Hs.113916	chr11	643	GO:0005515|GO:0070098|GO:0005886|GO:0004930|GO:0032467|GO:0006928|GO:0048535|GO:0042113|GO:0006955|GO:0006935|GO:0007186|GO:0005887|GO:0016494	NM_032966	A_24_P252945,A_23_P203215|643	2.00256e-17	down	47.5215
	136	AK4	adenylate kinase 4	Hs.10862	chr1	205	GO:0046033|GO:0046034|GO:0042493|GO:0004550|GO:0004017|GO:0009142|GO:0005525|GO:0046899|GO:0005524|GO:0001889|GO:0005739|GO:0006165|GO:0007420|GO:0005759|GO:0046039|GO:0070062	NM_001005353	A_24_P345290,A_32_P108655,A_32_P95067,A_23_P200524,A_24_P789425|205	2.22248e-17	up	25.824
	137	ADAM28	ADAM metallopeptidase domain 28	Hs.174030	chr8	10863	GO:0005886|GO:0006508|GO:0008270|GO:0005576|GO:0016021|GO:0007283|GO:0004222|GO:0008237	NM_021777///NM_014265	A_23_P10356,A_23_P21758|10863	2.36712e-17	down	51.4693
	138	PNOC	prepronociceptin	Hs.88218	chr8	5368	GO:0005515|GO:0007165|GO:0007218|GO:0001515|GO:0007268|GO:0005576|GO:0005184|GO:0007600	NM_006228	A_23_P253321|5368	2.52654e-17	down	34.7174
	139	TRIML2	tripartite motif family-like 2	Hs.276429	chr4	205860	GO:0016567|GO:0016874|GO:0032526	NM_173553	A_23_P350005|205860	2.75977e-17	up	126.791
	140	GJB5	gap junction protein, beta 5, 31.1kDa	Hs.198249	chr1	2709	GO:0007154|GO:0060713|GO:0008544|GO:0060708|GO:0005922|GO:0016021	NM_005268	A_23_P35293|2709	3.28178e-17	up	52.0468
	141	CLDN10	claudin 10	Hs.534377	chr13	9071	GO:0016338|GO:0005886|GO:0005198|GO:0016021|GO:0005923|GO:0007155|GO:0042802|GO:0006811	NM_182848	A_23_P48350|9071	3.35252e-17	down	47.696
	142	P2RY8	purinergic receptor P2Y, G-protein coupled, 8	Hs.111377	chrX	286530	GO:0005886|GO:0045028|GO:0035589|GO:0016021	NM_178129	A_24_P340128|286530	3.65294e-17	down	26.7601
	143	DSC3	desmocollin 3	Hs.41690	chr18	1825	GO:0030057|GO:0005886|GO:0045295|GO:0005509|GO:0050821|GO:0005576|GO:0001701|GO:0005737|GO:0016020|GO:0005911|GO:0016021|GO:0007155|GO:0007156	NM_024423	A_24_P344416,A_23_P208029|1825	4.1763e-17	up	92.5217
	144	DUOXA1	dual oxidase maturation factor 1	Hs.356664	chr15	90527	GO:0005886|GO:0045666|GO:0005789|GO:0016021|GO:0015031|GO:2000379	NM_001276267	A_24_P44453|90527	4.26723e-17	up	29.1318
	145	SERPINB5	serpin peptidase inhibitor, clade B (ovalbumin), member 5	Hs.55279	chr18	5268	GO:0030162|GO:0010951|GO:0005515|GO:0050678|GO:0005737|GO:0030198|GO:0004867|GO:0060512|GO:0006928|GO:0005615|GO:0002009|GO:0070062	NM_002639	A_24_P212086,A_23_P208126|5268	4.67343e-17	up	65.4446
	146	UBASH3A	ubiquitin associated and SH3 domain containing A	Hs.473912	chr21	53347	GO:0008152|GO:0005634|GO:0003824|GO:0001817|GO:0050860|GO:0005829	NM_018961	A_23_P6293|53347	5.31472e-17	down	28.307
	147	IL36RN	interleukin 36 receptor antagonist	Hs.516301	chr2	26525	GO:0005149|GO:0001960|GO:0032715|GO:0005152|GO:0005615|GO:0005125	NM_012275	A_23_P39856,A_24_P68783|26525	5.73139e-17	up	130.647
	148	CDO1	cysteine dioxygenase type 1	Hs.442378	chr5	1036	GO:0045471|GO:0006534|GO:0051384|GO:0044281|GO:0051591|GO:0008198|GO:0005829|GO:0034641|GO:0000096|GO:0006954|GO:0000097|GO:0007595|GO:0000098|GO:0033762|GO:0017172|GO:0042412|GO:0043200|GO:0019448|GO:0055114	NM_001801	A_23_P30294|1036	6.51368e-17	down	50.0609
	149	CAPS	calcyphosine	Hs.584744	chr19	828	GO:0035556|GO:0005737|GO:0005886|GO:0005509|GO:0005634|GO:0070062	NM_004058	A_23_P78958,A_24_P313993|828	7.04888e-17	down	40.1838
	150	AREG	amphiregulin	Hs.270833	chr4	374	GO:0005515|GO:0009986|GO:0007186|GO:0007173|GO:0008283|GO:0045740|GO:0007267|GO:0016021|GO:0008083|GO:0005615|GO:0005125	NM_001657	A_23_P259071|374	9.22635e-17	up	146.551
	151	OVOL1	ovo-like zinc finger 1	Hs.134434	chr11	5017	GO:0006366|GO:0051729|GO:0001822|GO:0000981|GO:0005634|GO:0000122|GO:0007283|GO:0003677|GO:0046872|GO:0009913|GO:0001078|GO:0007010|GO:0007498	NM_004561	A_23_P202810,A_23_P326700|5017	1.23878e-16	up	35.0724
	152	CLCA2	chloride channel accessory 2	Hs.241551	chr1	9635	GO:0030054|GO:0009925|GO:0005887|GO:0006810|GO:0005576|GO:0007155|GO:0005254|GO:0015276	NM_006536	A_23_P397248|9635	1.23905e-16	up	104.432
	153	GPR115	G protein-coupled receptor 115	Hs.150131	chr6	221393	GO:0007186|GO:0005886|GO:0007218|GO:0004930|GO:0016021	NM_153838	A_23_P7866,A_24_P337671|221393	1.48784e-16	up	43.1964
	154	NEFL	neurofilament, light polypeptide	Hs.521461	chr8	4747	GO:0005515|GO:0008219|GO:0030424|GO:0008090|GO:0045109|GO:0005883|GO:0007268|GO:0008022|GO:0042802|GO:0005829|GO:0005737|GO:0033596|GO:0005200|GO:0033693|GO:0019896|GO:0008089|GO:0030674	NM_006158	A_23_P71492,A_24_P18137|4747	1.59446e-16	up	123.694
	155	DHRS2	dehydrogenase/reductase (SDR family) member 2	Hs.272499	chr14	10202	GO:0043066|GO:0004090|GO:0008285|GO:0009636|GO:0005634|GO:0005635|GO:0005739|GO:0005737|GO:0005759|GO:0008207|GO:0034599|GO:0043011|GO:0070062|GO:0055114	NM_182908	A_23_P48570,A_23_P321501|10202	1.78672e-16	up	50.1305
	156	FCRL3	Fc receptor-like 3	Hs.292449	chr1	115352	GO:0005886|GO:0016021	NM_052939	A_23_P103803,A_23_P358438|115352	1.98945e-16	down	25.4638
	157	CNR2	cannabinoid receptor 2 (macrophage)	Hs.73037	chr1	1269	GO:0005886|GO:0045759|GO:0033004|GO:0019233|GO:0030425|GO:0004949|GO:0031234|GO:0001975|GO:0006955|GO:0006954|GO:0051001|GO:0005887|GO:0007187|GO:0050728|GO:0032496|GO:0043204|GO:0032229	NM_001841///XM_005245737	A_23_P310931,A_32_P48054|1269	2.24316e-16	down	48.6549
	158	IGJ	immunoglobulin J polypeptide, linker protein for immunoglobulin alpha and mu polypeptides	Hs.643431	chr4	3512	GO:0071752|GO:0071756|GO:0071757|GO:0072562|GO:0071750|GO:0005615|GO:0003823|GO:0060267|GO:0071751|GO:0042803|GO:0006955|GO:0019862|GO:0003697|GO:0001895|GO:0032461|GO:0070062|GO:0034987|GO:0042834|GO:0071748|GO:0031210|GO:0005576|GO:0002250|GO:0003094|GO:0045087|GO:0019731	NM_144646	A_23_P167168|3512	2.55376e-16	down	45.4522
	159	LTF	lactotransferrin	Hs.529517	chr3	4057	GO:0005515|GO:0034145|GO:0071902|GO:0004252|GO:0033214|GO:1900229|GO:0042581|GO:0005634|GO:0005615|GO:0001817|GO:0051092|GO:0001895|GO:0006959|GO:0006508|GO:0097013|GO:0031665|GO:0043123|GO:0030141|GO:0033690|GO:0090382|GO:0008201|GO:0070062|GO:0043066|GO:2001205|GO:0051701|GO:0005506|GO:0032680|GO:0005576|GO:0003677|GO:0052572|GO:0006351|GO:2000308|GO:0002227|GO:0008199|GO:0045669|GO:0001503|GO:…	NM_002343	A_23_P166848|4057	2.8333e-16	down	636.108
	160	CCDC78	coiled-coil domain containing 78	Hs.381943	chr16	124093	GO:0042383|GO:0048471|GO:0016529|GO:0003009|GO:0005814|GO:0030030	NM_001031737	A_23_P354864|124093	2.85445e-16	down	38.9993
	161	SELP	selectin P (granule membrane protein 140kDa, antigen CD62)	Hs.73800	chr1	6403	GO:0005515|GO:0031088|GO:0005886|GO:0005634|GO:0042806|GO:0050900|GO:0050901|GO:0005615|GO:0033623|GO:0005737|GO:0006954|GO:0001948|GO:0070492|GO:0043208|GO:0010572|GO:0007159|GO:0032496|GO:0031092|GO:0033691|GO:0007155|GO:0008201|GO:0007157|GO:0005730|GO:0030168|GO:0014068|GO:0001530|GO:0050829|GO:0005887|GO:0007596|GO:0002687|GO:0002576|GO:0009897|GO:0048306	NM_003005	A_23_P137697|6403	3.19974e-16	down	86.1025
	162	TCL1A	T-cell leukemia/lymphoma 1A	Hs.2484	chr14	8115	GO:0005515|GO:0005783|GO:0019827|GO:0007275|GO:0045120|GO:0005938	NM_021966	A_23_P357717|8115	3.21767e-16	down	89.0766
	163	TFAP2A	transcription factor AP-2 alpha (activating enhancer binding protein 2 alpha)	Hs.519880	chr6	7020	GO:0005515|GO:0000987|GO:0044212|GO:0006366|GO:0000981|GO:0007605|GO:0000982|GO:0021559|GO:0042803|GO:0043231|GO:0009880|GO:0043524|GO:0010944|GO:0043525|GO:0014032|GO:0021623|GO:0005813|GO:0000976|GO:0001105|GO:0005794|GO:0030335|GO:0030501|GO:0042472|GO:0001106|GO:0003404|GO:0003713|GO:0042059|GO:0010842|GO:0000122|GO:0000978|GO:0003409|GO:0000979|GO:0045595|GO:0000980|GO:0045893|GO:0021884|GO:…	NM_001032280	A_32_P14187|7020	3.38759e-16	up	37.3086
	164	LINC01215	long intergenic non-protein coding RNA 1215		chr3	101929623		NR_110028	A_32_P203728|101929623	3.70543e-16	down	32.9917
	165	PLEK	pleckstrin	Hs.468840	chr2	5341	GO:0005515|GO:0060305|GO:0033625|GO:0031529|GO:0042803|GO:0006904|GO:0005829|GO:0005737|GO:0010925|GO:0070493|GO:0002244|GO:0030836|GO:0032233|GO:0010572|GO:0005080|GO:0010920|GO:0045744|GO:0031532|GO:0043325|GO:0046488|GO:0030168|GO:0005576|GO:0032587|GO:0070528|GO:0070527|GO:0070560|GO:0030845|GO:0007596|GO:0007229|GO:0030866|GO:0002576|GO:0030030|GO:0050849	NM_002664	A_23_P209678|5341	4.61761e-16	down	27.3278
	166	RGS20	regulator of G-protein signaling 20	Hs.368733	chr8	8601	GO:0043547|GO:0005515|GO:0005737|GO:0008277|GO:0005886|GO:0038032|GO:0005634|GO:0005096	NM_170587	A_23_P73097|8601	7.26636e-16	up	82.9934
	167	CD180	CD180 molecule	Hs.87205	chr5	4064	GO:0071222|GO:0006954|GO:0002322|GO:0005886|GO:0045087|GO:0031666|GO:0016021	NM_005582	A_23_P257815|4064	8.89483e-16	down	36.452
	168	LRRIQ1	leucine-rich repeats and IQ motif containing 1	Hs.402200	chr12	84125		NM_001079910	A_24_P410399|84125	9.17062e-16	down	27.7934
	169	CCL14	chemokine (C-C motif) ligand 14	Hs.740501	chr17	6358	GO:0008009|GO:0008284|GO:0006955|GO:0060326|GO:0006874|GO:0005615	NM_032963	A_23_P218369|6358	1.04556e-15	down	124.259
	170	IL20RB	interleukin 20 receptor beta	Hs.61232	chr3	53833	GO:0032703|GO:0002437|GO:0032753|GO:0048873|GO:0042015|GO:0032733|GO:0002765|GO:0001808|GO:0016021|GO:0032689|GO:0042130	NM_144717	A_23_P91850|53833	1.15292e-15	up	31.4294
	171	RBP5	retinol binding protein 5, cellular	Hs.246046	chr12	83758	GO:0005215|GO:0005737|GO:0016918|GO:0006810|GO:0005501|GO:0019841|GO:0070062	NM_031491	A_24_P386746|83758	1.3174e-15	down	32.1353
	172	GSTA1	glutathione S-transferase alpha 1	Hs.446309	chr6	2938	GO:0006805|GO:0030855|GO:0008152|GO:0006749|GO:0044281|GO:0004364|GO:0070062|GO:0005829	NM_145740	A_23_P135417|2938	1.33001e-15	down	160.6
	173	TLR9	toll-like receptor 9	Hs.87968	chr3	54106	GO:0032755|GO:0032717|GO:0034123|GO:0032715|GO:0034122|GO:0046330|GO:0005764|GO:0032757|GO:0002755|GO:0045078|GO:0043123|GO:0042742|GO:0032728|GO:0032760|GO:0032722|GO:0002224|GO:0045359|GO:0045087|GO:0045356|GO:0005789|GO:0050707|GO:0010008|GO:0034162|GO:0004888|GO:0008286|GO:0042346|GO:0005886|GO:0032733|GO:0005783|GO:0002237|GO:0032735|GO:0032009|GO:0016323|GO:0016324|GO:0005737|GO:0051092|GO:…	NM_017442	A_23_P132654|54106	1.76215e-15	down	26.0087
	174	DLEC1	deleted in lung and esophageal cancer 1	Hs.714499	chr3	9940	GO:0003674|GO:0005737|GO:0008285	NM_007335	A_23_P18282|9940	1.8565e-15	down	138.825
	175	CCDC180	coiled-coil domain containing 180	Hs.435629	chr9	100499483	GO:0016021|GO:0070062	NM_020893	A_32_P180315|100499483	1.86459e-15	down	32.6373
	176	HMGA2	high mobility group AT-hook 2	Hs.505924	chr12	8091	GO:0005515|GO:0003906|GO:0000988|GO:0030261|GO:0004677|GO:0006325|GO:0046332|GO:0035985|GO:0035986|GO:0007283|GO:0010564|GO:0035987|GO:0035988|GO:0032993|GO:0002062|GO:0045444|GO:0000975|GO:0008301|GO:0031492|GO:0001047|GO:0007275|GO:0000122|GO:0043922|GO:0043392|GO:0003131|GO:0006284|GO:0005654|GO:0045893|GO:0019899|GO:0045892|GO:0000737|GO:0008134|GO:0007095|GO:0021846|GO:0031507|GO:0030325|GO:…	NM_003483	A_23_P95930,A_24_P85099|8091	2.74277e-15	up	32.8462
	177	WNT7A	wingless-type MMTV integration site family, member 7A	Hs.72290	chr3	7476	GO:0070307|GO:0090263|GO:0046330|GO:0071560|GO:0030010|GO:0005615|GO:0005109|GO:0000578|GO:0002062|GO:0007548|GO:0014834|GO:0032355|GO:0048018|GO:0051965|GO:0009986|GO:0014719|GO:0005796|GO:0031133|GO:0005125|GO:0045165|GO:0050808|GO:0001502|GO:0005788|GO:0045893|GO:0042733|GO:0035567|GO:0021846|GO:0048103|GO:0005886|GO:0060066|GO:0009953|GO:0048864|GO:0007269|GO:0021707|GO:0008105|GO:0050768|GO:…	NM_004625	A_23_P258410|7476	2.79651e-15	up	26.0012
	178	VCAM1	vascular cell adhesion molecule 1	Hs.109225	chr1	7412	GO:0035924|GO:0060710|GO:0005886|GO:0005783|GO:0045471|GO:0019221|GO:0002102|GO:0030175|GO:0050901|GO:0005615|GO:0010043|GO:0007507|GO:0030198|GO:0010212|GO:0071356|GO:0042102|GO:0030183|GO:0032496|GO:0007159|GO:0022614|GO:0016032|GO:0071333|GO:0007155|GO:0050839|GO:0007157|GO:0070062|GO:0060333|GO:0001666|GO:0002526|GO:0005794|GO:0009986|GO:0007584|GO:0007568|GO:0045177|GO:0002544|GO:0042383|GO:…	NM_001078	A_23_P34345|7412	2.95922e-15	down	38.1103
	179	MSMB	microseminoprotein, beta-	Hs.255462	chr10	4477	GO:0008150|GO:0003674|GO:0005634|GO:0005615	NM_002443	A_23_P75024,A_24_P146683|4477	3.24691e-15	down	168.716
	180	HAS3	hyaluronan synthase 3	Hs.592069	chr16	3038	GO:0005886|GO:0005975|GO:0036117|GO:0044281|GO:0045226|GO:0085029|GO:1900106|GO:0005887|GO:0030213|GO:0030212|GO:0050501|GO:0016021|GO:0045893|GO:0030203	NM_138612///NM_005329	A_23_P357229,A_23_P393034|3038	3.31066e-15	up	46.2889
	181	CLECL1	C-type lectin-like 1	Hs.734740	chr12	160365	GO:0005886|GO:0016021	NM_172004	A_23_P321984|160365	3.45414e-15	down	25.9743
	182	FOSB	FBJ murine osteosarcoma viral oncogene homolog B	Hs.590958	chr19	2354	GO:0051412|GO:0007565|GO:0003700|GO:0006366|GO:0042493|GO:0005634|GO:0043278|GO:0000122|GO:0051591|GO:0003677|GO:0032870|GO:0009612|GO:0043565|GO:0003690|GO:0071277|GO:0032570|GO:0008134	NM_006732	A_23_P429998|2354	4.32845e-15	up	26.5303
	183	IGFBP6	insulin-like growth factor binding protein 6	Hs.274313	chr12	3489	GO:0007165|GO:0008285|GO:0005794|GO:0031994|GO:0005576|GO:0044267|GO:0005615|GO:0001558|GO:0070062	NM_002178	A_23_P139912|3489	4.73266e-15	up	44.2678
	184	GPR158	G protein-coupled receptor 158	Hs.499108	chr10	57512	GO:0008277|GO:0007186|GO:0005886|GO:0004930|GO:0016021|GO:0072659	NM_020752	A_24_P349117|57512	4.93354e-15	up	37.7568
	185	FOXL2	forkhead box L2	Hs.289292	chr3	668	GO:0005515|GO:0007389|GO:0003700|GO:0006366|GO:0003705|GO:0005634|GO:0042703|GO:0030154|GO:0051090|GO:0001541|GO:0003690|GO:0045944|GO:0048048|GO:0031624|GO:0043028|GO:0005667|GO:0043065|GO:0008301|GO:0030331|GO:0000122|GO:0003677|GO:0043280|GO:0043565|GO:0019101|GO:0006309|GO:0002074|GO:0045893|GO:0045892|GO:0060014|GO:0008134	NM_023067	A_23_P110052|668	5.0541e-15	up	82.8606
	186	FST	follistatin	Hs.9914	chr5	10468	GO:0005515|GO:0007389|GO:0007276|GO:0043395|GO:0005576|GO:0005634|GO:0032926|GO:0000122|GO:0030509|GO:0043616|GO:0031069|GO:0008585|GO:0051798|GO:0005737|GO:0048185|GO:0002244|GO:0042475|GO:0045596|GO:0004871	NM_013409	A_23_P110531|10468	5.10288e-15	up	44.1065
	187	KRT34	keratin 34	Hs.296942	chr17	3885	GO:0005882|GO:0008544|GO:0005198|GO:0005615|GO:0070062	NM_021013	A_23_P101054|3885	5.74165e-15	up	43.6915
	188	E2F5	E2F transcription factor 5, p130-binding	Hs.445758	chr8	1875	GO:0005515|GO:0005667|GO:0010467|GO:0003700|GO:0006367|GO:0003677|GO:0006351|GO:0005737|GO:0045944|GO:0051726|GO:0009887|GO:0005654|GO:0007179|GO:0000278|GO:0008134	NM_001951	A_23_P31721|1875	6.25772e-15	down	33.0193
	189	COCH	cochlin	Hs.21016	chr14	1690	GO:0005515|GO:0008360|GO:0007605|GO:0005578|GO:0070062	NM_004086	A_24_P184799,A_24_P184803|1690	7.11239e-15	down	29.9601
	190	DNAI2	dynein, axonemal, intermediate chain 2	Hs.147472	chr17	64446	GO:0042384|GO:0005930|GO:0008152|GO:0005874|GO:0005858|GO:0003777		A_23_P169966|64446	7.45388e-15	down	33.0705
	191	TGM1	transglutaminase 1	Hs.508950	chr14	7051	GO:0005515|GO:0031424|GO:0031224|GO:0001533|GO:0046872|GO:0005913|GO:0018149|GO:0030216|GO:0003810|GO:0009887|GO:0043163|GO:0006464|GO:0070062	NM_000359	A_23_P65618|7051	8.41016e-15	up	46.5507
	192	TRAT1	T cell receptor associated transmembrane adaptor 1	Hs.138701	chr3	50852	GO:0050852|GO:0048011|GO:0005886|GO:0048015|GO:0050862|GO:0050850|GO:0007165|GO:0006968|GO:0007173|GO:0005887|GO:0008543|GO:0042101|GO:0045087|GO:0001920|GO:0005068|GO:0038095|GO:0051051	NM_016388	A_23_P212568|50852	8.494e-15	down	26.003
	193	S100A7A	S100 calcium binding protein A7A	Hs.442337	chr1	338324	GO:0005737|GO:0005509	NM_176823	A_24_P280274|338324	1.36605e-14	up	435.073
	194	SHISA8	shisa family member 8		chr22	440829	GO:0016021	XM_006724254	A_32_P53603|440829	1.41378e-14	down	26.9509
	195	SLC39A2	solute carrier family 39 (zinc transporter), member 2	Hs.175783	chr14	29986	GO:0071577|GO:0005886|GO:0005385|GO:0005887|GO:0016023|GO:0006829|GO:0055085	NM_014579	A_23_P128855|29986	1.63202e-14	up	25.3701
	196	GSTA5	glutathione S-transferase alpha 5	Hs.646984	chr6	221357	GO:0005737|GO:0006749|GO:0004364	NM_153699	A_23_P93141|221357	1.66201e-14	down	127.131
	197	GP1BA	glycoprotein Ib (platelet), alpha polypeptide	Hs.1472	chr17	2811	GO:0005515|GO:0005886|GO:0015057|GO:0030168|GO:0031362|GO:0000902|GO:0016020|GO:0030193|GO:0070493|GO:0005887|GO:0007596|GO:0007597|GO:0007155|GO:0042730|GO:0007166	NM_000173	A_23_P152926,A_24_P270829|2811	1.8589e-14	down	30.0411
	198	EREG	epiregulin	Hs.115263	chr4	2069	GO:0005515|GO:0005154|GO:0008284|GO:0008285|GO:0042700|GO:0019221|GO:0050680|GO:0007267|GO:0043434|GO:0048146|GO:0001819|GO:0001556|GO:0005615|GO:0009653|GO:0007173|GO:0045860|GO:0009887|GO:0051781|GO:0048160|GO:0042108|GO:0045410|GO:0048011|GO:0051151|GO:0048015|GO:0045741|GO:0045740|GO:0045840|GO:0005576|GO:0001525|GO:0048661|GO:0043616|GO:0045089|GO:0005887|GO:0008543|GO:0030216|GO:0045087|GO:…	NM_001432	A_23_P41344,A_24_P217520|2069	3.20713e-14	up	77.5608
	199	CETP	cholesteryl ester transfer protein, plasma	Hs.89538	chr16	1071	GO:0017127|GO:0070328|GO:0044281|GO:0030301|GO:0005615|GO:0010874|GO:0008289|GO:0015914|GO:0015485|GO:0034364|GO:0070062|GO:0008203|GO:0042632|GO:0010745|GO:0043691|GO:0055088|GO:0031210|GO:0005576|GO:0005548|GO:0031982|GO:0006898|GO:0034372|GO:0034374|GO:0006869|GO:0034375|GO:0042157|GO:0055091|GO:0006641|GO:0046470|GO:0005319|GO:0017129	NM_000078	A_23_P49376|1071	3.37315e-14	down	42.0959
	200	BDKRB1	bradykinin receptor B1	Hs.525572	chr14	623	GO:0005515|GO:0043005|GO:0042277|GO:0004947|GO:0030308|GO:0005886|GO:0005783|GO:0045776|GO:0007204|GO:0007205|GO:0019233|GO:0009612|GO:0006954|GO:0016477|GO:0005887|GO:0002687|GO:0032496|GO:0001933|GO:0051281	NM_000710	A_23_P128744,A_24_P919850|623	4.23999e-14	up	43.9678
	201	MAFA	v-maf avian musculoaponeurotic fibrosarcoma oncogene homolog A	Hs.521914	chr8	389692	GO:0043565|GO:0006355|GO:0003700|GO:0046982|GO:0007263|GO:0045944|GO:0005634|GO:0030073|GO:0003677|GO:0042803|GO:0006351|GO:0009749	NM_201589	A_24_P127719|389692	5.20741e-14	up	27.336
	202	SCUBE2	signal peptide, CUB domain, EGF-like 2	Hs.523468	chr11	57758	GO:0005509|GO:0005576	NM_020974	A_23_P105144|57758	5.40933e-14	down	33.9612
	203	FAM92B	family with sequence similarity 92, member B	Hs.125713	chr16	339145		NM_198491	A_32_P56624|339145	6.2714e-14	down	44.1965
	204	KLK7	kallikrein-related peptidase 7	Hs.151254	chr19	5650	GO:0097209|GO:0022617|GO:0008544|GO:0004252|GO:0030198|GO:0006508|GO:0008236|GO:0005576	NM_005046	A_23_P39056|5650	7.97185e-14	up	625.754
	205	FAM47E	family with sequence similarity 47, member E	Hs.720509	chr4	100129583		NM_001242936	A_32_P83811|100129583	8.00164e-14	down	37.927
	206	RSPH1	radial spoke head 1 homolog (Chlamydomonas)	Hs.661069	chr21	89765	GO:0035082|GO:0007126|GO:0031514|GO:0005634|GO:0005829	NM_080860	A_23_P102950|89765	9.59267e-14	down	90.2214
	207	VPREB3	pre-B lymphocyte 3	Hs.136713	chr22	29802	GO:0005783	NM_013378	A_23_P166371|29802	1.10666e-13	down	29.5531
	208	IL22RA1	interleukin 22 receptor, alpha 1	Hs.110915	chr1	58985	GO:0050829|GO:0008150|GO:0042015|GO:0019221|GO:0016021|GO:0004904	NM_021258	A_24_P413479,A_23_P62607|58985	1.20337e-13	up	41.0358
	209	SPAG8	sperm associated antigen 8	Hs.256747	chr9	26206	GO:0008017|GO:0008150|GO:0003674|GO:0016020|GO:0001669|GO:0045944|GO:0005634|GO:0032092	NM_172312	A_24_P412036|26206	1.42093e-13	down	51.7712
	210	TIMD4	T-cell immunoglobulin and mucin domain containing 4	Hs.334907	chr5	91937	GO:0016021	NM_138379	A_23_P7503|91937	1.52637e-13	down	75.4527
	211	MS4A8	membrane-spanning 4-domains, subfamily A, member 8	Hs.150878	chr11	83661	GO:0016021	NM_031457	A_23_P139146|83661	1.67364e-13	down	109.56
	212	RDH12	retinol dehydrogenase 12 (all-trans/9-cis/11-cis)	Hs.415322	chr14	145226	GO:0005622|GO:0005515|GO:0007603|GO:0042572|GO:0045494|GO:0004745|GO:0007601|GO:0001523|GO:0060342|GO:0055114	NM_152443	A_23_P37088|145226	1.68644e-13	up	96.0438
	213	TNFRSF17	tumor necrosis factor receptor superfamily, member 17	Hs.2556	chr16	608	GO:0007165|GO:0005031|GO:0005886|GO:0008283|GO:0007275|GO:0004872|GO:0016021|GO:0033209|GO:0012505|GO:0002376	NM_001192	A_23_P37736|608	1.73677e-13	down	56.6995
	214	PLAC1	placenta-specific 1	Hs.496811	chrX	10761	GO:0003674|GO:0090214|GO:0005576|GO:0005575|GO:0001890	NM_021796	A_23_P148609|10761	1.94276e-13	up	43.1368
	215	HAPLN1	hyaluronan and proteoglycan link protein 1	Hs.2799	chr5	1404	GO:0031012|GO:0005540|GO:0030198|GO:0005578|GO:0005576|GO:0007155	NM_001884	A_23_P7727|1404	2.23193e-13	up	27.5064
	216	S100A12	S100 calcium binding protein A12	Hs.19413	chr1	6283	GO:0005515|GO:0045576|GO:0050663|GO:0006805|GO:0005886|GO:0050832|GO:0005634|GO:0005829|GO:0005737|GO:0006954|GO:0051092|GO:0050786|GO:0043406|GO:0031640|GO:0005856|GO:0043123|GO:0042742|GO:0005507|GO:0005509|GO:0030593|GO:0005576|GO:0002548|GO:0045087|GO:0050729|GO:0008270	NM_005621	A_23_P74001|6283	2.25729e-13	up	68.7174
	217	GSTA2	glutathione S-transferase alpha 2	Hs.94107	chr6	2939	GO:0006805|GO:0030855|GO:0006749|GO:0044281|GO:0004364|GO:0005829	NM_000846	A_23_P214300,A_24_P300394|2939	2.34508e-13	down	48.7592
	218	MIR31HG	MIR31 host gene (non-protein coding)	Hs.458096	chr9	554202		NR_027054	A_32_P82462|554202	2.59251e-13	up	32.7484
	219	C2orf40	chromosome 2 open reading frame 40	Hs.43125	chr2	84417	GO:0030133|GO:0008054|GO:0005615|GO:0070314|GO:0090398	NM_032411	A_23_P56433|84417	2.61172e-13	down	93.1054
	220	POU2AF1	POU class 2 associating factor 1	Hs.654525	chr11	5450	GO:0005515|GO:0003712|GO:0006355|GO:0006366|GO:0006959|GO:0003713|GO:0005634|GO:0003677	NM_006235	A_23_P312920|5450	2.71578e-13	down	28.6692
	221	VSNL1	visinin-like 1	Hs.444212	chr2	7447	GO:0005509	NM_003385	A_23_P209978|7447	2.72714e-13	up	37.4215
	222	KLK10	kallikrein-related peptidase 10	Hs.275464	chr19	5655	GO:0007049|GO:0004252|GO:0006508|GO:0008236|GO:0005576	NM_002776	A_24_P399490|5655	2.85761e-13	up	85.1907
	223	TSPAN8	tetraspanin 8	Hs.170563	chr12	7103	GO:0007165|GO:0030195|GO:0006486|GO:0016021|GO:0004871|GO:0005764	NM_004616	A_23_P36531|7103	2.92553e-13	down	52.7771
	224	TNFRSF12A	tumor necrosis factor receptor superfamily, member 12A	Hs.355899	chr16	51330	GO:0006931|GO:0005515|GO:0061041|GO:2001238|GO:0043065|GO:0009986|GO:0005886|GO:0045773|GO:0006915|GO:0016021|GO:0001525|GO:0001726	NM_016639	A_23_P49338|51330	3.285e-13	up	29.8181
	225	PTGDS	prostaglandin D2 synthase 21kDa (brain)	Hs.446429	chr9	5730	GO:0005791|GO:0019369|GO:0019371|GO:0005215|GO:0048471|GO:0031965|GO:0005504|GO:0005794|GO:0045187|GO:0004667|GO:0051384|GO:0005576|GO:0044281|GO:0005615|GO:0001516|GO:0005501|GO:0005789|GO:0006810|GO:0070062	NM_000954	A_23_P146554|5730	3.6799e-13	down	58.7976
	226	MEOX2	mesenchyme homeobox 2	Hs.170355	chr7	4223	GO:0005515|GO:0001757|GO:0008015|GO:0001205|GO:0007275|GO:0001525|GO:0000978|GO:0043565|GO:0001077|GO:0005737|GO:0016607|GO:0007519|GO:0070997|GO:0045944|GO:0060021|GO:0060173|GO:0000980	NM_005924	A_24_P106624|4223	5.2389e-13	down	25.6225
	227	AGR3	anterior gradient 3	Hs.100686	chr7	155465	GO:0005515|GO:0008150|GO:0002162|GO:0005576	NM_176813	A_23_P42811|155465	5.72909e-13	down	55.9066
	228	GAST	gastrin	Hs.2681	chr17	2520	GO:0005515|GO:0007165|GO:0007186|GO:0005179|GO:0005576	NM_000805	A_23_P159191|2520	5.88887e-13	up	26.4024
	229	SLITRK6	SLIT and NTRK-like family, member 6	Hs.525105	chr13	84189	GO:0009986|GO:0007605|GO:0007409|GO:0007416|GO:0021562|GO:0001964|GO:0060384|GO:0035264|GO:0005887|GO:0060005|GO:0090102|GO:0002093|GO:0007601	NM_032229	A_23_P65307|84189	6.01538e-13	up	28.6212
	230	CA12	carbonic anhydrase XII	Hs.210995	chr15	771	GO:0005886|GO:0015701|GO:0008270|GO:0044281|GO:0016021|GO:0004089|GO:0006730	NM_001218	A_24_P330518,A_23_P163336,A_23_P163338,A_23_P372234|771	6.74461e-13	up	60.5036
	231	LOC101927931	uncharacterized LOC101927931	Hs.158951	chr19	101927931		NR_110724	A_32_P53234|101927931	8.01788e-13	down	25.9383
	232	LRRC48	leucine rich repeat containing 48	Hs.579264	chr17	83450	GO:0005737	NM_031294	A_24_P270971,A_23_P255701|83450	8.4326e-13	down	28.6206
	233	SDR9C7	short chain dehydrogenase/reductase family 9C, member 7	Hs.380178	chr12	121214	GO:0005737|GO:0005730|GO:0004745|GO:0055114	NM_148897	A_23_P25086,A_23_P371758|121214	9.06393e-13	up	31.7183
	234	FAM154B	family with sequence similarity 154, member B	Hs.459117	chr15	283726		NM_001008226	A_24_P247026|283726	9.41014e-13	down	32.5688
	235	HSPB3	heat shock 27kDa protein 3	Hs.41707	chr5	8988	GO:0006986|GO:0008219|GO:0005737|GO:0005634	NM_006308	A_23_P92730|8988	9.72653e-13	up	58.8679
	236	IGFL2	IGF-like family member 2	Hs.99376	chr19	147920	GO:0005576	NM_001002915	A_23_P153571|147920	9.76167e-13	up	71.8032
	237	DSG1	desmoglein 1	Hs.2633	chr18	1828	GO:0030057|GO:0045295|GO:0005886|GO:0060135|GO:0005509|GO:0050821|GO:0006915|GO:0016328|GO:0006921|GO:0005829|GO:0016339|GO:0016337|GO:0016324|GO:0005911|GO:0015643|GO:0032570|GO:0007043|GO:0009898|GO:0016021|GO:0007156|GO:0070062	NM_001942	A_23_P164504|1828	1.012e-12	up	115.743
	238	CDH16	cadherin 16, KSP-cadherin	Hs.513660	chr16	1014	GO:0005886|GO:0005509|GO:0016021|GO:0007155|GO:0007156	NM_004062	A_23_P100240|1014	1.10805e-12	up	34.5618
	239	CARD18	caspase recruitment domain family, member 18	Hs.56279	chr11	59082	GO:0010951|GO:0005622|GO:0006954|GO:0004869|GO:0042981|GO:0005575	NM_021571	A_23_P86975|59082	1.1293e-12	up	77.114
	240	PIGR	polymeric immunoglobulin receptor	Hs.497589	chr1	5284	GO:0043235|GO:0007173|GO:0005886|GO:0002415|GO:0005887|GO:0001895|GO:0001792|GO:0038093|GO:0043113|GO:0005615|GO:0001580|GO:0070062	NM_002644	A_23_P149517,A_24_P844984|5284	1.2907e-12	down	142.57
	241	FAM46B	family with sequence similarity 46, member B	Hs.632378	chr1	115572		NM_052943	A_23_P12199|115572	1.30883e-12	up	26.2629
	242	BPIFB1	BPI fold containing family B, member 1	Hs.65551	chr20	92747	GO:0034144|GO:0003674|GO:0005576|GO:0005615|GO:0070062|GO:0008289|GO:0002227	NM_033197	A_23_P154784|92747	1.32456e-12	down	566.926
	243	ENDOU	endonuclease, polyU-specific	Hs.997	chr12	8909	GO:0007565|GO:0030145|GO:0005886|GO:0003723|GO:0005576|GO:0004521|GO:0005615|GO:0006898|GO:0005737|GO:0006955|GO:0006508|GO:0008236|GO:0030247|GO:0008083|GO:0005044	NM_006025	A_24_P347310,A_24_P52887|8909	1.43979e-12	up	27.0502
	244	ZMYND10	zinc finger, MYND-type containing 10	Hs.526735	chr3	51364	GO:0044458|GO:0005515|GO:0036159|GO:0005737|GO:0034451|GO:0036158|GO:0046872	NM_015896	A_23_P29663|51364	1.47189e-12	down	47.2265
	245	RSPH4A	radial spoke head 4 homolog A (Chlamydomonas)	Hs.160380	chr6	345895	GO:0003674|GO:0035082|GO:0031514|GO:0005930|GO:0005730|GO:0005634|GO:0003341|GO:0005856|GO:0001534	NM_001010892	A_24_P331779,A_32_P137920|345895	1.48489e-12	down	25.0164
	246	CA9	carbonic anhydrase IX	Hs.63287	chr9	768	GO:0005886|GO:0042493|GO:0005730|GO:0071456|GO:0061418|GO:0031528|GO:0004089|GO:0044281|GO:0033574|GO:0046903|GO:0016323|GO:0015701|GO:0008270|GO:0016021|GO:0002009|GO:0006730	NM_001216	A_23_P157793|768	1.54073e-12	up	61.9659
	247	GSTA3	glutathione S-transferase alpha 3	Hs.102484	chr6	2940	GO:0006805|GO:0006749|GO:0044281|GO:0004364|GO:0005829	NM_000847	A_23_P253495|2940	1.57889e-12	down	46.3287
	248	IL36G	interleukin 36, gamma	Hs.211238	chr2	56300	GO:0032755|GO:0006955|GO:0005149|GO:0006954|GO:0007267|GO:0005615|GO:0005125	NM_019618	A_23_P17053|56300	1.73696e-12	up	148.261
	249	SLC44A4	solute carrier family 44, member 4	Hs.335355	chr6	80736	GO:0005886|GO:0030307|GO:0008292|GO:0044281|GO:0016021|GO:0006644|GO:0055085|GO:0070062|GO:0046474|GO:0006656	NM_025257	A_23_P93349,A_24_P684183|80736	1.79547e-12	down	33.8822
	250	CP	ceruloplasmin (ferroxidase)	Hs.558314	chr3	1356	GO:0006879|GO:0004322|GO:0005507|GO:0051087|GO:0072562|GO:0005576|GO:0005765|GO:0055085|GO:0005615|GO:0006825|GO:0070062|GO:0055114	NM_000096	A_23_P414793|1356	1.90275e-12	down	82.9394
	251	MZB1	marginal zone B and B1 cell-specific protein	Hs.409563	chr5	51237	GO:2001274|GO:0005515|GO:0008284|GO:0005737|GO:0034663|GO:0042127|GO:0006915|GO:0005788|GO:0030888|GO:0005576|GO:0033622|GO:0002642	NM_016459	A_23_P84596|51237	2.59424e-12	down	33.8904
	252	CD1C	CD1c molecule	Hs.132448	chr1	911	GO:0071723|GO:0030881|GO:0051861|GO:0005886|GO:0005887|GO:0030884|GO:0030883|GO:0048007|GO:0010008|GO:0002286	NM_001765	A_23_P51767|911	2.76547e-12	down	26.3991
	253	TFF3	trefoil factor 3 (intestinal)	Hs.82961	chr21	7033	GO:0003674|GO:0007586|GO:0043434|GO:0006952|GO:0005576|GO:0030141|GO:0032579|GO:0070062	NM_003226	A_24_P245778,A_24_P289208,A_23_P393099,A_23_P257296|7033	2.98758e-12	down	41.0659
	254	C10orf107	chromosome 10 open reading frame 107	Hs.673160	chr10	219621		NM_173554	A_32_P8156|219621	3.63806e-12	down	25.2098
	255	SHISA3	shisa family member 3	Hs.370904	chr4	152573	GO:0005789|GO:0007275|GO:0016021	NM_001080505	A_23_P41476|152573	3.81385e-12	down	32.8865
	256	ADRA2A	adrenoceptor alpha 2A	Hs.249159	chr10	150	GO:0005515|GO:0032811|GO:0043268|GO:0045202|GO:0001819|GO:0031696|GO:0042803|GO:0019229|GO:0042596|GO:0070473|GO:0051926|GO:0046676|GO:0007565|GO:0002526|GO:0030335|GO:0019901|GO:0046982|GO:0035625|GO:0045741|GO:0030168|GO:0010700|GO:0004938|GO:0043235|GO:0031692|GO:0007186|GO:0005887|GO:0071878|GO:0051044|GO:0008284|GO:0050995|GO:0030036|GO:0005886|GO:0090303|GO:0030818|GO:0006928|GO:0051379|GO:…	NM_000681	A_23_P138706|150	4.12613e-12	down	26.5182
	257	IVL	involucrin	Hs.516439	chr1	3713	GO:0005737|GO:0018149|GO:0030216|GO:0010224|GO:0005198|GO:0031424|GO:0018153|GO:0030674|GO:0001533|GO:0070062	NM_005547	A_23_P353524|3713	4.14942e-12	up	93.9098
	258	CCDC135	coiled-coil domain containing 135	Hs.513635	chr16	84229	GO:0005929|GO:0005737|GO:0007283|GO:0030154	NM_032269	A_23_P129367|84229	4.19774e-12	down	26.0762
	259	NME5	NME/NM23 family member 5	Hs.730856	chr5	8382	GO:0006241|GO:0003351|GO:0007286|GO:0004550|GO:0036126|GO:0005575|GO:0007283|GO:0005524|GO:0006165|GO:0006228|GO:0042384|GO:0006183|GO:0021591|GO:0009116	NM_003551	A_23_P156402|8382	4.28059e-12	down	30.9031
	260	CCDC173	coiled-coil domain containing 173	Hs.370111	chr2	129881		NM_001085447	A_24_P349145|129881	4.49195e-12	down	26.786
	261	CD22	CD22 molecule	Hs.579691	chr19	933	GO:0005515|GO:0005887|GO:0007155|GO:0009897|GO:0070062	NM_001771	A_23_P209055,A_23_P351286,A_24_P254106|933	4.5704e-12	down	50.8082
	262	TTC29	tetratricopeptide repeat domain 29	Hs.378893	chr4	83894		NM_031956	A_23_P92517|83894	9.97752e-12	down	48.1782
	263	PCSK9	proprotein convertase subtilisin/kexin type 9	Hs.18844	chr1	255738	GO:0005515|GO:0048471|GO:0016540|GO:0010469|GO:0004252|GO:0005783|GO:0070326|GO:0043621|GO:0005764|GO:0005615|GO:0043523|GO:0005737|GO:0043525|GO:0030182|GO:0034190|GO:0006508|GO:0001920|GO:0010989|GO:0022008|GO:0008203|GO:0009267|GO:0042632|GO:0005791|GO:0032869|GO:0005794|GO:0009986|GO:0005770|GO:0001822|GO:0030169|GO:0006915|GO:0031232|GO:0001889|GO:0032803|GO:0032802|GO:0019871|GO:0042157|GO:…	NM_174936	A_32_P142440|255738	1.08818e-11	up	45.6102
	264	DYNLRB2	dynein, light chain, roadblock-type 2	Hs.98849	chr16	83657	GO:0008152|GO:0005874|GO:0006810|GO:0005868|GO:0003777|GO:0070062|GO:0007018	NM_130897	A_23_P94840|83657	1.39259e-11	down	36.1312
	265	ADAMDEC1	ADAM-like, decysin 1	Hs.521459	chr8	27299	GO:0007162|GO:0006955|GO:0006508|GO:0008270|GO:0005576|GO:0005575|GO:0004222	NM_014479	A_23_P256425|27299	1.41436e-11	down	28.218
	266	AICDA	activation-induced cytidine deaminase	Hs.149342	chr12	57379	GO:0005515|GO:0006397|GO:0009972|GO:0045190|GO:0005634|GO:0016445|GO:0016446|GO:0090310|GO:0000178|GO:0005737|GO:0071222|GO:0030183|GO:0080111|GO:0004126|GO:0008270	NM_020661	A_23_P36641|57379	1.42459e-11	down	141.175
	267	IRX4	iroquois homeobox 4	Hs.196927	chr5	50805	GO:0043565|GO:0007507|GO:0006355|GO:0003700|GO:0005634|GO:0048561	NM_016358	A_23_P110837,A_24_P20795|50805	1.43469e-11	up	38.2598
	268	KLK5	kallikrein-related peptidase 5	Hs.50915	chr19	25818	GO:0005515|GO:0045745|GO:0097209|GO:0008544|GO:0004252|GO:0006508|GO:0008236|GO:0008233|GO:0005615	NM_012427	A_23_P153480|25818	1.46551e-11	up	172.328
	269	TENM2	teneurin transmembrane protein 2	Hs.631957	chr5	57451	GO:0005515|GO:0043005|GO:0030054|GO:0035584|GO:0005886|GO:0005783|GO:0051491|GO:0045202|GO:0005634|GO:0030175|GO:0030425|GO:0042803|GO:0030426|GO:0016337|GO:0043197|GO:0007411|GO:0005911|GO:0045211|GO:0050839|GO:0007157|GO:0005794|GO:0046982|GO:0005102|GO:0000122|GO:0006351|GO:0007165|GO:0005887|GO:0016605	NM_001122679	A_24_P299474|57451	1.48208e-11	up	30.7539
	270	CYP4B1	cytochrome P450, family 4, subfamily B, polypeptide 1	Hs.436317	chr1	1580	GO:0006805|GO:0005506|GO:0070330|GO:0018879|GO:0044281|GO:0019825|GO:0042738|GO:0008144|GO:0018585|GO:0018917|GO:0005789|GO:0020037|GO:0055114	NM_000779	A_23_P114713|1580	1.61791e-11	down	48.0117
	271	MYBPC1	myosin binding protein C, slow type	Hs.654589	chr12	4604	GO:0005515|GO:0032982|GO:0030049|GO:0003779|GO:0030016|GO:0008307|GO:0007155|GO:0031432|GO:0005829	NM_206819	A_23_P128362|4604	1.61969e-11	down	54.8957
	272	SPINK6	serine peptidase inhibitor, Kazal type 6	Hs.334274	chr5	404203	GO:0010951|GO:0004867|GO:0005576	NM_205841	A_23_P92909|404203	1.87381e-11	up	161.628
	273	C9orf24	chromosome 9 open reading frame 24	Hs.50334	chr9	84688	GO:0048471|GO:0043014|GO:0002177|GO:0005634|GO:0007283|GO:0043623|GO:0030154	NM_032596	A_23_P217009|84688	1.90561e-11	down	63.4885
	274	UPK1B	uroplakin 1B	Hs.271580	chr3	7348	GO:0016324|GO:0005198|GO:0030855|GO:0016021|GO:0070062	NM_006952	A_24_P200219|7348	2.95707e-11	down	40.1229
	275	LOC102725101	uncharacterized LOC102725101	Hs.703936	chr16	102725101		XM_006726634	A_32_P51988|102725101	3.11312e-11	down	41.3928
	276	SLC47A2	solute carrier family 47 (multidrug and toxin extrusion), member 2	Hs.126830	chr17	146802	GO:0015297|GO:0005886|GO:0006855|GO:0016021|GO:0055085|GO:0015238	NM_152908	A_23_P77908|146802	3.1417e-11	up	31.6715
	277	ARSI	arylsulfatase family, member I	Hs.591252	chr5	340075	GO:0006665|GO:0006687|GO:0005788|GO:0005576|GO:0004065|GO:0044281|GO:0044267|GO:0046872|GO:0043687	NM_001012301	A_23_P19030|340075	3.59558e-11	up	26.8227
	278	C20orf85	chromosome 20 open reading frame 85	Hs.43977	chr20	128602		NM_178456	A_32_P233688|128602	4.46487e-11	down	841.662
	279	C16orf71	chromosome 16 open reading frame 71	Hs.602738	chr16	146562		NM_139170	A_23_P414281|146562	4.70339e-11	down	26.3714
	280	RTP3	receptor (chemosensory) transporter protein 3	Hs.196584	chr3	83597	GO:0005515|GO:0005737|GO:0006612|GO:0016021|GO:0001580	NM_031440	A_23_P57910|83597	5.83799e-11	up	37.9435
	281	ZBBX	zinc finger, B-box domain containing	Hs.478143	chr3	79740	GO:0005622|GO:0008270	NM_024687	A_23_P61031|79740	5.85011e-11	down	36.5323
	282	FAM83C	family with sequence similarity 83, member C	Hs.592149	chr20	128876		NM_178468	A_23_P409888|128876	6.11899e-11	up	30.2137
	283	ADH1C	alcohol dehydrogenase 1C (class I), gamma polypeptide	Hs.654537	chr4	126	GO:0004022|GO:0006805|GO:0006069|GO:0008270|GO:0044281|GO:0005829	NM_000669	A_23_P81158|126	6.76924e-11	down	30.734
	284	BPIFA1	BPI fold containing family A, member 1	Hs.211092	chr20	51297	GO:0003674|GO:0050828|GO:0050891|GO:0045087|GO:1900229|GO:0019731|GO:0005576|GO:0005615|GO:0008289	NM_016583	A_23_P143399|51297	7.02535e-11	down	182.482
	285	DAW1	dynein assembly factor with WDR repeat domains 1	Hs.424594	chr2	164781	GO:0005929	NM_178821	A_23_P28466|164781	7.27813e-11	down	45.2557
	286	C11orf88	chromosome 11 open reading frame 88	Hs.411600	chr11	399949		NM_207430	A_24_P16383,A_32_P225345|399949	8.47046e-11	down	189.639
	287	LOC100293211	uncharacterized LOC100293211	Hs.510635	chr14	100293211		XM_006710246	A_24_P590547|100293211	9.1886e-11	down	28.3416
	288	GZMK	granzyme K (granzyme 3; tryptase II)	Hs.277937	chr5	3003	GO:0004252|GO:0006508|GO:0008236|GO:0005576	NM_002104	A_23_P156218|3003	1.09205e-10	down	26.3741
	289	ADH1A	alcohol dehydrogenase 1A (class I), alpha polypeptide	Hs.654433	chr4	124	GO:0005515|GO:0004022|GO:0006805|GO:0017144|GO:0006066|GO:0006069|GO:0004024|GO:0008270|GO:0044281|GO:0005829	NM_000667	A_23_P58359,A_24_P291658|124	1.10714e-10	down	26.8576
	290	DNAH12	dynein, axonemal, heavy chain 12	Hs.201378	chr3	201625	GO:0005929|GO:0005737|GO:0030286|GO:0006200|GO:0005874|GO:0003777|GO:0016887|GO:0005524|GO:0007018	NM_001291661	A_24_P169402,A_32_P14721,A_23_P372496|201625	1.11283e-10	down	35.8237
	291	CSF2	colony stimulating factor 2 (granulocyte-macrophage)	Hs.1349	chr5	1437	GO:0005515|GO:0071803|GO:0008284|GO:0010744|GO:0045740|GO:0042523|GO:0001892|GO:0032747|GO:0005576|GO:0097028|GO:0005125|GO:0005615|GO:0010628|GO:0042045|GO:0006955|GO:0071222|GO:0042116|GO:0045918|GO:2001240|GO:0043011|GO:0008083|GO:0005129	NM_000758	A_23_P133408|1437	1.16182e-10	up	27.8776
	292	RGS13	regulator of G-protein signaling 13	Hs.497220	chr1	6003	GO:0043547|GO:0005737|GO:0007186|GO:0005886|GO:0038032|GO:0005634|GO:0005829|GO:0005096	NM_002927	A_23_P500093|6003	1.19512e-10	down	53.5022
	293	CCL21	chemokine (C-C motif) ligand 21	Hs.57907	chr9	6366	GO:0051897|GO:0031295|GO:0046330|GO:0007267|GO:0051491|GO:0005615|GO:2000147|GO:0097026|GO:0031529|GO:0006955|GO:0006954|GO:0050921|GO:0030838|GO:0034695|GO:0043552|GO:0045860|GO:0031274|GO:0048469|GO:0070374|GO:0043123|GO:0008009|GO:0001771|GO:2000406|GO:0051209|GO:2000529|GO:2000548|GO:0002407|GO:0033630|GO:0005576|GO:0042379|GO:0032862|GO:0002606|GO:0010560|GO:2000107|GO:0048260|GO:0090023|GO:…	NM_002989	A_23_P112470|6366	1.31118e-10	down	36.7879
	294	CCDC17	coiled-coil domain containing 17	Hs.18912	chr1	149483		NM_001114938	A_23_P430800|149483	1.61055e-10	down	35.3079
	295	DRC1	dynein regulatory complex subunit 1 homolog (Chlamydomonas)	Hs.393714	chr2	92749	GO:0071973|GO:0060285|GO:0005930|GO:0070286|GO:0005856	NM_145038	A_23_P308722|92749	1.61217e-10	down	57.6604
	296	ARMC3	armadillo repeat containing 3	Hs.659807	chr10	219681	GO:0070062	NM_173081	A_23_P86540|219681	1.78615e-10	down	65.8535
	297	SCGB1A1	secretoglobin, family 1A, member 1 (uteroglobin)	Hs.523732	chr11	7356	GO:0005515|GO:0032714|GO:0032713|GO:0005635|GO:0034021|GO:0005615|GO:0071774|GO:0042130|GO:0032496|GO:0030141|GO:0009410|GO:0034097|GO:0032689|GO:0005791|GO:0043488|GO:0007565|GO:0007566|GO:0042493|GO:0010193|GO:0050727|GO:0051384|GO:0019834|GO:0000122|GO:0043086|GO:0007165|GO:0032696	NM_003357	A_23_P150583|7356	2.35362e-10	down	56.507
	298	LDLRAD1	low density lipoprotein receptor class A domain containing 1	Hs.439583	chr1	388633	GO:0016021	NM_001010978	A_24_P491397|388633	2.86586e-10	down	33.7312
	299	PROM1	prominin 1	Hs.614734	chr4	8842	GO:0005515|GO:0072112|GO:0045296|GO:0005886|GO:0009986|GO:0042622|GO:0060042|GO:0042805|GO:0031528|GO:0032420|GO:0010842|GO:0045494|GO:0005615|GO:0060219|GO:0005903|GO:2000768|GO:0072139|GO:0016324|GO:0005887|GO:0070062|GO:0001750	NM_006017	A_23_P258463|8842	3.2009e-10	down	33.1044
	300	CLU	clusterin	Hs.436657	chr8	1191	GO:1900221|GO:0006629|GO:0005515|GO:0048471|GO:0005783|GO:0032436|GO:0072562|GO:0005634|GO:0001836|GO:0005615|GO:0045429|GO:0005829|GO:0051787|GO:0005739|GO:0051788|GO:0006956|GO:0005737|GO:0032286|GO:0051092|GO:0006958|GO:0017038|GO:0031093|GO:0051131|GO:0001774|GO:0016887|GO:0031625|GO:0070062|GO:0032463|GO:0043065|GO:0031966|GO:0032760|GO:0043691|GO:0050821|GO:0034366|GO:0030168|GO:2001244|GO:…	NM_001831	A_23_P215913|1191	3.74574e-10	down	25.9871
	301	FCRL4	Fc receptor-like 4	Hs.120260	chr1	83417	GO:0005515|GO:0005886|GO:0016021|GO:0070062|GO:0002376	NM_031282	A_23_P115192,A_23_P115201,A_23_P115200|83417	4.62346e-10	down	47.5384
	302	C11orf97	chromosome 11 open reading frame 97	Hs.97691	chr11	643037		NM_001190462	A_32_P60635|643037	4.63824e-10	down	73.6893
	303	AKAP14	A kinase (PRKA) anchor protein 14	Hs.592245	chrX	158798	GO:0005737|GO:0007283|GO:0051018	NM_178813	A_23_P313652|158798	5.72287e-10	down	52.6736
	304	C7	complement component 7	Hs.78065	chr5	730	GO:0006957|GO:0030449|GO:0006956|GO:0005579|GO:0045087|GO:0019835|GO:0006958|GO:0006883|GO:0005576|GO:0070062	NM_000587	A_32_P384246|730	5.83165e-10	down	60.1926
	305	COL11A1	collagen, type XI, alpha 1	Hs.523446	chr1	1301	GO:0042472|GO:0055010|GO:0005592|GO:0007605|GO:0050840|GO:0048704|GO:0005576|GO:0006029|GO:0046872|GO:0035989|GO:0002063|GO:0022617|GO:0001502|GO:0030198|GO:0050910|GO:0030199|GO:0030574|GO:0005788|GO:0030674|GO:0007601|GO:0005201	NM_080629	A_23_P11806|1301	6.37263e-10	up	36.5758
	306	SPOCD1	SPOC domain containing 1	Hs.62604	chr1	90853	GO:0010923|GO:0006351	NM_144569	A_24_P932887,A_23_P431388|90853	6.6544e-10	up	26.7705
	307	MORN5	MORN repeat containing 5	Hs.71428	chr9	254956		NM_198469	A_24_P401491|254956	6.92574e-10	down	69.1865
	308	SPAG6	sperm associated antigen 6	Hs.655170	chr10	9576	GO:0005930|GO:0030030|GO:0015630|GO:0005874|GO:0007286|GO:0005634	NM_012443///NM_172242	A_23_P75147,A_24_P21507|9576	7.99056e-10	down	28.955
	309	IRX2	iroquois homeobox 2	Hs.282089	chr5	153572	GO:0043565|GO:0006355|GO:0003700|GO:0072272|GO:0005634|GO:0072086	NM_033267	A_23_P156025|153572	8.10269e-10	up	43.9601
	310	FLG	filaggrin	Hs.654510	chr1	2312	GO:0005882|GO:0030216|GO:0005198|GO:0005509|GO:0061436|GO:0016023|GO:0007275|GO:0005634	NM_002016	A_32_P387648,A_24_P34199|2312	8.69813e-10	up	33.9256
	311	SLCO1B3	solute carrier organic anion transporter family, member 1B3	Hs.504966	chr12	28234	GO:0016323|GO:0005886|GO:0005887|GO:0015721|GO:0015711|GO:0043252|GO:0008514|GO:0008206|GO:0044281|GO:0055085	NM_019844	A_23_P105475|28234	8.81512e-10	up	26.5849
	312	C1orf87	chromosome 1 open reading frame 87	Hs.47385	chr1	127795	GO:0005509	NM_152377	A_23_P386384|127795	9.68102e-10	down	25.052
	313	TSPAN19	tetraspanin 19	Hs.156962	chr12	144448	GO:0016021	NM_001100917	A_23_P2322|144448	1.02579e-09	down	61.8384
	314	EPGN	epithelial mitogen	Hs.401237	chr4	255324	GO:0050679|GO:0005154|GO:0008284|GO:0045741|GO:0005576|GO:0045840|GO:0001525|GO:0000187|GO:0000165|GO:0005887|GO:0043406|GO:0008083|GO:0004708	NM_001270989	A_24_P205994|255324	1.24709e-09	up	43.6407
	315	CAPSL	calcyphosine-like	Hs.55150	chr5	133690	GO:0005737|GO:0005509	NM_144647	A_23_P133536|133690	1.33942e-09	down	55.182
	316	EFCAB1	EF-hand calcium binding domain 1	Hs.23245	chr8	79645	GO:0005509	NM_024593	A_23_P146294,A_24_P415090|79645	1.72506e-09	down	25.7127
	317	FAM81B	family with sequence similarity 81, member B	Hs.276287	chr5	153643	GO:0005634	NM_152548	A_23_P360354|153643	2.01186e-09	down	80.2358
	318	CCDC37	coiled-coil domain containing 37	Hs.591305	chr3	348807		NM_182628	A_23_P426153|348807	2.07387e-09	down	71.3219
	319	FOXJ1	forkhead box J1	Hs.651204	chr17	2302	GO:0007389|GO:0060429|GO:0060428|GO:0003700|GO:0030036|GO:0006366|GO:0033085|GO:0003705|GO:0035089|GO:0045409|GO:0005634|GO:0072016|GO:0007283|GO:0050900|GO:0042130|GO:0001947|GO:0003690|GO:0060972|GO:0045944|GO:0006959|GO:0002635|GO:0002924|GO:0005667|GO:0000976|GO:0050869|GO:0008301|GO:0035502|GO:0002508|GO:0032088|GO:0000122|GO:0032862|GO:0003677|GO:0002897|GO:0042384|GO:0007420|GO:0008134	NM_001454	A_23_P348636,A_24_P168033|2302	2.16026e-09	down	36.6808
	320	TMC5	transmembrane channel-like 5	Hs.115838	chr16	79838	GO:0016021|GO:0006811	NM_024780	A_23_P15101|79838	2.39585e-09	down	27.5646
	321	LOC400891	leucine-rich repeat-containing protein LOC400891	Hs.291198	chr22	400891		NM_001291006	A_23_P80200|400891	2.56437e-09	down	33.1498
	322	SCGB2A1	secretoglobin, family 2A, member 1	Hs.97644	chr11	4246	GO:0046982|GO:0005615|GO:0030521	NM_002407	A_23_P312300|4246	2.92973e-09	down	34.0555
	323	XLOC_011944			chr16				A_32_P150152	3.1982e-09	down	32.6518
	324	TMEM190	transmembrane protein 190	Hs.590943	chr19	147744	GO:0002079|GO:0005634|GO:0016021|GO:0043621	NM_139172	A_23_P107775|147744	3.50016e-09	down	27.2848
	325	ROPN1L	rhophilin associated tail protein 1-like	Hs.381089	chr5	83853	GO:0005515|GO:0005737|GO:0003351|GO:0031514	NM_031916	A_32_P335921,A_23_P121885|83853	3.8553e-09	down	31.3499
	326	C9orf135	chromosome 9 open reading frame 135	Hs.444459	chr9	138255	GO:0016021	NM_001010940	A_24_P255100,A_32_P85732|138255	4.28895e-09	down	53.9229
	327	C1orf194	chromosome 1 open reading frame 194	Hs.446962	chr1	127003		NM_001122961	A_32_P15512,A_24_P92752|127003	6.0604e-09	down	44.0994
	328	DYDC2	DPY30 domain containing 2	Hs.741500	chr10	84332		NM_032372	A_23_P75063|84332	9.59996e-09	down	42.5908
	329	TEKT1	tektin 1	Hs.462108	chr17	83659	GO:0005929|GO:0005737|GO:0005874|GO:0000226|GO:0005634	NM_053285	A_23_P15678|83659	1.04545e-08	down	30.6424
	330	PIH1D3	PIH1 domain containing 3	Hs.128836	chrX	139212		NM_173494	A_32_P211418|139212	1.25383e-08	down	25.3253
	331	RNF128	ring finger protein 128, E3 ubiquitin protein ligase	Hs.496542	chrX	79589	GO:0042036|GO:0048471|GO:0004842|GO:0016567|GO:0005794|GO:0005783|GO:0005770|GO:0016874|GO:0008270|GO:0016021|GO:0005856	NM_194463	A_23_P148345,A_24_P340036|79589	1.30694e-08	up	27.9529
	332	SNTN	sentan, cilia apical structure protein	Hs.130704	chr3	132203	GO:0005929|GO:0005509	NM_001080537	A_23_P92120|132203	1.55194e-08	down	60.2037
	333	KLK12	kallikrein-related peptidase 12	Hs.411572	chr19	43849	GO:0004252|GO:0006508|GO:0008236|GO:0008233|GO:0005615|GO:0070062	NM_145894	A_23_P500010|43849	1.8741e-08	up	56.4904
	334	SCGB3A1	secretoglobin, family 3A, member 1	Hs.62492	chr5	92304	GO:0030308|GO:0042127|GO:0005615|GO:0005125|GO:0070062	NM_052863	A_23_P30217|92304	2.91376e-08	down	35.6728
	335	MAGEA2B	melanoma antigen family A, 2B	Hs.534597	chrX	266740	GO:0005515|GO:0042826|GO:0005634|GO:0000122|GO:0006351|GO:0072331|GO:0016605|GO:0070491|GO:0051443|GO:0033234|GO:0044257|GO:0031625|GO:0090398	NM_153488	A_23_P148255|266740	8.28447e-08	up	86.0155
	336	WDR16	WD repeat domain 16	Hs.232270	chr17	146845	GO:0005515|GO:0005737	NM_145054	A_23_P4074|146845	1.12016e-07	down	27.2736
	337	MAGEA12	melanoma antigen family A, 12	Hs.169246	chrX	4111	GO:0008150|GO:0003674|GO:0005575	NM_005367	A_23_P252928|4111	1.16671e-06	up	29.977
	338	PIP	prolactin-induced protein	Hs.99949	chr7	5304	GO:0005515|GO:0070233|GO:0003779|GO:0005634|GO:0005615|GO:0010628|GO:0016324|GO:0001948|GO:0001895|GO:0019864|GO:0006508|GO:0046983|GO:0004190|GO:0001580|GO:0070062	NM_002652	A_23_P8702|5304	1.67043e-06	down	29.2798

## Sheet: 1D
	Reddy et al., 2015 Meta-analyses of microarray datasets identifies ANO1 and FADD as prognostic markers of Head and Neck Cancer
	Supplementary file 1D : List of concordant pathways obtained from Agilent platform
	S.no	Pathway	Pathway Entities	p-value	Matched Entities	percentage
	1	Hs_Inflammatory_Response_Pathway_WP453_63217	33	0.000175043	24	72.7273
	2	Hs_Assembly_of_collagen_fibrils_and_other_multimeric_structures_WP2798_77089	33	6.82453e-05	24	72.7273
	3	Hs_Extracellular_matrix_organization_WP2703_76914	58	0.000304103	38	65.5172
	4	Hs_Collagen_biosynthesis_and_modifying_enzymes_WP2725_76944	51	0.000920686	33	64.7059
	6	Hs_Integrin_cell_surface_interactions_WP1833_77019	64	0.000139705	41	64.0625
	7	Hs_Differentiation_Pathway_WP2848_77643	50	0.00142514	32	64
	8	Hs_Integrin-mediated_Cell_Adhesion_WP185_71391	99	0.000519014	60	60.6061
	9	Hs_Phase_1_-_Functionalization_of_compounds_WP1879_76834	33	0.0288251	20	60.6061
	10	Hs_Nuclear_Receptors_in_Lipid_Metabolism_and_Toxicity_WP299_70027	35	0.0194664	21	60
	12	Hs_Endochondral_Ossification_WP474_72122	64	0.00141548	38	59.375
	13	Hs_Cell_surface_interactions_at_the_vascular_wall_WP1794_77039	91	0.000260743	54	59.3407
	15	Hs_Signaling_by_SCF-KIT_WP2713_76929	39	0.00852083	23	58.9744
	16	Hs_Cell_surface_interactions_at_the_vascular_wall_WP1794_42017	39	0.0027731	23	58.9744
	17	Hs_Focal_Adhesion_WP306_71714	188	1.15234e-06	110	58.5106
	19	Hs_Semaphorin_interactions_WP1907_76850	62	0.010076	36	58.0645
	20	Hs_IL-3_Signaling_Pathway_WP286_72139	49	0.0345924	28	57.1429
	21	Hs_Hair_Follicle_Development-_Induction_(Part_1_of_3)_WP2804_77319	44	0.0229419	25	56.8182
	22	Hs_Cardiac_Progenitor_Differentiation_WP2406_73324	53	0.0351275	30	56.6038
	23	Hs_Hair_Follicle_Development Cytodifferentiation_(Part_3_of_3)_WP2840_77665	87	0.0002964	49	56.3218
	25	Hs_NCAM_signaling_for_neurite_out-growth_WP1866_76927	48	0.0109554	27	56.25
	26	Hs_Primary_Focal_Segmental_Glomerulosclerosis_FSGS_WP2572_72200	73	0.00556072	41	56.1644
	27	Hs_Wnt_Signaling_Pathway_WP428_71365	61	0.0192773	34	55.7377
	28	Hs_TCR_Signaling_Pathway_WP69_72111	92	0.00482025	51	55.4348
	29	Hs_Signaling_by_PDGF_WP1916_76874	48	0.0159493	26	54.1667
	30	Hs_Cell_junction_organization_WP1793_77057	61	0.0262688	33	54.0984
	31	Hs_Allograft_Rejection_WP2328_76328	100	3.80741e-05	54	54
	32	Hs_Vitamin_A_and_Carotenoid_Metabolism_WP716_74442	43	0.0456717	23	53.4884
	33	Hs_Spinal_Cord_Injury_WP2431_76332	116	0.00112792	62	53.4483
	34	Hs_Gastrin_CREB _signalling_ pathway_via_PKC_and_MAPK_ WP2664_76844	147	0.000411663	78	53.0612
	35	Hs_Oncostatin_M_Signaling_Pathway_WP2374_73668	65	0.0264478	34	52.3077
	36	Hs_GPCR_ligand_binding_WP1825_76977	371	7.25136e-06	194	52.2911
	37	Hs_B_Cell_Receptor_Signaling_Pathway_WP23_72101	94	0.0410757	49	52.1277
	38	Hs_Regulation_of_Actin_Cytoskeleton_WP51_72124	148	0.0160903	76	51.3514
	39	Hs_GPCR_ligand_binding_WP1825_42048	125	0.0181939	64	51.2
	40	Pathways in cancer	327	0.0014447	167	51.0703
	41	Hs_Costimulation_by_the_CD28_family_WP1799_77064	71	1.45864e-05	36	50.7042
	42	Hs_GPCRs,_Class_A_Rhodopsin-like_WP455_74420	262	0.000308121	132	50.3817
	43	Hs_GPCR_downstream_signaling_WP1824_76910	406	8.09923e-05	204	50.2463
	44	Hs_Calcium_Regulation_in_the_Cardiac_Cell_WP536_72097	149	0.035504	74	49.6644
	45	MAPK signaling pathway	257	0.0214891	126	49.0272
	46	Hs_Arrhythmogenic_Right_Ventricular_Cardiomyopathy_WP2118_71265	78	0.045654	38	48.7179
	48	Hs_TCR_signaling_WP1927_76950	74	0.000659721	35	47.2973
	49	Hs_Human_Complement_System_WP2806_77666	137	0.00138023	56	40.8759
	50	Hs_Hematopoietic_Stem_Cell_Differentiation_WP2849_77636	95	0.00919108	24	25.2632
	51	Hs_Immunoregulatory_interactions_between_a_Lymphoid_and_a_non-Lymphoid_cell_WP1829_76993	292	0.0108687	40	13.6986
