# Supplementary material for: Meta-Analyses of Microarray Datasets Identifies ANO1 and FADD as Prognostic Markers of Head and Neck Cancer
Source: PLoS One. 2016 Jan 25;11(1):e0147409. doi: 10.1371/journal.pone.0147409 (PMC4726811; doi:10.1371/journal.pone.0147409)
Supplement: S2 File — (A) List of concordant, differentially expressed genes obtained from cross platform analysis (B) List of concordant pathways obtained from cross platform analysis. (XLSX) [file pone.0147409.s006.xlsx]

## Sheet: 2A
		Reddy et al., 2015 Meta-analyses of microarray datasets identifies ANO1 and FADD as prognostic markers of Head and Neck Cancer
		Supplementary file 2A : List of concordant, differentially expressed genes obtained from cross platform analysis *
		Down Regulated genes
											Agilent			U133 PLUS 2			U133A			U133A_2
		S.no	Gene Symbol	Gene Title	UniGene ID	Chromosome Number(Avadis)	Entrez Gene	GO(Avadis)	RefSeq Transcript ID	Regulation	Gene_ID	p-value	FC (abs)	Gene_ID	p-value	FC (abs)	Gene_ID	p-value	FC (abs)	Gene_ID	p-value	FC (abs)
		1	CECR7	cat eye syndrome chromosome region, candidate 7 (non-protein coding)	Hs.660640	chr22	100130418			down	A_24_P403501|100130418	5.18461e-22	5.43701	220452_x_at,243048_at|100130418	7.85491e-12	4.48855	220452_x_at|100130418	1.10551e-05	4.99718	220452_x_at|100130418	2.30189e-12	3.3482
		2	PLAC8	placenta-specific 8	Hs.546392	chr4	51316	GO:0043066|GO:0008284|GO:0040015|GO:0050873|GO:0045944|GO:0003682|GO:0009409|GO:0042742	NM_016619	down	A_23_P81219,A_24_P183128|51316	3.21995e-19	91.9786	219014_at|51316	0.000444705	2.98643	219014_at|51316	0.00270216	5.13412	219014_at|51316	1.58567e-20	16.9149
		3	FAM184A	family with sequence similarity 184, member A	Hs.443789	chr6	79632	GO:0008150|GO:0003674|GO:0005615	NM_024581	down	A_23_P167818|79632	4.81234e-17	8.98976	220150_s_at,1558523_at|79632	0.000472144	2.47479	220150_s_at|79632	7.4589e-11	2.58134	220150_s_at|79632	8.14097e-17	3.23772
		4	DNAAF1	dynein, axonemal, assembly factor 1	Hs.310164	chr16	123872	GO:0003356|GO:0036159|GO:0035469|GO:0005886|GO:0071910|GO:0030324|GO:0005930|GO:0003341|GO:0005634|GO:0070286|GO:0060287|GO:0001947|GO:0044458|GO:0000922|GO:0005737|GO:0045502|GO:0060972|GO:0060271|GO:0036158|GO:0071907	NM_178452	down	A_23_P54612|123872	2.28092e-08	9.7594	215173_at,222068_s_at|123872	4.12447e-08	4.46306	215173_at,222068_s_at|123872	7.21195e-06	2.02426	215173_at,222068_s_at|123872	4.22092e-15	8.94194
		5	GREB1L	growth regulation by estrogen in breast cancer-like	Hs.149020	chr18	80000	GO:0016021	NM_001142966	down	A_23_P119040|80000	3.32492e-08	2.90125	220340_at,233977_at|80000	2.9445e-07	3.2618	220340_at|80000	1.80213e-08	2.63985	220340_at|80000	7.21182e-08	2.17696
		6	CXXC4	CXXC finger protein 4	Hs.12248	chr4	80319	GO:0005737|GO:0030178|GO:0008270|GO:0031410|GO:0007352|GO:0030165|GO:0016055|GO:0003677	NM_025212	down	A_32_P66908,A_23_P121676|80319	2.65445e-07	4.18666	220277_at,229774_at|80319	5.39987e-07	2.60161	220277_at|80319	1.60751e-06	2.506	220277_at|80319	4.15255e-06	2.2339
		7	RBPMS	RNA binding protein with multiple splicing	Hs.334587	chr8	11030	GO:0005515|GO:0006396|GO:0006355|GO:0005737|GO:0000166|GO:0008143|GO:0003713|GO:0010862|GO:0005730|GO:0005634|GO:0060391|GO:0006351	NM_001008712	down	A_24_P930418,A_23_P71316|11030	9.55445e-06	2.08058	207836_s_at,207837_at,209487_at,209488_s_at,231961_at,1557223_at|11030	9.59695e-05	2.24684	207836_s_at,207837_at,209487_at,209488_s_at|11030	0.00120832	2.67378	207836_s_at,207837_at,209487_at,209488_s_at|11030	7.39724e-12	2.42703
		8	ZNF835	zinc finger protein 835	Hs.458438	chr19	90485	GO:0006355|GO:0003700|GO:0005634|GO:0003677|GO:0046872|GO:0006351	NM_001005850	down	A_23_P330929|90485	9.84373e-06	2.64792	215826_x_at|90485	1.44368e-16	26.7468	215826_x_at|90485	3.73556e-06	2.35819	215826_x_at|90485	0.000234141	2.00659
		9	MUC1	mucin 1, cell surface associated	Hs.89603	chr1	4582	GO:0090240|GO:0003712|GO:0005515|GO:0000790|GO:0009986|GO:0005796|GO:0016266|GO:0043618|GO:0000978|GO:0005615|GO:0002039|GO:0016324|GO:0005737|GO:0010944|GO:0005887|GO:0006978|GO:0044267|GO:0070062|GO:0043687|GO:0036003|GO:0006977	NM_002456	down	A_23_P137856|4582	1.9698e-05	3.35092	207847_s_at,211695_x_at,213693_s_at|4582	0.000457158	5.25464	207847_s_at,211695_x_at,213693_s_at|4582	1.01639e-05	8.39179	207847_s_at,211695_x_at,213693_s_at|4582	1.11978e-36	19.3026
		10	SYT17	synaptotagmin XVII	Hs.258326	chr16	51760	GO:0005802|GO:0005215|GO:0016020|GO:0006887|GO:0008021	NM_016524	down	A_23_P163697|51760	2.75959e-05	3.27474	205613_at,229053_at|51760	1.46793e-05	2.0493	205613_at|51760	2.02979e-07	2.46317	205613_at|51760	1.08609e-09	2.7783
		11	CRYM	crystallin, mu	Hs.924	chr16	1428	GO:0050661|GO:0003714|GO:0007605|GO:0070327|GO:0005634|GO:0000122|GO:0070324|GO:0042803|GO:0005739|GO:0047127|GO:0042403|GO:0005737|GO:0055114|GO:0070062	NM_001888	down	A_23_P77731|1428	0.000117764	4.56594	205489_at|1428	0.00341679	2.26772	205489_at|1428	2.7114e-10	8.37798	205489_at|1428	3.10532e-15	14.5559
		12	SLC4A4	solute carrier family 4 (sodium bicarbonate cotransporter), member 4	Hs.5462	chr4	8671	GO:0005515|GO:0016323|GO:0005886|GO:0005452|GO:0005887|GO:0006810|GO:0015701|GO:0035725|GO:0055085|GO:0008510|GO:0070062|GO:0006811	NM_003759	down	A_32_P349145,A_23_P22205,A_32_P358887|8671	0.00100357	2.3318	203908_at,210738_s_at,210739_x_at,211494_s_at,1554027_a_at|8671	2.23989e-09	8.39774	203908_at,210738_s_at,210739_x_at,211494_s_at|8671	2.99099e-06	2.28501	203908_at,210738_s_at,210739_x_at,211494_s_at|8671	2.25525e-17	9.08986
		13	PRB1	proline-rich protein BstNI subfamily 1	Hs.631726	chr12	5542	GO:0008150|GO:0003674|GO:0005576	NM_005039	down	A_23_P128263|5542	0.0200718	3.72486	207752_x_at,210597_x_at,211531_x_at|5542	7.54524e-06	3.98821	207752_x_at,210597_x_at,211531_x_at|5542	2.65126e-06	3.65061	207752_x_at,210597_x_at,211531_x_at|5542	1.29287e-09	2.83758
		Up Regulated Genes
											Agilent			U133 PLUS 2			U133A			U133A_2
		S.no	Gene Symbol	Gene Title	UniGene ID	Chromosome Number(Avadis)	Entrez Gene	GO(Avadis)	RefSeq Transcript ID	Regulation	Gene_ID	p-value	FC (abs)	Gene_ID	p-value	FC (abs)	Gene_ID	p-value	FC (abs)	Gene_ID	p-value	FC (abs)
		1	PKP1	plakophilin 1 (ectodermal dysplasia/skin fragility syndrome)	Hs.497350	chr1	5317	GO:0030057|GO:0005515|GO:0005882|GO:0005886|GO:0005730|GO:0006915|GO:0005634|GO:0007275|GO:0030280|GO:0019215|GO:0006921|GO:0043231|GO:0007165|GO:0016337|GO:0045110|GO:0004871|GO:0007155|GO:0005521|GO:0070062	NM_000299	up	A_23_P23296|5317	1.37196e-27	233.497	205724_at,221854_at|5317	4.26947e-17	18.8315	205724_at,221854_at|5317	0.000538821	2.25655	205724_at,221854_at|5317	8.44053e-22	8.50308
		2	SFN	stratifin	Hs.523718	chr1	2810	GO:0005515|GO:0051219|GO:0008285|GO:0071901|GO:0030307|GO:0061436|GO:0005634|GO:0001836|GO:0000079|GO:0005615|GO:0005829|GO:0046827|GO:0005737|GO:1900740|GO:0061024|GO:0043154|GO:0030659|GO:0070062|GO:0008630|GO:0010482|GO:0019901|GO:0019904|GO:0006915|GO	NM_006142	up	A_23_P63254|2810	5.5475e-26	122.857	209260_at,33322_i_at,33323_r_at|2810	1.58214e-11	42.5687	33322_i_at,33323_r_at,209260_at|2810	0.00120435	2.07406	209260_at,33322_i_at,33323_r_at|2810	2.54922e-10	2.55279
		3	PTHLH	parathyroid hormone-like hormone	Hs.670716///Hs.591159	chr12	5744	GO:0010468|GO:0008284|GO:0008285|GO:0030819|GO:0007267|GO:0005634|GO:0051428|GO:0005615|GO:0043433|GO:0005737|GO:0016485|GO:0060649|GO:0030855|GO:0043129|GO:0032331|GO:0007565|GO:0005794|GO:0048286|GO:0046058|GO:0005730|GO:0005576|GO:0060659|GO:0001958|GO	NM_198965	up	A_24_P923612,A_23_P2271|5744	1.28852e-25	209.376	206300_s_at,210355_at,211756_at|5744	9.33395e-20	4.77435	206300_s_at,210355_at,211756_at|5744	7.50203e-28	4.66385	206300_s_at,210355_at,211756_at|5744	2.13542e-24	14.946
		4	PSMG1	proteasome (prosome, macropain) assembly chaperone 1	Hs.473838	chr21	8624	GO:0043248|GO:0005515|GO:0005737|GO:0005783|GO:0005634	NM_003720	up	A_23_P68717|8624	1.5665e-24	4.80775	203405_at|8624	8.09795e-16	20.4918	203405_at|8624	4.15923e-11	4.79682	203405_at|8624	1.27011e-09	2.5187
		5	TP63	tumor protein p63	Hs.137569	chr3	8626	GO:0005515|GO:0000790|GO:0003700|GO:0044212|GO:0061436|GO:0051402|GO:0031069|GO:0042802|GO:0045617|GO:0043523|GO:0034644|GO:0003690|GO:0007219|GO:0048745|GO:0002064|GO:0048807|GO:0006978|GO:0000785|GO:0010332|GO:0045747|GO:0007569|GO:0000122|GO:0048485|GO	NM_003722	up	A_24_P273756|8626	5.15547e-23	13.194	207382_at,209863_s_at,211193_at,211194_s_at,211195_s_at,211834_s_at,1555581_a_at|8626	3.14883e-18	8.35921	207382_at,209863_s_at,211193_at,211194_s_at,211195_s_at,211834_s_at|8626	9.07143e-32	3.7888	207382_at,209863_s_at,211193_at,211194_s_at,211195_s_at,211834_s_at|8626	4.49354e-13	3.90429
		6	DUSP7	dual specificity phosphatase 7	Hs.591664	chr3	1849	GO:0005515|GO:0048011|GO:0038124|GO:0034142|GO:0038123|GO:0034134|GO:0002224|GO:0051403|GO:0035335|GO:0005829|GO:0000188|GO:0002756|GO:0045087|GO:0043407|GO:0002755|GO:0035666|GO:0034166|GO:0005654|GO:0034146|GO:0034138|GO:0034162|GO:0004725|GO:0017017	NM_001947	up	A_23_P155425,A_24_P51855|1849	1.92611e-22	19.9699	213848_at,214793_at|1849	1.40334e-15	7.83731	213848_at,214793_at|1849	8.30888e-24	3.49283	213848_at,214793_at|1849	2.59269e-22	5.39416
		7	PLK2	polo-like kinase 2	Hs.398157	chr5	10769	GO:0005515|GO:0043066|GO:0005813|GO:0007093|GO:0032486|GO:0005814|GO:0032436|GO:0060291|GO:0007265|GO:0060292|GO:0046599|GO:0005524|GO:0030425|GO:0005622|GO:0000082|GO:0048167|GO:0004674|GO:0006468|GO:0007613|GO:0004871|GO:0043123|GO:0007052	NM_006622	up	A_23_P30254|10769	2.12632e-22	14.9363	201939_at|10769	7.95435e-07	7.26342	201939_at|10769	0.000143567	2.98992	201939_at|10769	1.34222e-10	3.35123
		8	MYC	v-myc avian myelocytomatosis viral oncogene homolog	Hs.202453	chr8	4609	GO:0005515|GO:0010468|GO:0010467|GO:0001658|GO:0006367|GO:0003700|GO:2001022|GO:0032403|GO:0006879|GO:0034644|GO:0007219|GO:0045656|GO:0000165|GO:0046983|GO:0007179|GO:0051782|GO:0010332|GO:0090096|GO:0050679|GO:0005819|GO:0070888|GO:0000122|GO:0070848|GO	NM_002467	up	A_24_P38363,A_23_P215956,A_24_P178011|4609	2.64262e-21	4.50731	202431_s_at|4609	3.47495e-12	8.16954	202431_s_at|4609	1.41234e-24	8.4925	202431_s_at|4609	1.75935e-17	7.3835
		9	MFHAS1	malignant fibrous histiocytoma amplified sequence 1	Hs.379414	chr8	9258	GO:0005515	NM_004225	up	A_23_P112078|9258	7.14835e-21	7.38874	213457_at,225478_at|9258	4.59961e-09	2.69416	213457_at|9258	1.68296e-24	3.1433	213457_at|9258	8.73939e-15	6.43831
		10	CEBPG	CCAAT/enhancer binding protein (C/EBP), gamma	Hs.429666	chr19	1054	GO:0005515|GO:0003700|GO:0046982|GO:0006357|GO:0016071|GO:0042267|GO:0005730|GO:0005634|GO:0045739|GO:0043353|GO:0003677|GO:0043433|GO:0006351|GO:0043565|GO:0001889|GO:0051091|GO:0006955|GO:0003690|GO:0045078|GO:0043388|GO:0030183|GO:0008134	NM_001806	up	A_23_P356755|1054	2.17898e-20	2.77484	204203_at,225527_at|1054	3.95522e-10	5.07763	204203_at|1054	8.3421e-06	3.28287	204203_at|1054	1.14779e-15	4.21168
		11	DSC2	desmocollin 2	Hs.95612	chr18	1824	GO:0005515|GO:0030057|GO:0086042|GO:0005886|GO:0005509|GO:0031410|GO:0086091|GO:0086069|GO:0005913|GO:0014704|GO:0016021|GO:0007155|GO:0007156|GO:0070062|GO:0086005	NM_024422	up	A_23_P4494|1824	9.37372e-20	55.658	204750_s_at,204751_x_at,226817_at|1824	5.82773e-18	66.0172	204750_s_at,204751_x_at|1824	7.96611e-05	2.6223	204750_s_at,204751_x_at|1824	1.19179e-35	17.6241
		12	HSPA4	heat shock 70kDa protein 4	Hs.731440///Hs.90093	chr5	3308	GO:0006986|GO:0005739|GO:0051131|GO:0045040|GO:0005524|GO:0070062|GO:0005829	NM_002154	up	A_24_P277511,A_24_P377269|3308	1.37735e-19	2.83988	208814_at,208815_x_at,211015_s_at,211016_x_at|3308	9.24049e-08	3.07616	208814_at,208815_x_at,211015_s_at,211016_x_at|3308	0.000216452	2.20991	208814_at,208815_x_at,211015_s_at,211016_x_at|3308	3.1674e-08	2.30035
		13	SLC38A2	solute carrier family 38, member 2	Hs.221847	chr12	54407	GO:0015171|GO:0005886|GO:0006865|GO:0007268|GO:0016021|GO:0006814|GO:0055085|GO:0014047|GO:0003333|GO:0007269|GO:0015293|GO:0006811	NM_018976	up	A_23_P218079|54407	1.90949e-19	6.79571	218041_x_at,220924_s_at,222982_x_at|54407	9.07548e-11	17.1464	218041_x_at,220924_s_at|54407	8.68801e-09	23.4004	218041_x_at,220924_s_at|54407	3.0479e-06	4.63299
		14	CNIH4	cornichon family AMPA receptor auxiliary protein 4	Hs.445890	chr1	29097	GO:0035556|GO:0005783|GO:0016021	NM_014184	up	A_23_P200507|29097	2.33582e-19	2.90631	218728_s_at,222721_at,223993_s_at,228306_at,228437_at,243051_at|29097	9.72372e-12	6.08351	218728_s_at|29097	3.11906e-16	7.13307	218728_s_at|29097	2.02141e-15	9.33702
		15	UCHL3	ubiquitin carboxyl-terminal esterase L3 (ubiquitin thiolesterase)	Hs.162241	chr13	7347	GO:0005515|GO:0043130|GO:0030163|GO:0006511|GO:0005737|GO:0004843|GO:0008233|GO:0005634|GO:0004221|GO:0070062	NM_006002	up	A_23_P76690|7347	2.86222e-19	2.93841	204616_at|7347	1.09256e-12	11.3906	204616_at|7347	6.79178e-06	5.87687	204616_at|7347	9.7248e-11	2.39608
		16	PFDN2	prefoldin subunit 2	Hs.492516	chr1	5202	GO:0005739|GO:0005515|GO:0005737|GO:0005794|GO:0006457|GO:0016272|GO:0005730|GO:0051084|GO:0005634|GO:0051082|GO:0044267|GO:0070062	NM_012394	up	A_23_P51906|5202	5.04749e-19	2.73316	218336_at|5202	2.8094e-08	5.06039	218336_at|5202	8.05868e-16	9.15611	218336_at|5202	9.99087e-14	2.31905
		17	PTRF	polymerase I and transcript release factor	Hs.437191	chr17	284119	GO:0005515|GO:0010467|GO:0006355|GO:0005886|GO:0005783|GO:0006363|GO:0006361|GO:0005634|GO:0006360|GO:0043231|GO:0005829|GO:0005739|GO:0043234|GO:0005737|GO:0005901|GO:0005654|GO:0042134	NM_012232	up	A_23_P141376|284119	1.51066e-18	15.8869	208789_at,208790_s_at,1557938_s_at|284119	6.39035e-19	10.9271	208789_at,208790_s_at|284119	2.57004e-24	3.17068	208789_at,208790_s_at|284119	1.95588e-10	4.38513
		18	FSCN1	fascin actin-bundling protein 1	Hs.118400	chr7	6624	GO:0005515|GO:0001725|GO:0030036|GO:0030054|GO:0008283|GO:0003779|GO:0030175|GO:0015629|GO:0005829|GO:0005737|GO:0051015|GO:0016477|GO:0048870|GO:0008144|GO:0071437|GO:0030674|GO:0051017|GO:0070062	NM_003088	up	A_23_P168532,A_23_P168531|6624	4.37413e-18	21.2794	201564_s_at,210933_s_at|6624	1.91554e-10	3.49241	201564_s_at,210933_s_at|6624	1.0799e-36	6.6764	201564_s_at,210933_s_at|6624	2.80616e-15	4.66453
		19	MYH10	myosin, heavy chain 10, non-muscle	Hs.16355	chr17	4628	GO:0005515|GO:0030424|GO:0005516|GO:0031594|GO:0060041|GO:0042641|GO:0005886|GO:0006200|GO:0008283|GO:0007097|GO:0008360|GO:0031032|GO:0005634|GO:0016459|GO:0006887|GO:0032154|GO:0030898|GO:0030426|GO:0021678|GO:0007512|GO:0006930|GO:0005737|GO:0000146|GO	NM_005964	up	A_24_P256764,A_24_P34168,A_23_P164081|4628	4.74742e-18	6.44168	212372_at,213067_at|4628	1.03229e-14	15.3533	212372_at,213067_at|4628	2.20332e-12	2.76554	212372_at,213067_at|4628	1.85747e-08	2.0888
		20	EXT1	exostosin glycosyltransferase 1	Hs.44690///Hs.492618	chr8	2131	GO:0007369|GO:0005783|GO:0030176|GO:0044281|GO:0015012|GO:0015014|GO:0042803|GO:0021772|GO:0007411|GO:0033692|GO:0030203|GO:0008375|GO:0050508|GO:0050509|GO:0005794|GO:0072498|GO:0046982|GO:0005975|GO:0016757|GO:0015020|GO:0006024|GO:0007165|GO:0001501|GO	NM_000127	up	A_32_P226556,A_23_P43273|2131	1.41097e-17	6.82432	201995_at,214985_at,230183_at|2131	5.41786e-13	5.52866	201995_at,214985_at|2131	3.76146e-12	4.03053	201995_at,214985_at|2131	2.8362e-15	3.20641
		21	NDRG1	N-myc downstream regulated 1	Hs.372914	chr8	10397	GO:0005515|GO:0008017|GO:0008219|GO:0048471|GO:0045576|GO:0005813|GO:0017137|GO:0045296|GO:0043015|GO:0030330|GO:0005886|GO:0005874|GO:0071456|GO:0005634|GO:0032287|GO:0090232|GO:0005829|GO:0005737|GO:0005913|GO:0010038|GO:0015630|GO:0055038|GO:0070062	NM_006096	up	A_24_P38387|10397	1.4748e-17	20.4395	200632_s_at|10397	1.18762e-09	31.8396	200632_s_at|10397	2.1852e-05	2.14432	200632_s_at|10397	2.08484e-09	4.82631
		22	PROCR	protein C receptor, endothelial	Hs.647450	chr20	10544	GO:0005515|GO:0050819|GO:0006955|GO:0005813|GO:0019882|GO:0007596|GO:0005887|GO:0004872|GO:0070062	NM_006404	up	A_23_P80040|10544	1.67879e-17	14.5828	203650_at|10544	2.18796e-07	3.80378	203650_at|10544	6.31769e-19	2.0757	203650_at|10544	4.76014e-21	3.76789
		23	MFAP5	microfibrillar associated protein 5	Hs.512842	chr12	8076	GO:0030198|GO:0001527|GO:0005576|GO:0043206|GO:0005201	NM_003480	up	A_23_P87700|8076	1.7938e-17	56.5196	209758_s_at,213764_s_at,213765_at|8076	2.93284e-34	6.09099	209758_s_at,213764_s_at,213765_at|8076	6.08022e-16	2.23027	209758_s_at,213764_s_at,213765_at|8076	2.88319e-13	4.03273
		24	C6orf120	chromosome 6 open reading frame 120	Hs.591375	chr6	387263	GO:0006915|GO:0070062	NM_001029863	up	A_24_P298846|387263	2.12145e-17	3.57211	221786_at,221787_at|387263	2.10852e-17	11.9602	221786_at,221787_at|387263	3.08423e-10	2.12754	221786_at,221787_at|387263	3.02698e-06	2.35801
		25	DSC3	desmocollin 3	Hs.41690	chr18	1825	GO:0030057|GO:0005886|GO:0045295|GO:0005509|GO:0050821|GO:0005576|GO:0001701|GO:0005737|GO:0016020|GO:0005911|GO:0016021|GO:0007155|GO:0007156	NM_024423	up	A_24_P344416,A_23_P208029|1825	4.1763e-17	92.5217	206032_at,206033_s_at|1825	5.21382e-30	75.6901	206032_at,206033_s_at|1825	4.8044e-10	7.15685	206032_at,206033_s_at|1825	1.3948e-17	15.2494
		26	SERPINB5	serpin peptidase inhibitor, clade B (ovalbumin), member 5	Hs.55279	chr18	5268	GO:0030162|GO:0010951|GO:0005515|GO:0050678|GO:0005737|GO:0030198|GO:0004867|GO:0060512|GO:0006928|GO:0005615|GO:0002009|GO:0070062	NM_002639	up	A_24_P212086,A_23_P208126|5268	4.67343e-17	65.4446	204855_at,1555551_at|5268	2.43404e-18	39.7726	204855_at|5268	5.29492e-05	6.59341	204855_at|5268	4.3272e-13	6.13159
		27	SLC7A5	solute carrier family 7 (amino acid transporter light chain, L system), member 5	Hs.513797	chr16	8140	GO:0006520|GO:0005886|GO:0005730|GO:0006865|GO:0005634|GO:0050900|GO:0055085|GO:0030154|GO:0005829|GO:0007399|GO:0015804|GO:0016324|GO:0015171|GO:0007596|GO:0042605|GO:0006810|GO:0015175|GO:0016021|GO:0015179|GO:0070062|GO:0006811	NM_003486	up	A_24_P335620,A_23_P3792|8140	5.7409e-17	12.2711	201195_s_at|8140	2.57152e-10	19.7558	201195_s_at|8140	1.48259e-08	2.9069	201195_s_at|8140	4.29364e-22	15.3885
		28	PSMD12	proteasome (prosome, macropain) 26S subunit, non-ATPase, 12	Hs.592689	chr17	5718	GO:0010467|GO:0002474|GO:0044281|GO:0031145|GO:0005829|GO:0034641|GO:0000082|GO:0016032|GO:0070062|GO:0006977|GO:0000209|GO:0043066|GO:0005838|GO:0016070|GO:0016071|GO:0006521|GO:0042590|GO:0051437|GO:0006915|GO:0042981|GO:0051436|GO:0051439|GO:0002479|GO	NM_002816	up	A_23_P77876,A_23_P112613,A_32_P12639|5718	8.00318e-17	2.18898	202352_s_at,202353_s_at|5718	8.42255e-15	14.178	202352_s_at,202353_s_at|5718	1.45792e-08	5.67279	202352_s_at,202353_s_at|5718	4.88667e-06	2.14753
		29	SNAI2	snail family zinc finger 2	Hs.360174	chr8	6591	GO:0010839|GO:0033629|GO:0035921|GO:0060429|GO:0000790|GO:2000810|GO:0060693|GO:0006366|GO:0003705|GO:0007605|GO:0005634|GO:0001837|GO:0009790|GO:2000811|GO:0035066|GO:0035414|GO:1900387|GO:0046872|GO:0005737|GO:0007219|GO:0014032|GO:0006933|GO:2001240|GO	NM_003068	up	A_23_P169039|6591	9.67078e-17	17.5926	213139_at|6591	1.61049e-19	23.5563	213139_at|6591	6.20397e-17	14.2734	213139_at|6591	3.2735e-14	14.9201
		30	DERA	deoxyribose-phosphate aldolase (putative)	Hs.39429	chr12	51071	GO:0009264|GO:0005737|GO:0004139|GO:0046121|GO:0046386|GO:0070062	NM_015954	up	A_23_P25253|51071	1.15736e-16	2.79971	218102_at|51071	1.2088e-08	20.6157	218102_at|51071	1.60256e-10	6.40338	218102_at|51071	8.26043e-12	2.16487
		31	CLCA2	chloride channel accessory 2	Hs.241551	chr1	9635	GO:0030054|GO:0009925|GO:0005887|GO:0006810|GO:0005576|GO:0007155|GO:0005254|GO:0015276	NM_006536	up	A_23_P397248|9635	1.23905e-16	104.432	206164_at,206165_s_at,206166_s_at,217528_at|9635	0	59.2493	206164_at,206165_s_at,206166_s_at,217528_at|9635	1.32938e-08	6.33512	206164_at,206165_s_at,206166_s_at,217528_at|9635	5.31513e-13	12.3368
		32	PITPNB	phosphatidylinositol transfer protein, beta	Hs.705323	chr22	23760	GO:0006629|GO:0015914|GO:0000139|GO:0005789|GO:0044281|GO:0006644|GO:0001701|GO:0070062|GO:0046474|GO:0008289	NM_012399	up	A_24_P305678,A_23_P17786|23760	1.27485e-16	2.05395	202522_at|23760	4.03395e-12	67.4798	202522_at|23760	1.51048e-05	3.47998	202522_at|23760	1.90627e-10	2.18082
		33	NEFL	neurofilament, light polypeptide	Hs.521461	chr8	4747	GO:0005515|GO:0008219|GO:0030424|GO:0008090|GO:0045109|GO:0005883|GO:0007268|GO:0008022|GO:0042802|GO:0005829|GO:0005737|GO:0033596|GO:0005200|GO:0033693|GO:0019896|GO:0008089|GO:0030674	NM_006158	up	A_23_P71492,A_24_P18137|4747	1.59446e-16	123.694	221801_x_at,221805_at,221916_at|4747	2.76544e-16	3.19963	221801_x_at,221805_at,221916_at|4747	1.21054e-13	2.10167	221801_x_at,221805_at,221916_at|4747	4.9715e-11	3.81737
		34	PRMT3	protein arginine methyltransferase 3	Hs.152337	chr11	10196	GO:0005515|GO:0019919|GO:0006355|GO:0008168|GO:0016274|GO:0034969|GO:0008469|GO:0046872|GO:0005829|GO:0035242|GO:0072341|GO:0005737|GO:0005840|GO:0031397	NM_005788	up	A_23_P9894|10196	2.05815e-16	4.04365	213320_at|10196	1.5e-44	20.3139	213320_at|10196	1.5099e-15	2.07979	213320_at|10196	2.72751e-07	3.17614
		35	TFAP2A	transcription factor AP-2 alpha (activating enhancer binding protein 2 alpha)	Hs.519880	chr6	7020	GO:0005515|GO:0000987|GO:0044212|GO:0006366|GO:0000981|GO:0007605|GO:0000982|GO:0021559|GO:0042803|GO:0043231|GO:0009880|GO:0043524|GO:0010944|GO:0043525|GO:0014032|GO:0021623|GO:0005813|GO:0000976|GO:0001105|GO:0005794|GO:0030335|GO:0030501|GO:0042472|GO	NM_001032280	up	A_32_P14187|7020	3.38759e-16	37.3086	204653_at,204654_s_at,210669_at|7020	8.92191e-10	4.83062	204653_at,204654_s_at,210669_at|7020	3.81072e-29	2.77337	204653_at,204654_s_at,210669_at|7020	6.93518e-12	2.11486
		36	C12orf29	chromosome 12 open reading frame 29	Hs.591009	chr12	91298		NM_001009894	up	A_23_P310068,A_32_P46765|91298	3.59896e-16	2.65864	213701_at,228378_at|91298	6.4877e-08	5.39534	213701_at|91298	5.62201e-05	2.16694	213701_at|91298	1.60509e-10	2.77524
		37	CRIM1	cysteine rich transmembrane BMP regulator 1 (chordin-like)	Hs.699247	chr2	51232	GO:0010951|GO:0005886|GO:0004867|GO:0005010|GO:0048009|GO:0016021|GO:0030165|GO:0001558|GO:0070062|GO:0007399|GO:0005520	NM_016441	up	A_23_P51105,A_24_P11575,A_24_P323395|51232	3.79969e-16	4.74917	202551_s_at,202552_s_at,228496_s_at|51232	0.000106792	2.033	202551_s_at,202552_s_at|51232	2.20396e-15	2.83154	202551_s_at,202552_s_at|51232	1.50053e-12	3.31715
		38	CYR61	cysteine-rich, angiogenic inducer, 61	Hs.8867	chr1	3491	GO:0044319|GO:0060710|GO:0060591|GO:0008283|GO:0003181|GO:0010811|GO:0003281|GO:0002041|GO:0001558|GO:0009653|GO:0030513|GO:0006935|GO:0030198|GO:0045944|GO:0045860|GO:0060716|GO:0033690|GO:0070372|GO:0008201|GO:0005520|GO:0003278|GO:0043066|GO:2000304|GO	NM_001554	up	A_23_P46429,A_24_P370946,A_23_P46426|3491	8.31647e-16	16.6888	201289_at,210764_s_at|3491	9.26906e-10	4.19116	201289_at,210764_s_at|3491	1.43593e-05	2.37307	201289_at,210764_s_at|3491	1.14809e-10	3.26996
		39	PANX1	pannexin 1	Hs.591976	chr11	24145	GO:0005886|GO:0005783|GO:0007268|GO:0055077|GO:0002020|GO:0022840|GO:0034214|GO:0035872|GO:0051015|GO:0050717|GO:0050718|GO:0097110|GO:0033198|GO:0006816|GO:0006812|GO:0005262|GO:0046982|GO:0005102|GO:0044325|GO:0043234|GO:0032059|GO:0002931|GO:0045087|GO	NM_015368///XM_005273863	up	A_23_P47155,A_23_P52634,A_24_P227121|24145	1.36191e-15	5.14744	204715_at|24145	1.07372e-13	9.08274	204715_at|24145	4.46867e-20	2.68164	204715_at|24145	1.93093e-10	3.40946
		40	PHLDA2	pleckstrin homology-like domain, family A, member 2	Hs.154036	chr11	7262	GO:0045995|GO:0030334|GO:0010468|GO:0005737|GO:0016020|GO:0009887|GO:0006915|GO:0001890|GO:0070873	NM_003311	up	A_23_P47614|7262	1.50573e-15	11.4817	209802_at,209803_s_at,229494_s_at|7262	6.33635e-12	7.14575	209802_at,209803_s_at|7262	2.59785e-11	3.03883	209802_at,209803_s_at|7262	1.3479e-11	2.80223
		41	ITGA6	integrin, alpha 6	Hs.133397	chr2	3655	GO:0005515|GO:2001237|GO:0030056|GO:0033627|GO:0005886|GO:0010811|GO:0030175|GO:0050900|GO:0046872|GO:0016337|GO:0009925|GO:0005913|GO:0030198|GO:0045944|GO:0031668|GO:0031581|GO:0042475|GO:0046847|GO:0022409|GO:0043065|GO:0034329|GO:0034676|GO:0005604|GO	NM_000210	up	A_23_P210176|3655	1.54268e-15	12.1376	201656_at,215177_s_at|3655	7.56777e-12	5.23679	201656_at,215177_s_at|3655	6.16853e-13	9.32252	201656_at,215177_s_at|3655	4.86596e-19	7.80818
		42	CA2	carbonic anhydrase II	Hs.155097	chr8	760	GO:0005515|GO:0030424|GO:0043627|GO:0005886|GO:0044281|GO:0010043|GO:0005615|GO:0005829|GO:0016323|GO:0005737|GO:0044070|GO:0045780|GO:0042475|GO:0006730|GO:0009268|GO:0070062|GO:0001822|GO:0032849|GO:0045177|GO:0045672|GO:0004089|GO:0015670|GO:0038166|GO	NM_000067	up	A_23_P8913|760	1.75385e-15	19.509	209301_at|760	1.39436e-14	7.93493	209301_at|760	4.57479e-09	6.21164	209301_at|760	9.85767e-21	10.372
		43	COL1A1	collagen, type I, alpha 1	Hs.172928	chr17	1277	GO:0005515|GO:0042542|GO:0034504|GO:0034505|GO:0071300|GO:0007605|GO:0090263|GO:0048706|GO:0071560|GO:0015031|GO:0050900|GO:0005615|GO:0051591|GO:0042802|GO:0070208|GO:0030198|GO:0030199|GO:0030574|GO:0032355|GO:0030335|GO:0048407|GO:0030168|GO:0031960|GO		up	A_23_P207520|1277	2.06824e-15	20.5619	202310_s_at,202311_s_at,202312_s_at,217430_x_at,1556499_s_at|1277	1.40634e-16	5.42537	202310_s_at,202311_s_at,202312_s_at,217430_x_at|1277	2.86617e-33	5.45276	202310_s_at,202311_s_at,202312_s_at,217430_x_at|1277	7.53001e-20	4.88478
		44	MFAP2	microfibrillar-associated protein 2	Hs.389137	chr1	4237	GO:0030198|GO:0001527|GO:0005576|GO:0001968|GO:0070051|GO:0030220	NM_017459	up	A_23_P1029|4237	6.19728e-15	16.1162	203417_at|4237	3.73168e-12	8.23073	203417_at|4237	7.93493e-21	4.34248	203417_at|4237	9.61137e-08	2.50641
		45	SLC2A1	solute carrier family 2 (facilitated glucose transporter), member 1		chr1	6513	GO:0005515|GO:0005886|GO:0006767|GO:0072562|GO:0044281|GO:0043621|GO:0070837|GO:0055056|GO:0008645|GO:0042802|GO:0016323|GO:0042910|GO:0015758|GO:0005911|GO:0042149|GO:0019900|GO:0005355|GO:0070062|GO:0042470|GO:0005975|GO:0030496|GO:0042908|GO:0006970|GO		up	A_32_P174130|6513	7.24014e-15	6.31442	201249_at,201250_s_at|6513	3.12657e-11	13.049	201249_at,201250_s_at|6513	2.49765e-09	2.18971	201249_at,201250_s_at|6513	8.93655e-12	2.17795
		46	MRPL13	mitochondrial ribosomal protein L13	Hs.333823	chr8	28998	GO:0005515|GO:0003735|GO:0005761|GO:0006412|GO:0005762	NM_014078	up	A_23_P44974|28998	9.44509e-15	2.94148	218049_s_at|28998	6.90618e-18	25.0912	218049_s_at|28998	6.74529e-18	8.10998	218049_s_at|28998	6.46009e-09	2.56337
		47	NETO2	neuropilin (NRP) and tolloid (TLL)-like 2	Hs.645802	chr16	81831	GO:0032983|GO:2000312	NM_018092	up	A_32_P77989,A_23_P3681|81831	1.51712e-14	6.46018	218888_s_at,222774_s_at|81831	5.50489e-10	7.60913	218888_s_at|81831	2.9e-15	3.80125	218888_s_at|81831	2.77694e-27	8.64606
		48	HMGCR	3-hydroxy-3-methylglutaryl-CoA reductase	Hs.628096	chr5	3156	GO:0005515|GO:0050662|GO:0006695|GO:0005783|GO:0045471|GO:0032874|GO:0009790|GO:0015936|GO:0044281|GO:0070402|GO:0042803|GO:0061045|GO:0043407|GO:0045908|GO:0010666|GO:0045445|GO:0070374|GO:0005778|GO:0044255|GO:0010664|GO:0051262|GO:0007584|GO:0004420|GO	NM_000859	up	A_23_P30495|3156	1.53505e-14	2.92633	202539_s_at,202540_s_at|3156	1.22723e-07	6.29135	202539_s_at,202540_s_at|3156	2.73689e-06	2.70977	202539_s_at,202540_s_at|3156	7.99138e-09	2.91764
		49	RRM1	ribonucleotide reductase M1	Hs.445705	chr11	6240	GO:0005515|GO:0021846|GO:0015949|GO:0060041|GO:0055086|GO:0051290|GO:0044281|GO:0042995|GO:0005635|GO:0005524|GO:0005829|GO:0006260|GO:0005737|GO:0009263|GO:0010212|GO:0043025|GO:0005654|GO:0005971|GO:0004748|GO:0000278|GO:0006206|GO:0008584|GO:0070062|GO	NM_001033	up	A_23_P87351|6240	2.28048e-14	3.45915	201476_s_at,201477_s_at|6240	7.11812e-16	16.6851	201476_s_at,201477_s_at|6240	2.57298e-25	5.31404	201476_s_at,201477_s_at|6240	4.32375e-17	3.24425
		50	SNRPD3	small nuclear ribonucleoprotein D3 polypeptide 18kDa	Hs.356549	chr22	6634	GO:0005515|GO:0008380|GO:0006369|GO:0010467|GO:0006366|GO:0031124|GO:0005634|GO:0071013|GO:0005829|GO:0005737|GO:0005683|GO:0030532|GO:0005681|GO:0005687|GO:0005685|GO:0070062|GO:0008334|GO:0016070|GO:0005730|GO:0034660|GO:0000387|GO:0034709|GO:0000398|GO	NM_004175	up	A_23_P132216|6634	2.5227e-14	2.44121	202567_at|6634	4.05933e-14	21.3511	202567_at|6634	3.72308e-05	3.08054	202567_at|6634	8.57945e-12	2.07225
		51	LDHA	lactate dehydrogenase A	Hs.2795	chr9	3939	GO:0005515|GO:0044262|GO:0005634|GO:0044281|GO:0006096|GO:0005829|GO:0005739|GO:0005929|GO:0004459|GO:0006090|GO:0021762|GO:0031668|GO:0044237|GO:0070062|GO:0055114	NM_005566	up	A_32_P44568|3939	2.85208e-14	7.25469	200650_s_at|3939	1.03963e-13	24.2914	200650_s_at|3939	1.33067e-05	4.18209	200650_s_at|3939	2.87753e-08	2.78127
		52	COL5A2	collagen, type V, alpha 2	Hs.445827	chr2	1290	GO:0048592|GO:0046332|GO:0005576|GO:0005588|GO:0046872|GO:0031012|GO:0003674|GO:0001501|GO:0071230|GO:0022617|GO:0007411|GO:0030198|GO:0030199|GO:0030574|GO:0005788|GO:0043588|GO:0005201	NM_000393	up	A_32_P218734,A_23_P10391,A_23_P33196|1290	3.02169e-14	7.13895	221729_at,221730_at|1290	1.04432e-15	11.8178	221729_at,221730_at|1290	0	10.9769	221729_at,221730_at|1290	1.1833e-41	43.8391
		53	MRPS17	mitochondrial ribosomal protein S17	Hs.44298	chr7	51373	GO:0003735|GO:0019843|GO:0006412|GO:0005763	NM_015969	up	A_23_P258321|51373	3.86501e-14	6.39359	218982_s_at|51373	7.33335e-13	12.0646	218982_s_at|51373	2.51869e-09	7.29189	218982_s_at|51373	9.41375e-19	4.25473
		54	COL4A1	collagen, type IV, alpha 1	Hs.17441	chr13	1282	GO:0005515|GO:0001569|GO:0048407|GO:0048514|GO:0005587|GO:0005576|GO:0030023|GO:0005604|GO:0061333|GO:0031012|GO:0061304|GO:0071230|GO:0022617|GO:0007411|GO:0007420|GO:0007528|GO:0030198|GO:0030855|GO:0030574|GO:0005788|GO:0071711|GO:0005201	NM_001845	up	A_23_P65240,A_24_P68342|1282	6.84645e-14	6.08872	211980_at,211981_at|1282	5.16381e-34	21.1797	211980_at,211981_at|1282	3.7973e-21	7.98374	211980_at,211981_at|1282	0	41.4872
		55	FUBP3	far upstream element (FUSE) binding protein 3	Hs.98751	chr9	8939	GO:0010628|GO:0005737|GO:0005634|GO:0045893|GO:0003677|GO:0006351	NM_003934///XM_006717313	up	A_24_P203710,A_24_P940477,A_23_P435833|8939	7.18472e-14	2.18593	212824_at,239193_at|8939	4.82326e-13	5.28708	212824_at|8939	1.59966e-18	4.66928	212824_at|8939	1.92657e-07	3.26181
		56	NAB1	NGFI-A binding protein 1 (EGR1 binding protein 1)	Hs.107474	chr2	4664	GO:0014037|GO:0006355|GO:0001958|GO:0042552|GO:0045682|GO:0005634|GO:0045892|GO:0006351|GO:0008134	NM_005966	up	A_23_P209805,A_24_P191417|4664	7.52802e-14	2.45666	208047_s_at,209272_at,211139_s_at,239875_at|4664	3.46771e-16	10.5331	208047_s_at,209272_at,211139_s_at|4664	2.41564e-18	3.82286	208047_s_at,209272_at,211139_s_at|4664	1.6724e-11	2.90162
		57	CAV1	caveolin 1, caveolae protein, 22kDa	Hs.74034	chr7	857	GO:0005515|GO:0043627|GO:0019915|GO:0010524|GO:0030879|GO:0006940|GO:0030301|GO:0005113|GO:0005622|GO:0016050|GO:0000165|GO:0031397|GO:0032507|GO:0005938|GO:0042632|GO:0005811|GO:0000122|GO:0019217|GO:0016504|GO:0043234|GO:0005929|GO:0048554|GO:0005887|GO	NM_001753	up	A_23_P134454,A_24_P12626|857	9.16511e-14	14.9912	203065_s_at,212097_at|857	8.30567e-13	9.8228	203065_s_at,212097_at|857	2.36394e-21	8.54576	203065_s_at,212097_at|857	1.69535e-30	36.6589
		58	DST	dystonin	Hs.604915///Hs.728928	chr6	667	GO:0005882|GO:0005515|GO:0030424|GO:0030056|GO:0030018|GO:0008090|GO:0045104|GO:0035371|GO:0031122|GO:0005634|GO:0030011|GO:0005635|GO:0007409|GO:0015629|GO:0042803|GO:0005829|GO:0005737|GO:0009925|GO:0051010|GO:0030198|GO:0048870|GO:0007010|GO:0015630|GO	NM_001723///XM_005249316///XM_005249317///NM_015548	up	A_23_P59388,A_32_P119726,A_23_P348159,A_23_P42530,A_23_P303718|667	1.19622e-13	10.3462	204455_at,212253_x_at,212254_s_at,215016_x_at,215810_x_at,215814_at,216918_s_at,220154_at,232098_at,1553191_at|667	6.8033e-14	4.60802	204455_at,212253_x_at,212254_s_at,215016_x_at,215810_x_at,215814_at,216918_s_at,220154_at|667	5.05578e-14	2.50332	204455_at,212253_x_at,212254_s_at,215016_x_at,215810_x_at,215814_at,216918_s_at,220154_at|667	9.92928e-22	5.1993
		59	EIF3J	eukaryotic translation initiation factor 3, subunit J	Hs.404056	chr15	8669	GO:0005515|GO:0010467|GO:0033290|GO:0016282|GO:0005852|GO:0001731|GO:0006446|GO:0003743|GO:0044267|GO:0006412|GO:0006413|GO:0005829	NM_003758	up	A_23_P54297|8669	1.87986e-13	2.19833	208264_s_at,208985_s_at|8669	1.36723e-12	21.4214	208264_s_at,208985_s_at|8669	2.30855e-05	3.3508	208264_s_at,208985_s_at|8669	5.77385e-09	3.76518
		60	HSPA4L	heat shock 70kDa protein 4-like	Hs.135554	chr4	22824	GO:0006986|GO:0005737|GO:0006457|GO:0005634|GO:0005524|GO:0005829	NM_014278	up	A_23_P363936|22824	1.95308e-13	11.5242	205543_at|22824	9.69619e-24	22.8621	205543_at|22824	7.06942e-12	2.92937	205543_at|22824	6.90142e-07	3.85441
		61	CAV2	caveolin 2	Hs.212332	chr7	858	GO:0051219|GO:0005515|GO:0030133|GO:0048471|GO:0005886|GO:0007268|GO:0005634|GO:0051259|GO:0006906|GO:0042803|GO:0070836|GO:0005829|GO:0005622|GO:0016050|GO:0031748|GO:0060161|GO:0002080|GO:0048278|GO:0030512|GO:0005811|GO:0019905|GO:0007088|GO:0005794|GO	NM_001233	up	A_23_P123071,A_24_P925040|858	2.2155e-13	14.8069	203323_at,203324_s_at,213426_s_at|858	2.10535e-26	33.9939	203323_at,203324_s_at,213426_s_at|858	7.70536e-22	6.04539	203323_at,203324_s_at,213426_s_at|858	2.22588e-08	3.47363
		62	PTPLB	protein tyrosine phosphatase-like (proline instead of catalytic arginine), member b	Hs.705480	chr3	201562	GO:0005515|GO:0005789|GO:0006633|GO:0016021|GO:0016829		up	A_23_P155197,A_24_P135753|201562	2.63284e-13	2.17756	212640_at,227741_at|201562	1.45292e-10	12.5474	212640_at|201562	5.16423e-07	5.84298	212640_at|201562	9.72485e-13	4.84066
		63	MRPL15	mitochondrial ribosomal protein L15	Hs.18349	chr8	29088	GO:0005739|GO:0003735|GO:0015934|GO:0006412	NM_014175	up	A_23_P94174|29088	2.78583e-13	2.9001	218027_at|29088	5.32925e-13	30.1876	218027_at|29088	2.46475e-06	3.63326	218027_at|29088	7.16458e-20	2.46622
		64	PLEKHA1	pleckstrin homology domain containing, family A (phosphoinositide binding specific) member 1	Hs.643512	chr10	59338	GO:0005515|GO:0050853|GO:0051898|GO:0070301|GO:0005886|GO:0001553|GO:0048705|GO:0005634|GO:0007283|GO:0009791|GO:0031529|GO:0045184|GO:0005737|GO:0035264|GO:0060021|GO:0070062|GO:0008209|GO:0043325|GO:0005730|GO:0032587|GO:0030165|GO:0014065|GO:0008210|GO	NM_001001974	up	A_24_P269814,A_23_P115792|59338	2.85534e-13	2.9322	219024_at,226247_at|59338	2.19218e-10	8.56934	219024_at|59338	1.46199e-11	2.25304	219024_at|59338	1.77675e-16	3.89663
		65	FJX1	four jointed box 1 (Drosophila)	Hs.39384	chr11	24147	GO:0005615	NM_014344	up	A_23_P150693|24147	3.27705e-13	8.17058	219522_at|24147	0.000231535	2.35541	219522_at|24147	2.96813e-08	2.09544	219522_at|24147	8.93409e-19	3.28478
		66	HSPA2	heat shock 70kDa protein 2	Hs.432648	chr14	3306	GO:0005515|GO:0006986|GO:0090084|GO:0051861|GO:0000795|GO:0009986|GO:0036128|GO:0007286|GO:0072562|GO:0005634|GO:0005524|GO:0005829|GO:0005739|GO:0042026|GO:0070194|GO:0051082|GO:0031662|GO:0001673|GO:0019899|GO:0007141|GO:0070062|GO:0007140	NM_021979	up	A_23_P88303|3306	4.35785e-13	16.9218	211538_s_at|3306	3.33053e-16	33.6308	211538_s_at|3306	6.72499e-13	4.15976	211538_s_at|3306	6.70878e-07	2.41438
		67	NRIP1	nuclear receptor interacting protein 1	Hs.155017	chr21	8204	GO:0005515|GO:0030054|GO:0042826|GO:0019915|GO:0003714|GO:0003713|GO:0030331|GO:0005730|GO:0035257|GO:0005634|GO:0050681|GO:0035259|GO:0000122|GO:0001543|GO:0006351|GO:0046965|GO:0000118|GO:0045944|GO:0045893|GO:0030521	NM_003489	up	A_23_P211007|8204	4.73063e-13	3.06105	202599_s_at,202600_s_at|8204	6.27749e-05	2.79622	202599_s_at,202600_s_at|8204	1.31109e-39	10.2863	202599_s_at,202600_s_at|8204	3.39887e-15	13.5571
		68	EBNA1BP2	EBNA1 binding protein 2	Hs.346868	chr1	10969	GO:0016020|GO:0042254|GO:0005730|GO:0005634	NM_006824	up	A_23_P103631|10969	5.10217e-13	2.89769	201323_at|10969	1.95744e-20	23.2979	201323_at|10969	8.72313e-17	6.55582	201323_at|10969	5.12911e-07	2.31989
		69	FERMT1	fermitin family member 1	Hs.472054	chr20	55612	GO:0090162|GO:0051546|GO:0031941|GO:0030054|GO:0032587|GO:0007155|GO:0043616|GO:0005925|GO:0005829	NM_017671	up	A_24_P943318,A_24_P365506,A_23_P131935|55612	7.0798e-13	17.6374	218796_at,60474_at,229545_at,232479_at,1557334_a_at|55612	6.99446e-22	6.40051	60474_at,218796_at|55612	6.20712e-12	3.32963	218796_at,60474_at|55612	2.15838e-23	4.64711
		70	MRPL3	mitochondrial ribosomal protein L3	Hs.205163	chr3	11222	GO:0003735|GO:0003723|GO:0006412|GO:0005762	NM_007208	up	A_23_P7030,A_23_P18422|11222	8.47739e-13	2.32465	208787_at|11222	2.38555e-29	145.686	208787_at|11222	2.53596e-09	26.5438	208787_at|11222	4.99042e-08	2.192
		71	DSG1	desmoglein 1	Hs.2633	chr18	1828	GO:0030057|GO:0045295|GO:0005886|GO:0060135|GO:0005509|GO:0050821|GO:0006915|GO:0016328|GO:0006921|GO:0005829|GO:0016339|GO:0016337|GO:0016324|GO:0005911|GO:0015643|GO:0032570|GO:0007043|GO:0009898|GO:0016021|GO:0007156|GO:0070062	NM_001942	up	A_23_P164504|1828	1.012e-12	115.743	206642_at|1828	2.44873e-18	20.2406	206642_at|1828	0.000199664	2.10148	206642_at|1828	4.51013e-15	12.038
		72	DKK3	dickkopf WNT signaling pathway inhibitor 3	Hs.292156	chr11	27122	GO:0030325|GO:2000065|GO:0016055|GO:0090090|GO:0045892|GO:0009653|GO:0005615|GO:0032348	NM_015881	up	A_24_P261417,A_24_P918317,A_23_P162047,A_24_P218620,A_23_P36248|27122	1.27645e-12	5.22816	202196_s_at,214247_s_at,221126_at,221127_s_at,230508_at|27122	2.24274e-27	9.17734	202196_s_at,214247_s_at,221126_at,221127_s_at|27122	0	4.30738	202196_s_at,214247_s_at,221126_at,221127_s_at|27122	7.58862e-27	8.01108
		73	YES1	v-yes-1 Yamaguchi sarcoma viral oncogene homolog 1	Hs.194148	chr18	7525	GO:0005515|GO:0005154|GO:0005794|GO:0005815|GO:0005886|GO:0031295|GO:0018108|GO:0050900|GO:0005524|GO:0044325|GO:0005829|GO:0005737|GO:0046777|GO:0015758|GO:0007596|GO:0045087|GO:0043114|GO:0004713|GO:0019899|GO:0038096|GO:0004715|GO:0006464|GO:0070062	NM_005433	up	A_23_P164507,A_24_P48403|7525	1.40716e-12	5.28386	202932_at,202933_s_at,210917_at|7525	3.07102e-09	3.28058	202932_at,202933_s_at,210917_at|7525	1.62405e-05	2.84879	202932_at,202933_s_at,210917_at|7525	2.87721e-07	2.37539
		74	BICD2	bicaudal D homolog 2 (Drosophila)	Hs.436939	chr9	23299	GO:0005515|GO:0008219|GO:0017137|GO:0005737|GO:0005794|GO:0005886|GO:0072385|GO:0031410|GO:0005856|GO:0072393	NM_015250	up	A_23_P407551,A_24_P419120|23299	1.42449e-12	3.31958	209203_s_at,212702_s_at,213154_s_at,1553021_s_at|23299	1.69133e-15	14.3991	209203_s_at,212702_s_at,213154_s_at|23299	6.41545e-06	3.98106	209203_s_at,212702_s_at,213154_s_at|23299	7.73773e-24	8.92556
		75	KANK1	KN motif and ankyrin repeat domains 1	Hs.306764	chr9	23189	GO:0005515|GO:0006355|GO:0030336|GO:0008013|GO:2000393|GO:0090303|GO:0046627|GO:0035024|GO:2000114|GO:0030177|GO:0005634|GO:0032587|GO:0035413|GO:0006351|GO:1900028|GO:0005737|GO:1900025|GO:0030837|GO:0010977	NM_153186	up	A_32_P64570,A_23_P500130|23189	1.60705e-12	5.30899	213005_s_at,237162_at,238789_at|23189	1.39286e-21	9.91992	213005_s_at|23189	4.66785e-05	2.77835	213005_s_at|23189	1.85821e-14	3.92219
		76	CBX1	chromobox homolog 1	Hs.77254	chr17	10951	GO:0005515|GO:0010369|GO:0005819|GO:0042802|GO:0005720|GO:0001939|GO:0005721|GO:0003682|GO:0005654|GO:0001940|GO:0019899|GO:0045892|GO:0000785|GO:0000775	NM_006807	up	A_24_P296568,A_23_P107507,A_24_P298174|10951	1.63644e-12	2.23299	201518_at|10951	1.98709e-11	10.1447	201518_at|10951	2.74575e-15	9.45689	201518_at|10951	8.93127e-09	5.41964
		77	FAM20B	family with sequence similarity 20, member B	Hs.5737	chr1	9917	GO:0016310|GO:0005794|GO:0000139|GO:0016301|GO:0016773|GO:0016021|GO:0005524	NM_014864	up	A_24_P160649,A_24_P148043,A_23_P103923|9917	1.74574e-12	2.02127	202915_s_at,202916_s_at|9917	1.38065e-11	4.8642	202915_s_at,202916_s_at|9917	4.1914e-14	2.05121	202915_s_at,202916_s_at|9917	3.47551e-07	2.04101
		78	GJA1	gap junction protein, alpha 1, 43kDa	Hs.74471	chr6	2697	GO:0005515|GO:0060044|GO:2000810|GO:0015075|GO:0034405|GO:0010232|GO:0005764|GO:0051259|GO:0007507|GO:0006936|GO:0034220|GO:0006810|GO:0051924|GO:0043123|GO:0071253|GO:0070062|GO:0005794|GO:0030165|GO:0005887|GO:0005789|GO:0086014|GO:0005921|GO:0005922|GO	NM_000165	up	A_23_P93591,A_24_P55295|2697	2.01041e-12	7.79207	201667_at|2697	7.78144e-15	67.0847	201667_at|2697	6.67153e-08	53.4151	201667_at|2697	1.08245e-39	251.85
		79	UBE2V2	ubiquitin-conjugating enzyme E2 variant 2	Hs.491695	chr8	7336	GO:0051965|GO:0000209|GO:0005515|GO:0016567|GO:0031372|GO:0016881|GO:0008283|GO:0032436|GO:0005634|GO:0045739|GO:0005737|GO:0043524|GO:0006282|GO:0010976|GO:0000729|GO:0070062	NM_003350	up	A_24_P406514|7336	2.45206e-12	3.71884	209096_at,228734_at,230411_at|7336	1.1042e-12	10.2375	209096_at|7336	6.6063e-09	4.70388	209096_at|7336	7.18068e-10	5.61238
		80	PLP2	proteolipid protein 2 (colonic epithelium-enriched)	Hs.77422	chrX	5355	GO:0005515|GO:0005886|GO:0005783|GO:0015075|GO:0019221|GO:0019956|GO:0034220|GO:0006935|GO:0016020|GO:0005789|GO:0016021|GO:0006811|GO:0070062	NM_002668	up	A_24_P74932|5355	2.65815e-12	8.33552	201136_at|5355	1.59349e-14	84.339	201136_at|5355	2.79535e-06	2.57322	201136_at|5355	5.56062e-12	2.39601
		81	GPR87	G protein-coupled receptor 87	Hs.591292	chr3	53836	GO:0008150|GO:0005886|GO:0045028|GO:0035589|GO:0016021|GO:0007194	NM_023915	up	A_23_P121120|53836	2.89582e-12	10.4661	219936_s_at|53836	9.98395e-13	24.5286	219936_s_at|53836	7.94468e-07	5.86987	219936_s_at|53836	8.74107e-16	4.52998
		82	DFNA5	deafness, autosomal dominant 5	Hs.520708	chr7	1687	GO:0005737|GO:0060113|GO:0008285|GO:0007605|GO:0006915|GO:2001244	NM_004403	up	A_23_P82449|1687	3.13856e-12	6.33793	203695_s_at|1687	1.95522e-14	13.707	203695_s_at|1687	2.65284e-10	2.16501	203695_s_at|1687	1.17653e-11	2.58254
		83	TRIB1	tribbles pseudokinase 1	Hs.444947	chr8	10221	GO:0032436|GO:0007254|GO:0031434|GO:0048662|GO:0005634|GO:0005524|GO:0043433|GO:0014912|GO:0005737|GO:0004672|GO:0043405|GO:0032496|GO:0004860|GO:0055106|GO:0006468|GO:0006469|GO:0031665|GO:0031625|GO:0008134	NM_025195	up	A_23_P123503,A_24_P252497|10221	3.69935e-12	3.50264	202241_at,235641_at,239818_x_at|10221	2.05752e-06	4.96201	202241_at|10221	0.00544894	2.71017	202241_at|10221	2.13018e-09	2.54321
		84	ATP10D	ATPase, class V, type 10D	Hs.437241	chr4	57205	GO:0005515|GO:0000287|GO:0005886|GO:0005783|GO:0005730|GO:0005634|GO:0055085|GO:0005524|GO:0045332|GO:0019829|GO:0034220|GO:0004012|GO:0008152|GO:0005789|GO:0016021|GO:0006812	NM_020453	up	A_24_P919399,A_23_P170280|57205	5.07088e-12	2.76723	213238_at|57205	2.27366e-14	31.2939	213238_at|57205	1.74039e-09	3.40521	213238_at|57205	8.80143e-10	6.22743
		85	ECT2	epithelial cell transforming 2	Hs.518299	chr3	1894	GO:0045859|GO:0005515|GO:0072686|GO:0070301|GO:0007264|GO:0005634|GO:0015031|GO:0032154|GO:0042803|GO:0005829|GO:0032147|GO:0000910|GO:0005737|GO:0070830|GO:0005911|GO:0043089|GO:0071277|GO:0051260|GO:0004871|GO:0043123|GO:0005089|GO:0051056|GO:0048011|GO	NM_018098	up	A_23_P44684,A_23_P9574,A_24_P366033|1894	8.42812e-12	4.27393	219787_s_at,234992_x_at,237241_at|1894	3.40149e-21	3.92025	219787_s_at|1894	1.4e-45	5.54343	219787_s_at|1894	4.03399e-16	14.62
		86	FOS	FBJ murine osteosarcoma viral oncogene homolog	Hs.25647	chr14	2353	GO:0005515|GO:0003700|GO:0044212|GO:0006366|GO:0009409|GO:0051591|GO:0051403|GO:0002756|GO:0003690|GO:0002755|GO:0031668|GO:0032496|GO:0009416|GO:0007179|GO:0001661|GO:0051412|GO:0007565|GO:0038124|GO:0038123|GO:0034134|GO:0007568|GO:0009636|GO:0030431|GO	NM_005252	up	A_23_P106194|2353	9.05835e-12	22.7751	209189_at|2353	1.09496e-16	18.0444	209189_at|2353	0.0155039	2.90515	209189_at|2353	0.00250791	2.39155
		87	NIP7	NIP7, nucleolar pre-rRNA processing protein	Hs.585728	chr16	51388	GO:0005515|GO:0042255|GO:0005730	NM_016101	up	A_23_P54834|51388	9.53433e-12	2.27487	219031_s_at,223397_s_at|51388	2.1433e-15	6.60423	219031_s_at|51388	1.12018e-37	2.05539	219031_s_at|51388	4.08577e-12	2.3649
		88	CTPS1	CTP synthase 1	Hs.473087	chr1	1503	GO:0006241|GO:0006139|GO:0015949|GO:0042493|GO:0055086|GO:0044281|GO:0005575|GO:0044210|GO:0005524|GO:0003883|GO:0006541|GO:0005829	NM_001905	up	A_23_P21706|1503	1.00296e-11	2.81788	202613_at|1503	8.48264e-11	5.65545	202613_at|1503	9.66586e-11	2.75618	202613_at|1503	5.72826e-11	2.67083
		89	EGFL6	EGF-like-domain, multiple 6	Hs.12844	chrX	25975	GO:0007049|GO:0005178|GO:0016020|GO:0030198|GO:0010811|GO:0005509|GO:0007275|GO:0007155|GO:0005615|GO:0030154|GO:0005604	NM_015507	up	A_23_P22596|25975	1.02174e-11	7.78417	219454_at|25975	5.84516e-13	4.78921	219454_at|25975	8.21732e-08	2.03107	219454_at|25975	3.9727e-07	2.70018
		90	LAMC2	laminin, gamma 2	Hs.591484	chr1	3918	GO:0048471|GO:0034329|GO:0005576|GO:0005607|GO:0005615|GO:0005610|GO:0008544|GO:0016020|GO:0022617|GO:0030198|GO:0031581|GO:0007155|GO:0005938|GO:0008201	NM_018891	up	A_23_P160968|3918	1.02478e-11	12.9306	202267_at,207517_at|3918	3.28105e-10	3.22638	202267_at,207517_at|3918	2.10106e-08	2.48487	202267_at,207517_at|3918	2.05764e-15	4.18197
		91	CRISPLD2	cysteine-rich secretory protein LCCL domain containing 2	Hs.513779	chr16	83716	GO:0031012|GO:0030133|GO:0060325|GO:0030324|GO:0030198|GO:0005576|GO:0008201	NM_031476	up	A_23_P106602,A_24_P339059,A_24_P136619|83716	1.04313e-11	3.25343	221541_at,1555809_at|83716	9.83312e-12	4.17955	221541_at|83716	3.18032e-05	2.51241	221541_at|83716	8.86898e-12	3.53199
		92	FEN1	flap structure-specific endonuclease 1	Hs.409065	chr11	2237	GO:0005515|GO:0009650|GO:0008409|GO:0090305|GO:0005634|GO:0006302|GO:0005739|GO:0004527|GO:0006271|GO:0003690|GO:0000723|GO:0004523|GO:0000722|GO:0007613|GO:0008309|GO:0030145|GO:0000287|GO:0048015|GO:0005730|GO:0003677|GO:0003684|GO:0006260|GO:0004519|GO	NM_004111	up	A_24_P73158,A_24_P84898|2237	1.20303e-11	4.82412	204767_s_at,204768_s_at|2237	3.42334e-07	3.24024	204767_s_at,204768_s_at|2237	1.11821e-09	2.02369	204767_s_at,204768_s_at|2237	3.83328e-09	2.24441
		93	NME1	NME/NM23 nucleoside diphosphate kinase 1	Hs.463456	chr17	4830	GO:0005515|GO:0006241|GO:0048471|GO:0008285|GO:0004550|GO:0005634|GO:0044281|GO:0002762|GO:0014075|GO:0051591|GO:0042802|GO:0005829|GO:0071398|GO:0005739|GO:0005737|GO:0003697|GO:0043024|GO:0071333|GO:0070062|GO:0050679|GO:0005813|GO:0015949|GO:0000977|GO	NM_198175	up	A_23_P152804|4830	1.84588e-11	2.15513	201577_at|4830	8.1539e-14	18.085	201577_at|4830	2.80361e-10	7.0142	201577_at|4830	8.85262e-06	2.30562
		94	RMDN1	regulator of microtubule dynamics 1	Hs.145386	chr8	51115	GO:0005739|GO:0000922|GO:0005874	NM_016033	up	A_23_P251916,A_23_P94889,A_23_P83493|51115	2.09702e-11	2.1925	218549_s_at,222665_at,229843_at|51115	1.68614e-07	2.98457	218549_s_at|51115	2.6778e-05	2.6006	218549_s_at|51115	6.59212e-08	2.40046
		95	ZWILCH	zwilch kinetochore protein	Hs.21331	chr15	55055	GO:0005515|GO:0007093|GO:0007067|GO:0000777|GO:0000776|GO:0000278|GO:0005829	NM_017975	up	A_23_P112673|55055	2.22366e-11	2.90923	218349_s_at,222606_at|55055	1.12271e-10	6.88316	218349_s_at|55055	4.68893e-11	2.48178	218349_s_at|55055	3.96124e-14	5.28666
		96	DPY19L4	dpy-19-like 4 (C. elegans)	Hs.567828	chr8	286148	GO:0016757|GO:0008152|GO:0016021	NM_181787	up	A_24_P481824,A_32_P196047|286148	3.86133e-11	2.15382	213391_at,226721_at,1556613_s_at|286148	3.72464e-11	5.24007	213391_at|286148	2.88067e-13	2.8192	213391_at|286148	3.57665e-06	2.86102
		97	FZD6	frizzled class receptor 6	Hs.591863	chr8	8323	GO:0008406|GO:0005515|GO:0001736|GO:0017147|GO:0005886|GO:0007199|GO:0007409|GO:0043433|GO:0005737|GO:0033278|GO:0090090|GO:0001942|GO:0031625|GO:0060071|GO:0042813|GO:0042472|GO:0004930|GO:0001843|GO:0030168|GO:0045177|GO:0001525|GO:0030165|GO:0032589|GO	NM_003506	up	A_23_P123276|8323	5.04014e-11	6.35776	203987_at|8323	3.3422e-33	29.2627	203987_at|8323	7.52952e-23	11.519	203987_at|8323	0.00127621	2.89948
		98	NCBP2	nuclear cap binding protein subunit 2, 20kDa	Hs.591671	chr3	22916	GO:0005515|GO:0000339|GO:0008380|GO:0006369|GO:0010467|GO:0006368|GO:0006366|GO:0003723|GO:0031124|GO:0005634|GO:0031047|GO:0005829|GO:0005737|GO:0006406|GO:0000184|GO:0000166|GO:0006408|GO:0016032|GO:0000340|GO:0016070|GO:0008334|GO:0016071|GO:0045292|GO	NM_007362	up	A_23_P155316,A_24_P157424|22916	7.30899e-11	2.084	201517_at,201521_s_at|22916	1.25625e-19	11.8606	201517_at,201521_s_at|22916	3.04538e-14	4.20948	201517_at,201521_s_at|22916	3.38459e-18	2.68106
		99	THBD	thrombomodulin	Hs.2030	chr20	7056	GO:0010544|GO:0005515|GO:0007565|GO:0005886|GO:0009986|GO:0010165|GO:0005509|GO:0051918|GO:0009790|GO:0050900|GO:0051591|GO:0005615|GO:0007165|GO:0005887|GO:0007596|GO:0030195|GO:0032496|GO:0030246|GO:0004872|GO:0004888	NM_000361	up	A_23_P91390|7056	9.82214e-11	4.98794	203887_s_at,203888_at,237252_at|7056	1.2326e-19	13.9065	203887_s_at,203888_at|7056	2.94757e-06	2.23627	203887_s_at,203888_at|7056	4.52343e-23	6.78291
		100	TUBA4A	tubulin, alpha 4a	Hs.75318	chr2	7277	GO:0005515|GO:0051258|GO:0005874|GO:0003924|GO:0030168|GO:0005576|GO:0005525|GO:0005829|GO:0006184|GO:0007596|GO:0006457|GO:0000086|GO:0002576|GO:0005200|GO:0051084|GO:0000278|GO:0007017|GO:0044267|GO:0070062	NM_006000	up	A_23_P84448|7277	2.22232e-10	5.53169	212242_at|7277	6.93899e-15	39.1937	212242_at|7277	1.87968e-06	7.48141	212242_at|7277	8.61344e-12	3.03492
		101	PRNP	prion protein	Hs.472010	chr20	5621	GO:0005515|GO:0008017|GO:0043008|GO:0005886|GO:0005783|GO:0046007|GO:0051087|GO:0005741|GO:0005634|GO:0031225|GO:0043433|GO:0042802|GO:0005737|GO:0006878|GO:0015631|GO:0007411|GO:0007611|GO:0051260|GO:0007050|GO:0006979|GO:0032689|GO:0070062|GO:0032703|GO	NM_000311	up	A_23_P109143|5621	2.34861e-10	3.46978	201300_s_at,215707_s_at|5621	9.11024e-20	58.212	201300_s_at,215707_s_at|5621	7.42619e-10	5.14022	201300_s_at,215707_s_at|5621	6.76122e-09	3.28049
		102	DSE	dermatan sulfate epimerase	Hs.458358	chr6	29940	GO:0030208|GO:0030206|GO:0005794|GO:0000139|GO:0005975|GO:0005783|GO:0047757|GO:0044281|GO:0016021|GO:0015012|GO:0030204|GO:0030203	XM_005266953///NM_013352	up	A_32_P174629,A_23_P19226|29940	2.83481e-10	3.12218	218854_at,1558867_at,1558868_a_at|29940	7.37139e-20	8.05835	218854_at|29940	9.0511e-17	7.65572	218854_at|29940	5.36927e-13	5.72282
		103	SLC39A14	solute carrier family 39 (zinc transporter), member 14	Hs.491232	chr8	23516	GO:0071577|GO:0071578|GO:0005794|GO:0005886|GO:0005783|GO:0006882|GO:0015093|GO:0015684|GO:0055085|GO:0030027|GO:0005385|GO:0005887|GO:0016021	NM_015359	up	A_24_P383356,A_23_P59950,A_24_P333479|23516	4.20099e-10	4.87582	212110_at,1555433_at,1555434_a_at|23516	0.00130898	2.13731	212110_at|23516	3.19987e-11	4.31548	212110_at|23516	1.26908e-23	4.47647
		104	WNT5A	wingless-type MMTV integration site family, member 5A	Hs.643085	chr3	7474	GO:0032755|GO:0003700|GO:0044212|GO:0045599|GO:0043032|GO:0038031|GO:0001756|GO:0005110|GO:0005115|GO:0005615|GO:0007223|GO:0005109|GO:0001947|GO:0007411|GO:0016055|GO:0032729|GO:0010800|GO:0021891|GO:0003408|GO:0009986|GO:0005796|GO:0019904|GO:0001843|GO	NM_003392	up	A_23_P211926|7474	4.29552e-10	5.99233	205990_s_at,213425_at|7474	2.67156e-11	4.87704	205990_s_at,213425_at|7474	1.26095e-12	6.05982	205990_s_at,213425_at|7474	1.55929e-13	10.4529
		105	CAMSAP2	calmodulin regulated spectrin-associated protein family, member 2	Hs.23585	chr1	23271	GO:0005515|GO:0005813|GO:0005737|GO:0051011|GO:0005874|GO:0000226|GO:0033043	NM_203459	up	A_23_P406702|23271	4.58535e-10	2.86195	212763_at,212765_at,217196_s_at|23271	1.13609e-06	3.72871	212763_at,212765_at,217196_s_at|23271	3.71496e-07	2.51676	212763_at,212765_at,217196_s_at|23271	3.8718e-11	4.99108
		106	SNRPD1	small nuclear ribonucleoprotein D1 polypeptide 16kDa	Hs.464734	chr18	6632	GO:0005515|GO:0008380|GO:0000245|GO:0010467|GO:0016070|GO:0003723|GO:0005634|GO:0034660|GO:0071013|GO:0000387|GO:0034709|GO:0005829|GO:0000398|GO:0030532|GO:0034715|GO:0005654|GO:0005687|GO:0034719|GO:0005685|GO:0005689	NM_006938	up	A_32_P148672,A_23_P107644|6632	5.55075e-10	2.08548	202690_s_at,202691_at|6632	3.20745e-13	6.43591	202690_s_at,202691_at|6632	1.93941e-09	6.36036	202690_s_at,202691_at|6632	7.29184e-18	2.09808
		107	PAICS	phosphoribosylaminoimidazole carboxylase, phosphoribosylaminoimidazole succinocarboxamide synthetase	Hs.518774	chr4	10606	GO:0005515|GO:0009168|GO:0004639|GO:0004638|GO:0055086|GO:0044281|GO:0005524|GO:0005829|GO:0042802|GO:0006144|GO:0009113|GO:0006189|GO:0070062	NM_001079525	up	A_24_P200427,A_23_P41280|10606	6.03524e-10	2.34841	201013_s_at,201014_s_at,214664_at|10606	7.97454e-18	10.332	201013_s_at,201014_s_at,214664_at|10606	2.99613e-39	7.61186	201013_s_at,201014_s_at,214664_at|10606	9.39948e-19	3.58702
		108	COL17A1	collagen, type XVII, alpha 1	Hs.117938	chr10	1308	GO:0005515|GO:0030056|GO:0005581|GO:0005886|GO:0034329|GO:0005576|GO:0005604|GO:0007160|GO:0008544|GO:0022617|GO:0005887|GO:0005911|GO:0030198|GO:0030574|GO:0031581|GO:0005788	NM_000494	up	A_23_P52323|1308	9.7418e-10	21.7831	204636_at|1308	2.31597e-14	9.24263	204636_at|1308	2.38028e-08	2.93986	204636_at|1308	3.71756e-21	6.68651
		109	LAMB1	laminin, beta 1	Hs.650585	chr7	3912	GO:0048471|GO:0005615|GO:0031175|GO:0022617|GO:0007411|GO:0030198|GO:0043208|GO:0042476|GO:0034446|GO:0007155|GO:0070062|GO:0050679|GO:0030335|GO:0007566|GO:0005606|GO:0005607|GO:0005576|GO:0021812|GO:0005604|GO:0031012|GO:0007162|GO:0043259|GO:0005178|GO	NM_002291	up	A_23_P94030|3912	1.1314e-09	3.22956	201505_at,211651_s_at|3912	1.30875e-12	7.60629	201505_at,211651_s_at|3912	2.27e-43	5.23289	201505_at,211651_s_at|3912	5.69951e-23	11.7076
		110	COL6A1	collagen, type VI, alpha 1	Hs.474053	chr21	1291	GO:0048407|GO:0005578|GO:0005576|GO:0005589|GO:0005765|GO:0001649|GO:0070208|GO:0042383|GO:0031012|GO:0043234|GO:0071230|GO:0016020|GO:0022617|GO:0007411|GO:0030198|GO:0030574|GO:0005788|GO:0007155|GO:0070062	NM_001848	up	A_24_P331918|1291	2.0222e-09	4.18133	212091_s_at,212937_s_at,212938_at,212939_at,212940_at,213428_s_at,214200_s_at,216904_at|1291	6.91562e-20	4.41451	212091_s_at,212937_s_at,212938_at,212939_at,212940_at,213428_s_at,214200_s_at,216904_at|1291	5.92872e-22	3.11367	212091_s_at,212937_s_at,212938_at,212939_at,212940_at,213428_s_at,214200_s_at,216904_at|1291	9.02271e-29	5.48901
		111	CEP55	centrosomal protein 55kDa	Hs.14559	chr10	55165	GO:0005515|GO:0007067|GO:0005813|GO:0005814|GO:0000281|GO:0030496|GO:0032154|GO:0045184|GO:0045171	NM_018131	up	A_23_P115872|55165	4.24101e-09	4.96165	218542_at|55165	0.00124032	2.45613	218542_at|55165	1.81557e-13	3.64199	218542_at|55165	3.07958e-29	18.8179
		112	ANO1	anoctamin 1, calcium activated chloride channel	Hs.503074	chr11	55107	GO:0005515|GO:0006821|GO:0005886|GO:0034707|GO:0007275|GO:0055085|GO:0005737|GO:0034220|GO:0042391|GO:0005229|GO:0005227|GO:0006812|GO:0070062	NM_018043	up	A_24_P110831,A_24_P87036,A_23_P98304|55107	4.76112e-09	17.9139	218804_at,1555269_a_at|55107	1.57666e-06	2.77755	218804_at|55107	4.68936e-20	3.32693	218804_at|55107	1.27457e-21	15.2605
		113	COL3A1	collagen, type III, alpha 1	Hs.443625	chr2	1281	GO:0005515|GO:0021987|GO:0035025|GO:0005586|GO:0046332|GO:0005615|GO:0046872|GO:0007507|GO:0071230|GO:0022617|GO:0007411|GO:0030198|GO:0030199|GO:0030574|GO:0007179|GO:0043206|GO:0034097|GO:0009314|GO:0001568|GO:2001223|GO:0048407|GO:0007568|GO:0030168|GO	NM_000090	up	A_23_P142533,A_24_P402242,A_24_P935491|1281	7.04219e-09	4.29175	201852_x_at,211161_s_at,215076_s_at,232458_at|1281	1.60795e-16	20.3422	201852_x_at,211161_s_at,215076_s_at|1281	6.04582e-34	70.7655	201852_x_at,211161_s_at,215076_s_at|1281	2.4135e-41	150.255
		114	EFNB2	ephrin-B2	Hs.149239	chr13	1948	GO:0005515|GO:0010839|GO:0048013|GO:0005886|GO:0002042|GO:0007267|GO:0009653|GO:2000727|GO:0046875|GO:0050920|GO:0005887|GO:0007411|GO:0009887|GO:0016032|GO:0007155|GO:0001945	NM_004093	up	A_23_P428139,A_24_P355944|1948	7.86691e-09	3.84805	202668_at,202669_s_at|1948	1.92412e-15	16.2367	202668_at,202669_s_at|1948	9.48934e-09	2.64725	202668_at,202669_s_at|1948	3.17041e-17	4.49909
		115	COL5A1	collagen, type V, alpha 1	Hs.210283	chr9	1289	GO:0035313|GO:0048592|GO:0005588|GO:0035989|GO:0046872|GO:0022617|GO:0007411|GO:0030198|GO:0030199|GO:0030574|GO:0045112|GO:0043206|GO:0007155|GO:0008201|GO:0070062|GO:0001568|GO:0048407|GO:0043394|GO:0005576|GO:0005604|GO:0031012|GO:0003007|GO:0005178|GO	NM_000093	up	A_23_P83818,A_23_P158593|1289	8.99718e-09	5.39352	203325_s_at,212488_at,212489_at|1289	3.36325e-31	6.97015	203325_s_at,212488_at,212489_at|1289	2.4248e-17	2.28484	203325_s_at,212488_at,212489_at|1289	1.67878e-24	7.49309
		116	SAC3D1	SAC3 domain containing 1	Hs.23642	chr11	29901	GO:0005515|GO:0051298|GO:0007067|GO:0005813|GO:0005737|GO:0050776|GO:0005819|GO:0005634|GO:0051225|GO:0046426	NM_013299	up	A_23_P348298|29901	1.01234e-08	2.39846	205449_at|29901	5.65085e-18	15.2385	205449_at|29901	6.20431e-27	3.68339	205449_at|29901	1.51214e-08	3.12288
		117	LOX	lysyl oxidase	Hs.102267	chr5	4015	GO:0005515|GO:0005581|GO:0001568|GO:0005507|GO:0030324|GO:0042493|GO:0004720|GO:0005578|GO:0005576|GO:0005634|GO:0048545|GO:0005615|GO:0030198|GO:0030199|GO:0042060|GO:0006464|GO:0055114|GO:0048251	NM_002317	up	A_23_P122216,A_24_P37903|4015	1.31016e-08	6.63061	204298_s_at,213640_s_at,215446_s_at|4015	4.42405e-21	2.71531	204298_s_at,213640_s_at,215446_s_at|4015	5.34143e-19	2.02645	204298_s_at,213640_s_at,215446_s_at|4015	1.1459e-05	2.04246
		118	DUSP6	dual specificity phosphatase 6	Hs.298654	chr12	1848	GO:0014070|GO:0034142|GO:0042663|GO:0060420|GO:0051409|GO:0009953|GO:0051403|GO:0030154|GO:0035335|GO:0000188|GO:0002756|GO:0005737|GO:0002755|GO:0070373|GO:0034138|GO:0017017|GO:0004725|GO:0048011|GO:0038124|GO:0043065|GO:0038123|GO:0034134|GO:0042493|GO	NM_001946	up	A_23_P139704|1848	1.40205e-08	2.78543	208891_at,208892_s_at,208893_s_at|1848	3.0235e-07	2.81901	208891_at,208892_s_at,208893_s_at|1848	9.08345e-28	4.04461	208891_at,208892_s_at,208893_s_at|1848	1.64674e-08	2.48638
		119	WBP5	WW domain binding protein 5	Hs.533287	chrX	51186	GO:0050699	NM_016303	up	A_23_P34142|51186	1.42475e-08	3.60185	217975_at|51186	1.4226e-23	85.6312	217975_at|51186	9.69534e-10	13.8356	217975_at|51186	1.23546e-07	2.63614
		120	MREG	melanoregulin	Hs.620391	chr2	55686	GO:0016324|GO:0042640|GO:0030318	NM_018000	up	A_23_P108948,A_24_P351283|55686	1.66837e-08	3.00331	219648_at,232682_at|55686	1.14747e-09	7.36056	219648_at|55686	9.46915e-05	3.11231	219648_at|55686	6.79875e-12	4.58419
		121	RAB31	RAB31, member RAS oncogene family	Hs.744887	chr18	11031	GO:0032869|GO:0007264|GO:0043001|GO:0003924|GO:0005525|GO:0032588|GO:0006184|GO:0031623|GO:0045335|GO:0045055|GO:0030670|GO:0019003|GO:0090382|GO:0005769	NM_006868	up	A_24_P236799,A_23_P141688|11031	1.77874e-08	2.21753	217762_s_at,217763_s_at,217764_s_at|11031	3.9528e-14	14.6483	217762_s_at,217763_s_at,217764_s_at|11031	0.00538162	2.41359	217762_s_at,217763_s_at,217764_s_at|11031	1.02391e-13	2.01861
		122	GGH	gamma-glutamyl hydrolase (conjugase, folylpolygammaglutamyl hydrolase)	Hs.78619	chr8	8836	GO:0032868|GO:0042470|GO:0045471|GO:0042493|GO:0005634|GO:0005615|GO:0005764|GO:0010043|GO:0005829|GO:0034722|GO:0006508|GO:0008242|GO:0070062|GO:0006541|GO:0008238	NM_003878	up	A_23_P134910|8836	2.42621e-08	4.48172	203560_at|8836	1.62919e-17	21.9253	203560_at|8836	1.88426e-11	7.88084	203560_at|8836	4.36482e-12	5.85468
		123	MAGEA6	melanoma antigen family A, 6	Hs.441113	chrX	4105	GO:0005515|GO:0008150|GO:0003674|GO:0005575	NM_175868	up	A_23_P136870|4105	2.44069e-08	23.8342	214612_x_at|4105	1.46855e-05	2.41574	214612_x_at|4105	4.31422e-12	3.16285	214612_x_at|4105	7.95358e-15	13.3678
		124	GLO1	glyoxalase I	Hs.268849	chr6	2739	GO:0043066|GO:0005737|GO:0006357|GO:0005975|GO:0030316|GO:0006749|GO:0008270|GO:0004462|GO:0009438|GO:0070062	NM_006708	up	A_23_P214411|2739	2.58323e-08	2.99284	200681_at|2739	1.24477e-14	45.8265	200681_at|2739	1.73102e-06	5.45308	200681_at|2739	3.87877e-08	2.14356
		125	CDC20	cell division cycle 20	Hs.524947	chr1	991	GO:0005515|GO:0007094|GO:0090129|GO:0008284|GO:0048471|GO:0016567|GO:0005634|GO:0031145|GO:0005829|GO:0051488|GO:0005737|GO:0031915|GO:0005680|GO:0005813|GO:0005819|GO:0005730|GO:0051437|GO:0051436|GO:0008022|GO:0051439|GO:0040020|GO:0007067|GO:0007049|GO	NM_001255	up	A_23_P149200|991	3.42024e-08	4.0031	202870_s_at|991	8.30322e-10	4.23125	202870_s_at|991	7.76432e-22	6.42065	202870_s_at|991	2.04187e-08	5.52023
		126	UBE2S	ubiquitin-conjugating enzyme E2S	Hs.396393	chr19	27338	GO:0010994|GO:0035519|GO:0085020|GO:0010458|GO:0004842|GO:0016881|GO:0005524|GO:0031145|GO:0044314|GO:0051488|GO:0070534|GO:0070979|GO:0005680|GO:0006464	NM_014501	up	A_32_P184933,A_32_P171328,A_32_P72447|27338	3.96582e-08	2.60871	202779_s_at|27338	7.17227e-16	9.89895	202779_s_at|27338	3.93304e-05	5.58469	202779_s_at|27338	3.32629e-05	2.24186
		127	MXRA5	matrix-remodelling associated 5	Hs.369422	chrX	25878	GO:0008150|GO:0003674|GO:0070062	NM_015419	up	A_23_P258136|25878	5.07802e-08	3.22125	209596_at|25878	1.67814e-29	36.8556	209596_at|25878	4.72532e-06	3.13597	209596_at|25878	2.46234e-16	4.90458
		128	DTL	denticleless E3 ubiquitin protein ligase homolog (Drosophila)	Hs.656473	chr1	51514	GO:0000209|GO:0005515|GO:0006511|GO:0031965|GO:0004842|GO:0005813|GO:0006513|GO:0005694|GO:0031572|GO:0005730|GO:0005634|GO:0019985|GO:0006974|GO:0043231|GO:0006260|GO:0005737|GO:0051726|GO:0031465|GO:0031464|GO:0009411	NM_016448	up	A_23_P10385|51514	6.71868e-08	3.96583	218585_s_at,222680_s_at|51514	9.18826e-08	2.20273	218585_s_at|51514	1.56423e-19	3.39598	218585_s_at|51514	1.53222e-33	19.0081
		129	FN1	fibronectin 1	Hs.203717	chr2	2335	GO:0005515|GO:0008360|GO:0005518|GO:0072562|GO:0050900|GO:0002020|GO:0005615|GO:0016324|GO:0022617|GO:0030198|GO:0034446|GO:0031093|GO:0007155|GO:0008201|GO:0070062|GO:0005793|GO:0009611|GO:0005577|GO:0030168|GO:0005576|GO:0006953|GO:0001525|GO:0005604|GO	NM_212482///NM_054034	up	A_24_P119745,A_24_P85539,A_24_P334130|2335	9.10462e-08	5.9644	210495_x_at,211719_x_at,212464_s_at,214701_s_at,214702_at,216442_x_at,1558199_at|2335	3.44729e-15	13.2705	210495_x_at,211719_x_at,212464_s_at,214701_s_at,214702_at,216442_x_at|2335	0	18.4729	210495_x_at,211719_x_at,212464_s_at,214701_s_at,214702_at,216442_x_at|2335	3.37365e-15	14.4564
		130	TPM1	tropomyosin 1 (alpha)	Hs.133892	chr15	7168	GO:0008092|GO:0005862|GO:0055010|GO:0008016|GO:0006928|GO:0060048|GO:0030017|GO:0031529|GO:0005829|GO:0006937|GO:0003065|GO:0006936|GO:0007010|GO:0005856|GO:0008307|GO:0001725|GO:0030336|GO:0030049|GO:0045214|GO:0003779|GO:0032587|GO:0032781|GO:0001701|GO	NM_000366///NM_001018004///NM_001018008	up	A_24_P44462,A_23_P206018,A_23_P363344,A_32_P89709,A_24_P924721,A_23_P391586|7168	1.06648e-07	2.21569	206116_s_at,206117_at,210986_s_at,210987_x_at,238688_at,1558532_at|7168	4.36211e-35	9.76998	206116_s_at,206117_at,210986_s_at,210987_x_at|7168	0	6.2084	206116_s_at,206117_at,210986_s_at,210987_x_at|7168	2.17635e-23	3.52375
		131	CDK1	cyclin-dependent kinase 1	Hs.732435	chr10	983	GO:0005515|GO:0007077|GO:0014070|GO:0033160|GO:0030261|GO:0034501|GO:0014075|GO:0002756|GO:0007173|GO:0018105|GO:0000165|GO:0007411|GO:0002755|GO:0005813|GO:0038124|GO:0038123|GO:0034134|GO:0030332|GO:0007569|GO:0045740|GO:0030496|GO:0009636|GO:0002224|GO	NM_001786	up	A_23_P138507|983	1.5389e-07	3.75406	203213_at,203214_x_at,210559_s_at,231534_at|983	7.65828e-16	4.85614	203213_at,203214_x_at,210559_s_at|983	2.57337e-09	2.51396	203213_at,203214_x_at,210559_s_at|983	1.12965e-13	5.96104
		132	COL6A3	collagen, type VI, alpha 3	Hs.233240	chr2	1293	GO:0004867|GO:0005578|GO:0005576|GO:0005589|GO:0005615|GO:0042383|GO:0031012|GO:0010951|GO:0007517|GO:0022617|GO:0007411|GO:0030198|GO:0030574|GO:0005788|GO:0007155|GO:0070062	NM_004369	up	A_23_P131614,A_32_P156322|1293	2.39416e-07	2.76106	201438_at|1293	1.00584e-13	23.3693	201438_at|1293	1.33261e-29	38.5856	201438_at|1293	0	101.419
		133	ERI2	ERI1 exoribonuclease family member 2	Hs.248437	chr16	112479	GO:0004527|GO:0090305|GO:0008270|GO:0003676	NM_080663///NM_001142725	up	A_23_P129717,A_24_P934800|112479	3.47489e-07	2.05845	213365_at,240603_s_at,240604_at|112479	1.18036e-11	5.65272	213365_at|112479	9.84813e-09	2.16838	213365_at|112479	1.53338e-07	3.70154
		134	RBBP8	retinoblastoma binding protein 8	Hs.546282	chr18	5932	GO:0001103|GO:0005515|GO:0006357|GO:0001106|GO:0001835|GO:0031572|GO:0005730|GO:0010792|GO:0005634|GO:0000122|GO:0003684|GO:0007067|GO:0000082|GO:0007126|GO:0006281|GO:0000724|GO:0017053|GO:0000014|GO:0000075|GO:0000737	NM_002894	up	A_23_P252371|5932	4.88556e-07	3.15221	203344_s_at|5932	3.18315e-12	15.4816	203344_s_at|5932	1.20287e-08	4.99895	203344_s_at|5932	1.77389e-08	2.10843
		135	WDYHV1	WDYHV motif containing 1	Hs.18029	chr8	55093	GO:0005515|GO:0070773|GO:0005634|GO:0006464|GO:0005829	NM_018024	up	A_23_P71415|55093	6.85544e-07	2.12724	219060_at|55093	1.13573e-06	3.96845	219060_at|55093	4.51362e-13	2.27683	219060_at|55093	1.40299e-08	3.12621
		136	SLC39A6	solute carrier family 39 (zinc transporter), member 6	Hs.79136	chr18	25800	GO:0071577|GO:0071578|GO:0031258|GO:0005886|GO:0005385|GO:0005887|GO:0005783|GO:0006882|GO:0055085	NM_012319	up	A_24_P156049,A_23_P50167|25800	7.74505e-07	2.39394	202088_at,202089_s_at,1555460_a_at,1556551_s_at|25800	4.93026e-11	4.66352	202088_at,202089_s_at|25800	8.42024e-22	19.9067	202088_at,202089_s_at|25800	1.31852e-07	2.12622
		137	GPNMB	glycoprotein (transmembrane) nmb	Hs.190495	chr7	10457	GO:0042470|GO:0008285|GO:0005178|GO:0005887|GO:0030282|GO:0016021|GO:0007155|GO:0008201|GO:0001649		up	A_24_P933908|10457	7.75958e-07	4.03883	201141_at,1554018_at|10457	1.78802e-14	32.6339	201141_at|10457	2.76535e-11	25.5155	201141_at|10457	1.16827e-08	5.50752
		138	ZNF750	zinc finger protein 750	Hs.653124	chr17	79755	GO:0001077|GO:0008544|GO:0045944|GO:0005634|GO:0001046|GO:0046872|GO:0030154|GO:0006351	NM_024702	up	A_23_P141191|79755	7.85674e-07	6.78733	219995_s_at|79755	3.97323e-13	26.4794	219995_s_at|79755	0.00650623	2.0118	219995_s_at|79755	3.59837e-06	2.886
		139	PTPRZ1	protein tyrosine phosphatase, receptor-type, Z polypeptide 1	Hs.489824	chr7	5803	GO:0005515|GO:0072534|GO:0048709|GO:0070445|GO:0005578|GO:0007409|GO:0007417|GO:0035335|GO:0006470|GO:0005001|GO:0005887|GO:0007611|GO:0004725	NM_002851	up	A_23_P168761,A_24_P8474,A_24_P235248|5803	9.2104e-07	4.23652	204469_at|5803	2.65811e-23	13.2608	204469_at|5803	0	11.0455	204469_at|5803	5.14583e-05	2.08312
		140	VCAN	versican	Hs.643801	chr5	1462	GO:0005515|GO:0008037|GO:0008347|GO:0044281|GO:0005539|GO:0005615|GO:0043231|GO:0007507|GO:0030208|GO:0030207|GO:0030206|GO:0005540|GO:0030198|GO:0007155|GO:0030204|GO:0030203|GO:0043202|GO:0005975|GO:0005796|GO:0005509|GO:0005578|GO:0007275|GO:0005576|GO	NM_004385	up	A_23_P144959|1462	1.06176e-06	4.92187	204619_s_at,204620_s_at,211571_s_at,215646_s_at,221731_x_at|1462	2.07523e-10	3.59671	204619_s_at,204620_s_at,211571_s_at,215646_s_at,221731_x_at|1462	1.66255e-30	5.55881	204619_s_at,204620_s_at,211571_s_at,215646_s_at,221731_x_at|1462	2.5065e-22	10.1698
		141	KLF10	Kruppel-like factor 10	Hs.435001	chr8	7071	GO:0005515|GO:0003700|GO:0008285|GO:0008283|GO:0007267|GO:0045672|GO:0005634|GO:0000122|GO:0030282|GO:0003677|GO:0046872|GO:0006351|GO:0001501|GO:0007179|GO:0035019	NM_005655	up	A_23_P168828|7071	1.08314e-06	2.02718	202393_s_at|7071	1.00163e-12	17.0613	202393_s_at|7071	1.7561e-07	7.27793	202393_s_at|7071	4.66826e-15	4.77393
		142	TGFB1I1	transforming growth factor beta 1 induced transcript 1	Hs.513530	chr16	7041	GO:0005515|GO:0008285|GO:0009408|GO:0006366|GO:0045599|GO:0010718|GO:0050681|GO:0048495|GO:0016363|GO:0005622|GO:0005737|GO:0030855|GO:0016055|GO:0007155|GO:0005856|GO:0030579|GO:0030512|GO:0030511|GO:0003713|GO:0070411|GO:0031012|GO:0045165|GO:0016331|GO	NM_001042454	up	A_23_P141055|7041	1.10044e-06	2.68334	209651_at|7041	4.35335e-18	13.4998	209651_at|7041	2.45164e-09	2.49619	209651_at|7041	1.06976e-13	4.31976
		143	CBX3	chromobox homolog 3	Hs.381189	chr7	11335	GO:0005515|GO:0005719|GO:0019904|GO:0005819|GO:0005637|GO:0005634|GO:0005635|GO:0006351|GO:0042802|GO:0005720|GO:0000779|GO:0006338|GO:0031618|GO:0019899|GO:0045892|GO:0000785	NM_016587	up	A_23_P31315|11335	1.54356e-06	2.29545	200037_s_at,201091_s_at,1555920_at|11335	1.60268e-15	6.06422	200037_s_at,201091_s_at|11335	1.67006e-14	13.7854	200037_s_at,201091_s_at|11335	5.86289e-08	2.38036
		144	SGCB	sarcoglycan, beta (43kDa dystrophin-associated glycoprotein)	Hs.438953	chr4	6443	GO:0042383|GO:0005737|GO:0007517|GO:0016010|GO:0005887|GO:0016012|GO:0035051|GO:0005856	NM_000232	up	A_23_P251104|6443	1.65442e-06	2.89906	205120_s_at,205121_at,226112_at,228584_at|6443	0.000537711	2.04051	205120_s_at,205121_at|6443	2.99115e-26	2.31798	205120_s_at,205121_at|6443	4.91909e-12	2.7534
		145	RACGAP1	Rac GTPase activating protein 1	Hs.505469	chr12	29127	GO:0051256|GO:0005515|GO:0008017|GO:0072686|GO:0007264|GO:0005634|GO:0007283|GO:0009790|GO:0051233|GO:0007108|GO:0032154|GO:0046872|GO:0005829|GO:0007405|GO:0019886|GO:0000915|GO:0070062|GO:0007018|GO:0051056|GO:0043015|GO:0001669|GO:0019901|GO:0051988|GO	NM_013277	up	A_32_P186474,A_23_P65110|29127	1.89564e-06	2.47066	222077_s_at|29127	3.28019e-10	4.74386	222077_s_at|29127	5.68652e-10	7.21817	222077_s_at|29127	2.06425e-24	9.31456
		146	MMP2	matrix metallopeptidase 2 (gelatinase A, 72kDa gelatinase, 72kDa type IV collagenase)	Hs.513617	chr16	4313	GO:0005515|GO:0001666|GO:0004252|GO:0005886|GO:0007566|GO:0005578|GO:0005576|GO:0005634|GO:0001525|GO:0030017|GO:0005615|GO:0005739|GO:0060346|GO:0001957|GO:0071230|GO:0060325|GO:0022617|GO:0030198|GO:0030574|GO:0006508|GO:0008270|GO:0004222|GO:0044267|GO	NM_004530	up	A_23_P163787|4313	1.90219e-06	3.47744	201069_at,1566677_at|4313	1.48772e-17	9.3395	201069_at|4313	4.67432e-10	2.84952	201069_at|4313	2.36353e-30	7.92578
		147	EIF2S1	eukaryotic translation initiation factor 2, subunit 1 alpha, 35kDa	Hs.151777	chr14	1965	GO:0005515|GO:0005851|GO:0005850|GO:0010467|GO:0010494|GO:0003743|GO:0005634|GO:0006412|GO:0006413|GO:0005829|GO:0030968|GO:0043558|GO:0046777|GO:0043022|GO:0006987|GO:0044267|GO:0005844|GO:0070062	NM_004094	up	A_24_P138556,A_24_P356015|1965	2.23584e-06	2.56819	201142_at,201143_s_at,201144_s_at|1965	1.22031e-09	5.44846	201142_at,201143_s_at,201144_s_at|1965	2.22462e-09	3.1494	201142_at,201143_s_at,201144_s_at|1965	1.99808e-21	2.59152
		148	TNC	tenascin C	Hs.684865///Hs.143250	chr9	3371	GO:0008284|GO:0071300|GO:0045471|GO:0071799|GO:0005614|GO:0005615|GO:0071305|GO:0071774|GO:0007528|GO:0030198|GO:0014012|GO:0042475|GO:0007155|GO:0060739|GO:0009611|GO:0060740|GO:0005576|GO:0001649|GO:0009612|GO:0005604|GO:0010628|GO:0031012|GO:0007162|GO	NM_002160	up	A_24_P919311,A_23_P157865|3371	4.35132e-06	5.60702	201645_at,216005_at,237169_at|3371	3.6896e-07	3.69045	201645_at,216005_at|3371	1.99132e-40	7.52152	201645_at,216005_at|3371	3.57309e-12	5.34205
		149	POSTN	periostin, osteoblast specific factor	Hs.136348	chr13	10631	GO:0031012|GO:0005802|GO:0005515|GO:0001501|GO:0030198|GO:0009888|GO:0005578|GO:0007155|GO:0008201|GO:0008593	NM_006475	up	A_24_P347411|10631	4.86396e-06	7.81436	210809_s_at,214981_at,1555777_at,1555778_a_at|10631	1.04254e-16	6.73613	210809_s_at,214981_at|10631	0	18.9721	210809_s_at,214981_at|10631	4.69997e-19	20.9463
		150	COL1A2	collagen, type I, alpha 2	Hs.489142	chr7	1278	GO:0005515|GO:0046332|GO:0007266|GO:0050900|GO:0005615|GO:0046872|GO:0005584|GO:0042802|GO:0070208|GO:0071230|GO:0022617|GO:0030198|GO:0030199|GO:0030574|GO:0042476|GO:0007179|GO:0030674|GO:0070062|GO:0001568|GO:0048407|GO:0030168|GO:0005576|GO:0031012|GO	NM_000089	up	A_24_P277934,A_24_P265274|1278	6.50818e-06	2.47601	202403_s_at,202404_s_at,229218_at|1278	2.9236e-19	4.4532	202403_s_at,202404_s_at|1278	5.69269e-14	24.2752	202403_s_at,202404_s_at|1278	5.6e-45	105.297
		151	SERPINE2	serpin peptidase inhibitor, clade E (nexin, plasminogen activator inhibitor type 1), member 2	Hs.38449	chr2	5270	GO:0010544|GO:0005515|GO:0030308|GO:0061108|GO:0008285|GO:0031594|GO:0004867|GO:0060291|GO:0045879|GO:0005539|GO:0005615|GO:0042628|GO:0005829|GO:0010766|GO:0031091|GO:0033363|GO:0008201|GO:0030334|GO:0051966|GO:0048505|GO:0042177|GO:0021683|GO:0090331|GO	NM_006216	up	A_23_P50919|5270	1.95887e-05	3.00088	212190_at,227487_s_at|5270	8.87834e-05	2.44817	212190_at|5270	3.61475e-08	4.5408	212190_at|5270	7.75915e-17	12.2496
		152	DLGAP5	discs, large (Drosophila) homolog-associated protein 5	Hs.77695	chr14	9787	GO:0005515|GO:0005737|GO:0005815|GO:0008283|GO:0016311|GO:0000087|GO:0045842|GO:0007267|GO:0031616|GO:0005634|GO:0004721|GO:0007079	NM_014750	up	A_23_P88331|9787	2.52312e-05	2.64429	203764_at|9787	5.81844e-10	5.42348	203764_at|9787	4.35859e-16	3.26643	203764_at|9787	5.91186e-32	14.4856
		153	APOBEC3B	apolipoprotein B mRNA editing enzyme, catalytic polypeptide-like 3B	Hs.226307	chr22	9582	GO:0051607|GO:0047844|GO:0045087|GO:0008152|GO:0008270|GO:0005634|GO:0010529	NM_004900	up	A_24_P66027|9582	4.5019e-05	3.4966	206632_s_at|9582	0	22.2664	206632_s_at|9582	9.04021e-05	3.72163	206632_s_at|9582	2.49632e-18	8.7837
		154	SPP1	secreted phosphoprotein 1	Hs.313	chr4	6696	GO:0005515|GO:0048471|GO:0007566|GO:0010811|GO:0030593|GO:0050840|GO:0045177|GO:0033280|GO:0005576|GO:0042995|GO:0048545|GO:0005125|GO:0005615|GO:0031214|GO:0001649|GO:0048685|GO:0046697|GO:0006954|GO:0022617|GO:0045780|GO:0030198|GO:0007155|GO:0070062	NM_001040058	up	A_23_P7313|6696	4.74541e-05	7.14896	209875_s_at,1568574_x_at|6696	7.67958e-10	4.32785	209875_s_at|6696	7.06226e-27	9.25225	209875_s_at|6696	5.27467e-28	36.4574
		155	GINS1	GINS complex subunit 1 (Psf1 homolog)	Hs.658464	chr20	9837	GO:0006271|GO:0005737|GO:0001833|GO:0005654|GO:0005634|GO:0000278	NM_021067	up	A_23_P210853|9837	9.09671e-05	2.53463	206102_at|9837	5.70792e-09	6.4962	206102_at|9837	2.16823e-06	2.62028	206102_at|9837	1.9091e-26	11.7658
		156	MELK	maternal embryonic leucine zipper kinase	Hs.184339	chr9	9833	GO:0030097|GO:0005515|GO:0043065|GO:0005886|GO:0008283|GO:0005509|GO:0008631|GO:0006915|GO:0018108|GO:0005524|GO:0008289|GO:0061351|GO:0046777|GO:0004674|GO:0000086|GO:0004715|GO:0005938	NM_014791	up	A_23_P94422|9833	0.000120525	2.98533	204825_at|9833	2.00522e-32	24.2031	204825_at|9833	1.46745e-08	3.2235	204825_at|9833	3.9022e-11	9.17128
		157	CDKN3	cyclin-dependent kinase inhibitor 3	Hs.84113	chr14	1033	GO:0005515|GO:0048471|GO:0005737|GO:0000082|GO:0008285|GO:0007050|GO:0008138|GO:0004722|GO:0000079|GO:0035335|GO:0004725	NM_005192	up	A_23_P48669|1033	0.000189584	2.79002	209714_s_at,1555758_a_at|1033	1.34999e-05	3.37271	209714_s_at|1033	3.72757e-11	3.70246	209714_s_at|1033	3.14531e-20	10.971
		158	MAD2L1	MAD2 mitotic arrest deficient-like 1 (yeast)	Hs.591697	chr4	4085	GO:0005515|GO:0072686|GO:0007094|GO:0048471|GO:0043066|GO:0007093|GO:0042177|GO:0060564|GO:0005634|GO:0090267|GO:0051436|GO:0031145|GO:0051439|GO:0042803|GO:0042802|GO:0005829|GO:0000070|GO:0000922|GO:0005643|GO:0000777|GO:0000776|GO:0000278	NM_002358	up	A_23_P92441|4085	0.000235957	2.22244	203362_s_at,1554768_a_at|4085	9.33632e-15	10.0294	203362_s_at|4085	8.52991e-12	4.99333	203362_s_at|4085	1.54334e-11	7.69463
		159	TMEM45A	transmembrane protein 45A	Hs.658956	chr3	55076	GO:0016021	NM_018004	up	A_23_P113212|55076	0.000291486	3.8552	219410_at|55076	1.28478e-05	2.80603	219410_at|55076	1.02491e-12	9.80712	219410_at|55076	1.9799e-09	10.2491
		160	KIAA0101	KIAA0101	Hs.81892	chr15	9768	GO:0051297|GO:0006260|GO:0005515|GO:0048471|GO:0005737|GO:0003682|GO:0051726|GO:0005634|GO:0019985|GO:0009411|GO:0006974	NM_014736	up	A_24_P932757,A_23_P117852|9768	0.000334787	2.10355	202503_s_at,211713_x_at|9768	0.000124598	2.38607	202503_s_at,211713_x_at|9768	2.36434e-05	2.26222	202503_s_at,211713_x_at|9768	2.9443e-13	7.49249
		161	FADD	Fas (TNFRSF6)-associated via death domain	Hs.86131	chr11	8772	GO:0005515|GO:2000454|GO:0031265|GO:0031264|GO:0070236|GO:0032813|GO:0048538|GO:0097202|GO:0097049|GO:0002020|GO:0048536|GO:0032757|GO:0042802|GO:0048535|GO:0002756|GO:0051607|GO:0043029|GO:0043123|GO:0032729|GO:0005164|GO:0033077|GO:0032760|GO:0005123|GO	NM_003824	up	A_24_P278637,A_23_P86917|8772	0.000578044	2.07656	202535_at|8772	2.65787e-11	5.48922	202535_at|8772	2.28365e-10	2.1219	202535_at|8772	1.36636e-10	2.54808
		162	BUB1B	BUB1 mitotic checkpoint serine/threonine kinase B	Hs.513645	chr15	701	GO:0005515|GO:0007094|GO:0048471|GO:0007093|GO:0008283|GO:0034501|GO:0051233|GO:0031145|GO:0005829|GO:0005737|GO:0005680|GO:0007051|GO:0007091|GO:0005815|GO:0048015|GO:0006915|GO:0051436|GO:0071459|GO:0005524|GO:0051439|GO:0000940|GO:0007049|GO:0007067|GO	NM_001211	up	A_23_P163481|701	0.000789917	2.11058	203755_at|701	8.12678e-09	6.3458	203755_at|701	6.73106e-05	2.24674	203755_at|701	1.07386e-13	12.9813
		163	MMP12	matrix metallopeptidase 12 (macrophage elastase)	Hs.1695	chr11	4321	GO:0060054|GO:0035313|GO:0022617|GO:0004175|GO:0030198|GO:0030574|GO:0005509|GO:0006508|GO:0005578|GO:0008270|GO:0005576|GO:0004222	NM_002426	up	A_23_P150316,A_23_P340698|4321	0.00120288	2.94128	204580_at|4321	2.80823e-15	9.07464	204580_at|4321	1.72696e-28	7.85868	204580_at|4321	2.09787e-26	40.9215
		164	TTK	TTK protein kinase	Hs.169840	chr6	7272	GO:0005515|GO:0007094|GO:0008284|GO:0005819|GO:0010862|GO:0018108|GO:0005524|GO:0051304|GO:0004674|GO:0004712|GO:0004713|GO:0007051|GO:0007052	NM_003318	up	A_23_P259586|7272	0.00234908	2.34122	204822_at|7272	4.3338e-09	5.24313	204822_at|7272	2.35065e-24	2.53752	204822_at|7272	2.57476e-29	16.7396
		165	CXCL11	chemokine (C-X-C motif) ligand 11	Hs.632592	chr4	6373	GO:0005515|GO:0008009|GO:0070098|GO:0048248|GO:0007267|GO:0005576|GO:0005615|GO:0010818|GO:0007165|GO:0006955|GO:0006954|GO:0006935|GO:0042127|GO:0043950|GO:0030816|GO:0051281|GO:0008201	NM_005409	up	A_24_P20607,A_23_P125278|6373	0.00700697	4.86138	210163_at,211122_s_at|6373	1.83243e-14	3.23462	210163_at,211122_s_at|6373	1.14409e-20	3.81181	210163_at,211122_s_at|6373	5.75828e-11	5.60968
		166	PBK	PDZ binding kinase	Hs.104741	chr8	55872	GO:0005515|GO:0007067|GO:0004674|GO:0006468|GO:0005575|GO:0005524	NM_018492	up	A_32_P62997|55872	0.0077945	2.00625	219148_at|55872	0	20.9028	219148_at|55872	1.92812e-28	3.11135	219148_at|55872	1.89363e-27	15.1638
		167	FABP4	fatty acid binding protein 4, adipocyte	Hs.391561	chr8	2167	GO:0071285|GO:0005811|GO:0042632|GO:0005215|GO:0005504|GO:0005634|GO:0044281|GO:0001816|GO:0005737|GO:0050872|GO:0050873|GO:0050729|GO:0006810|GO:0006469|GO:0019433|GO:0045892	NM_001442	up	A_23_P8820|2167	0.0128843	2.53198	203980_at,235978_at|2167	1.28355e-08	4.58145	203980_at|2167	5.39834e-09	2.29015	203980_at|2167	8.76743e-15	12.5588
		168	CLDN1	claudin 1	Hs.439060	chr3	9076	GO:0005515|GO:0061436|GO:0016328|GO:0045216|GO:0042802|GO:0016324|GO:0016338|GO:0005198|GO:0005887|GO:0016032|GO:0005923|GO:0016021|GO:0007155	NM_021101	up	A_23_P57784,A_24_P165949|9076	0.0274896	2.6529	218182_s_at,222549_at|9076	3.61899e-38	48.0742	218182_s_at|9076	4.25964e-10	2.16745	218182_s_at|9076	0.00120275	2.06706
		* Unigene ID selected from Agilent platform analysis and the genes are sorted based on the p value obtained from the Agilent platform

## Sheet: 2B
		Reddy et al., 2015 Meta-analyses of microarray datasets identifies ANO1 and FADD as prognostic markers of Head and Neck Cancer
		Supplementary file 2B : List of concordant pathways obtained from cross platform analysis*
		S.no	Pathway	Pathway Entities	AGILENT			U133 PLUS 2			U133A			U133A_2
					p-value	Matched Entities	Percentage	p-value	Matched Entities	Percentage	p-value	Matched Entities	Percentage	p-value	Matched Entities	Percentage
		1	Hs_Assembly_of_collagen_fibrils_and_other_multimeric_structures_WP2798_77089	33	6.82453e-05	24	72.7273	0.0287236	22	66.6667	0.000403899	18	54.5455	4.96939e-06	19	57.5758
		2	Hs_Cholesterol_Biosynthesis_WP197_69902	17	0.025938	12	70.5882	0.0271151	13	76.4706	0.199189	7	41.1765	0.81041	3	17.6471
		3	Hs_Regulation_of_Insulin-like_Growth_Factor_(IGF)_Transport_and_Uptake_by_Insulin-like_Growth_Factor_Binding_Proteins_(IGFBPs)_WP2799_77094	13	0.0315121	9	69.2308	0.0123815	11	84.6154	0.317833	5	38.4615	0.633865	3	23.0769
		4	Hs_Collagen_biosynthesis_and_modifying_enzymes_WP2725_76944	51	0.000920686	33	64.7059	0.00675831	35	68.6275	0.0749612	17	33.3333	0.000677608	20	39.2157
		5	Hs_T-Cell_Receptor_and_Co-stimulatory_Signaling_WP2583_75360	32	0.00547713	19	59.375	0.048972	19	59.375	0.237191	10	31.25	0.809233	5	15.625
		6	Hs_Focal_Adhesion_WP306_71714	188	1.15234e-06	110	58.5106	0.0107048	109	57.9787	0.0141546	66	35.1064	0.000421295	63	33.5106
		7	Hs_TCR_Signaling_Pathway_WP69_72111	92	0.00482025	51	55.4348	0.0168414	56	60.8696	0.567618	25	27.1739	0.328541	23	25
		8	Hs_Signaling_by_PDGF_WP1916_76874	48	0.0159493	26	54.1667	0.0186734	29	60.4167	0.0391554	18	37.5	0.0126838	17	35.4167
		9	Hs_Allograft_Rejection_WP2328_76328	100	3.80741e-05	54	54	0.0147	54	54	0.0542538	32	32	0.0370378	28	28
		10	Hs_Spinal_Cord_Injury_WP2431_76332	116	0.00112792	62	53.4483	0.0155642	69	59.4828	0.00149633	47	40.5172	0.0359913	35	30.1724
		11	Hs_Oncostatin_M_Signaling_Pathway_WP2374_73668	65	0.0264478	34	52.3077	0.00787711	43	66.1538	0.141555	23	35.3846	0.173255	19	29.2308
		12	Hs_B_Cell_Receptor_Signaling_Pathway_WP23_72101	94	0.0410757	49	52.1277	0.0142359	58	61.7021	0.728678	24	25.5319	0.0270674	30	31.9149
		13	Hs_Costimulation_by_the_CD28_family_WP1799_77064	71	1.45864e-05	36	50.7042	0.00471862	39	54.9296	7.42735e-06	31	43.662	0.000182058	25	35.2113
		14	Hs_TCR_signaling_WP1927_76950	74	0.000659721	35	47.2973	0.00145456	44	59.4595	0.00383666	28	37.8378	0.000961642	26	35.1351
		15	Hs_Interferon_gamma_signaling_WP1836_77096	43	0.0390351	17	39.5349	0.000297517	30	69.7674	2.89947e-06	25	58.1395	0.0511325	14	32.5581
		16	Hs_Immunoregulatory_interactions_between_a_Lymphoid_and_a_non-Lymphoid_cell_WP1829_76993	292	0.0108687	40	13.6986	3.74459e-09	104	35.6164	4.36873e-24	93	31.8493	1.65839e-17	76	26.0274
		* The pathways are sorted based on the percentage matched entities obtained from the Agilent platform
