# Supplementary material for: Meta-Analyses of Microarray Datasets Identifies ANO1 and FADD as Prognostic Markers of Head and Neck Cancer
Source: PLoS One. 2016 Jan 25;11(1):e0147409. doi: 10.1371/journal.pone.0147409 (PMC4726811; doi:10.1371/journal.pone.0147409)
Supplement: S3 File — (XLSX) [file pone.0147409.s007.xlsx]

## Sheet: SUPPLEMENTARY FILE 3
	Reddy et al., 2015 Meta-analyses of microarray datasets identifies ANO1 and FADD as prognostic markers of Head and Neck Cancer
	Supplementary file 3 : Correlation of the concordant genes with the TCGA Database (mutation, copy number variation and expression)
	S.No	GENE SYMBOL	Total Alterations (Expression, CNV, Mutations N$=300)		Alteration in Gene Expression (N=498)		Alteration in Copy Number Variation (N=530)		Alteration in Mutation (N=306)		miRWALK (miRNA targeting the corresponding genes)#	PUBMED ID (miRNA)
			Number of Cases altered	Percentage	Number of Cases altered	Percentage	Number of Cases altered	Percentage	Number of Cases altered	Percentage
	1	ECT2	118	0.39	146	0.29	101	0.19	5	0.02
	2	ANO1	110	0.37	122	0.24	129	0.24	5	0.02
	3	TP63	109	0.36	96	0.19	110	0.21	8	0.03	hsa-let-7a, hsa-let-7a*, hsa-let-7b, hsa-let-7b*, hsa-let-7c, hsa-let-7c*, hsa-let-7d, hsa-let-7d*, hsa-let-7e, hsa-let-7e*, hsa-let-7f, hsa-let-7f-1*, hsa-let-7f-2*, hsa-let-7g, hsa-let-7g*, hsa-let-7i, hsa-let-7i*, hsa-miR-125b, hsa-miR-126, hsa-miR-126*, hsa-miR-15a, hsa-miR-15a*, hsa-miR-15b, hsa-miR-15b*, hsa-miR-16, hsa-miR-17, hsa-miR-17*, hsa-miR-203, hsa-miR-21, hsa-miR-21*, hsa-miR-216a…	20216554, 19608627, 20219920, 18483491, 19342891
	4	FADD	102	0.34	161	0.32	130	0.25	1	0	hsa-miR-125b, hsa-miR-146a, hsa-miR-146a*, hsa-miR-155, hsa-miR-155*, hsa-miR-192, hsa-miR-192*, hsa-miR-23a, hsa-miR-23a*, hsa-miR-24, hsa-miR-24-2*, hsa-miR-27a, hsa-miR-27a*	17911593, 19965651, 19205878, 19513126
	5	EXT1	100	0.33	122	0.24	45	0.08	2	0.01
	6	NCBP2	95	0.32	129	0.26	96	0.18	3	0.01
	7	CLDN1	88	0.29	61	0.12	100	0.19	0	0	hsa-let-7b, hsa-let-7b*, hsa-miR-1, hsa-miR-10b, hsa-miR-10b*, hsa-miR-155, hsa-miR-155*, hsa-miR-16, hsa-miR-30a, hsa-miR-30a*, hsa-miR-30b, hsa-miR-30b*, hsa-miR-30c, hsa-miR-30c-1*, hsa-miR-30c-2*, hsa-miR-30d, hsa-miR-30d*, hsa-miR-30e, hsa-miR-30e*	18668040, 22573479
	8	NDRG1	82	0.27	97	0.19	55	0.1	0	0	hsa-miR-34a, hsa-miR-34a*	20606648
	9	GPR87	67	0.22	55	0.11	76	0.14	0	0
	10	KLF10	65	0.22	78	0.16	34	0.06	1	0
	11	MYC	66	0.22	48	0.1	64	0.12	4	0.01	hsa-let-7a, hsa-let-7a*, hsa-let-7b, hsa-let-7b*, hsa-let-7c, hsa-let-7c*, hsa-let-7d, hsa-let-7d*, hsa-let-7e, hsa-let-7e*, hsa-let-7f, hsa-let-7f-1*, hsa-let-7f-2*, hsa-let-7g, hsa-let-7g*, hsa-let-7i, hsa-let-7i*, hsa-miR-1, hsa-miR-100, hsa-miR-100*, hsa-miR-106a, hsa-miR-106a*, hsa-miR-106b, hsa-miR-106b*, hsa-miR-107, hsa-miR-10a, hsa-miR-10a*, hsa-miR-10b, hsa-miR-10b*, hsa-miR-1204 , hsa-…	19211792, 20639536, 23037570, 23291449, 19787239, 21530537, 19116113, 23246221, 21349304, 20545570, 23097274, 20440510, 21373758, 19269368 , 19528081, 19216629, 19492978, 21365266, 20033209, 19064005, 17877811, 21285251, 21252116, 19445940, 17942906, 21059911, 19574298, 21903590, 19956384, 21242186, 22367372, 20716115, 20309945, 23022474, 18451220, 17943719, 22781751, 21333734, 18194563, 18314482…
	12	PTPLB	55	0.18	51	0.1	26	0.05	1	0	hsa-let-7b, F20hsa-let-7b*, hsa-miR-1, hsa-miR-155, hsa-miR-155*, hsa-miR-16, hsa-miR-30a, hsa-miR-30a*, hsa-miR-30b, hsa-miR-30b*, hsa-miR-30c, hsa-miR-30c-1*, hsa-miR-30c-2*, hsa-miR-30d, hsa-miR-30d*, hsa-miR-30e, hsa-miR-30e*	18668040
	13	TRIB1	55	0.18	70	0.14	57	0.11	1	0	hsa-miR-122, hsa-miR-122*, hsa-miR-204, hsa-miR-27a, hsa-miR-27a*	19296470, 20691260, 21149577
	14	YES1	55	0.18	77	0.15	28	0.05	1	0	hsa-miR-145, hsa-miR-145*, hsa-miR-17, hsa-miR-17*, hsa-miR-181a, hsa-miR-205, hsa-miR-374a, hsa-miR-374a*, hsa-miR-375, hsa-miR-519a, hsa-miR-630, hsa-miR-93, hsa-miR-93*	20098684, 19734348, 21274007,21330408 , 21391223
	15	DST	50	0.17	33	0.07	13	0.02	20	0.07	hsa-miR-146a, hsa-miR-146a*	20417706
	16	MRPL3	51	0.17	70	0.14	31	0.06	1	0
	17	COL1A2	48	0.16	25	0.05	29	0.05	13	0.04	hsa-let-7g, hsa-let-7g*, hsa-miR-135a, hsa-miR-192, hsa-miR-192*, hsa-miR-200b, hsa-miR-200b*, hsa-miR-200c, hsa-miR-200c*, hsa-miR-215, hsa-miR-216a, hsa-miR-29a, hsa-miR-29a*, hsa-miR-29b, hsa-miR-29b-1*, hsa-miR-29c, hsa-miR-29c*	20338660, 18723672, 17360662, 20713358, 18390668, 19956414
	18	FSCN1	49	0.16	67	0.13	12	0.02	1	0	hsa-miR-133a, hsa-miR-133b, hsa-miR-143, hsa-miR-143*, hsa-miR-145, hsa-miR-145*, hsa-miR-183, hsa-miR-183*, hsa-miR-96, hsa-miR-96*	21351259, 20198616, 20160723, 21218087, 23404256, 20098684, 19699278
	19	FZD6	49	0.16	54	0.11	37	0.07	2	0.01	hsa-miR-194	21887698
	20	SNAI2	48	0.16	59	0.12	35	0.07	1	0	hsa-let-7a, hsa-miR-1, hsa-miR-124, hsa-miR-138, hsa-miR-141, hsa-miR-141*, hsa-miR-142-5p, hsa-miR-144, hsa-miR-144*, hsa-miR-146a, hsa-miR-146a*, hsa-miR-200a, hsa-miR-200a*, hsa-miR-200b, hsa-miR-200b*, hsa-miR-200c, hsa-miR-200c*, hsa-miR-205, hsa-miR-221, hsa-miR-221*, hsa-miR-373, hsa-miR-373*, hsa-miR-429	21285251, , 23142026, 15685193, 22918790, 21969367, 18698484, 20178649, 20576614
	21	WDYHV1	49	0.16	70	0.14	51	0.1	1	0
	22	MMP12	44	0.15	26	0.05	31	0.06	6	0.02
	23	MXRA5	45	0.15	25	0.05	22	0.04	10	0.03
	24	UBE2V2	46	0.15	87	0.17	32	0.06	0	0
	25	FAM20B	43	0.14	53	0.11	6	0.01	1	0
	26	MAGEA6	42	0.14	43	0.09	19	0.04	5	0.02
	27	RBBP8	41	0.14	42	0.08	17	0.03	6	0.02
	28	CA2	39	0.13	50	0.1	23	0.04	1	0
	29	EIF2S1	38	0.13	65	0.13	8	0.02	1	0	hsa-miR-886-3p, hsa-miR-886-5p	21518807
	30	FERMT1	39	0.13	48	0.1	7	0.01	0	0	hsa-miR-125b, hsa-miR-125b-1*, hsa-miR-646	20306291
	31	KANK1	39	0.13	28	0.06	30	0.06	5	0.02	hsa-miR-1, hsa-miR-124, hsa-miR-373, hsa-miR-373*	15685193
	32	DFNA5	37	0.12	47	0.09	8	0.02	4	0.01
	33	DPY19L4	37	0.12	43	0.09	24	0.05	1	0
	34	FUBP3	37	0.12	59	0.12	10	0.02	2	0.01
	35	GPNMB	36	0.12	39	0.08	9	0.02	1	0
	36	ITGA6	36	0.12	31	0.06	14	0.03	3	0.01	hsa-miR-19a, hsa-miR-19a*, hsa-miR-27b, hsa-miR-27b*	22902387
	37	MRPL13	36	0.12	56	0.11	47	0.09	0	0
	38	PANX1	35	0.12	37	0.07	16	0.03	1	0
	39	VCAN	36	0.12	25	0.05	4	0.01	15	0.05	hsa-miR-138, hsa-miR-143, hsa-miR-143*, hsa-miR-21, hsa-miR-21*	19004786, 20489207, 21063030
	40	COL3A1	34	0.11	17	0.03	11	0.02	12	0.04	hsa-miR-135a, hsa-miR-196a, hsa-miR-29a, hsa-miR-29a*, hsa-miR-29b, hsa-miR-29b-1*, hsa-miR-29c, hsa-miR-29c*, hsa-miR-574-5p	18723672, 22358059, 18390668, 19956414, 21104817, 21268075
	41	DERA	33	0.11	45	0.09	5	0.01	0	0
	42	MFHAS1	34	0.11	22	0.04	18	0.03	4	0.01
	43	NAB1	32	0.11	32	0.06	16	0.03	3	0.01
	44	PITPNB	32	0.11	57	0.11	3	0.01	1	0
	45	RMDN1	32	0.11	55	0.11	21	0.04	1	0
	46	TNC	32	0.11	31	0.06	9	0.02	8	0.03	hsa-miR-10b, hsa-miR-10b*, hsa-miR-126, hsa-miR-126*, hsa-miR-206, hsa-miR-335, hsa-miR-335*, hsa-miR-373, hsa-miR-373*, hsa-miR-520c-3p, hsa-miR-520c-5p	18373886, 21586285
	47	COL5A2	31	0.1	13	0.03	12	0.02	12	0.04	hsa-miR-29b, hsa-miR-29b-1*	19956414
	48	FABP4	30	0.1	18	0.04	22	0.04	2	0.01	hsa-let-7f, hsa-miR-103, hsa-miR-124, hsa-miR-143, hsa-miR-143*, hsa-miR-145, hsa-miR-145*, hsa-miR-221, hsa-miR-221*, hsa-miR-23b, hsa-miR-23b*, hsa-miR-29c, hsa-miR-29c*, hsa-miR-335, hsa-miR-335*, hsa-miR-369-5p, hsa-miR-371-3p, hsa-miR-371-5p, hsa-miR-375, hsa-miR-499-3p, hsa-miR-499-5p, hsa-miR-96, hsa-miR-96*	21660946, 21136442, 20948521, 22441842, 18809385, 19126397, 19460359, 21291493
	49	GINS1	31	0.1	45	0.09	4	0.01	1	0
	50	HSPA4	30	0.1	44	0.09	3	0.01	4	0.01
	51	MELK	29	0.1	35	0.07	17	0.03	1	0	hsa-miR-21, hsa-miR-21*	21274750
	52	MRPL15	30	0.1	55	0.11	22	0.04	0	0
	53	MRPS17	29	0.1	37	0.07	48	0.09	0	0
	54	POSTN	31	0.1	31	0.06	5	0.01	7	0.02
	55	PTHLH	31	0.1	41	0.08	12	0.02	0	0
	56	RBPMS	29	0.1	28	0.06	19	0.04	1	0
	57	SLC7A5	30	0.1	29	0.06	6	0.01	2	0.01	hsa-let-7a, hsa-let-7a*, hsa-let-7b, hsa-let-7b*, hsa-let-7c, hsa-let-7c*, hsa-let-7d , hsa-let-7d*, hsa-let-7e, hsa-let-7e*, hsa-let-7f, hsa-let-7f-1*, hsa-let-7f-2*, hsa-let-7g, hsa-let-7g*, hsa-let-7i, hsa-let-7i*, hsa-miR-140-3p, hsa-miR-140-5p, hsa-miR-146b-3p, hsa-miR-146b-5p, hsa-miR-182, hsa-miR-182*, hsa-miR-194, hsa-miR-200c, hsa-miR-200c*, hsa-miR-21, hsa-miR-21*, hsa-miR-23a, hsa-miR-…	22895573, 22160159, 20467336, 20543536, 21368052
	58	TMEM45A	29	0.1	27	0.05	22	0.04	1	0
	59	ZNF835	29	0.1	13	0.03	6	0.01	12	0.04
	60	BICD2	28	0.09	37	0.07	9	0.02	2	0.01
	61	C6ORF120	26	0.09	36	0.07	6	0.01	3	0.01
	62	CECR7	28	0.09	30	0.06	11	0.02	0	0
	63	COL1A1	26	0.09	26	0.05	1	0	6	0.02	hsa-let-7a, hsa-let-7a*, hsa-let-7b, hsa-let-7b*, hsa-let-7c, hsa-let-7c*, hsa-let-7d, hsa-let-7d*, hsa-let-7e, hsa-let-7e*, hsa-let-7f, hsa-let-7f-1*, hsa-let-7f-2*, hsa-let-7g, hsa-let-7g*, hsa-let-7i, hsa-let-7i*, hsa-miR-135a, hsa-miR-140-3p, hsa-miR-140-5p, hsa-miR-145, hsa-miR-145*, hsa-miR-146a, hsa-miR-146a*, hsa-miR-146b-3p, hsa-miR-146b-5p, hsa-miR-192, hsa-miR-192*, hsa-miR-196a, hsa-m…	19342382, 18723672, 21890196, 22307526, 17360662, 22358059, 19913496, 18390668, 19956414, 20657750, 21104817, 21268075
	64	COL4A1	27	0.09	19	0.04	10	0.02	6	0.02	hsa-miR-192, hsa-miR-192*, hsa-miR-200b,hsa-miR-200b* ,hsa-miR-200c ,hsa-miR-200c* , hsa-miR-29a, hsa-miR-29a*, hsa-miR-29b, hsa-miR-29b-1*, hsa-miR-29c, hsa-miR-29c*, hsa-miR-574-5p	21389977, 20067797, 18390668, 20657750, 19956414, 21104817, 21268075
	65	COL6A3	28	0.09	15	0.03	9	0.02	12	0.04
	66	DTL	26	0.09	34	0.07	6	0.01	0	0	hsa-miR-215	20433742
	67	EGFL6	26	0.09	15	0.03	18	0.03	1	0
	68	LAMB1	27	0.09	23	0.05	14	0.03	5	0.02
	69	LAMC2	26	0.09	27	0.05	8	0.02	5	0.02	hsa-let-7b, hsa-let-7b*, hsa-let-7e, hsa-let-7e*, hsa-miR-103, hsa-miR-141, hsa-miR-141*, hsa-miR-145, hsa-miR-145*, hsa-miR-15a, hsa-miR-15a*, hsa-miR-15b, hsa-miR-15b*, hsa-miR-16, hsa-miR-199b-3p, hsa-miR-199b-5p, hsa-miR-19a, hsa-miR-19a*, hsa-miR-19b, hsa-miR-19b-1*, hsa-miR-19b-2*, hsa-miR-21, hsa-miR-21*, hsa-miR-23a, hsa-miR-23a*,hsa-miR-24 , hsa-miR-449a, hsa-miR-449b, hsa-miR-92a	15131085, 21937590, 21200023, 19056356
	70	NIP7	28	0.09	43	0.09	4	0.01	0	0
	71	PRNP	27	0.09	45	0.09	4	0.01	0	0	hsa-miR-1224-3p, hsa-miR-1224-5p, hsa-miR-199a-3p, hsa-miR-199a-5p, hsa-miR-214, hsa-miR-214*, hsa-miR-574-5p, hsa-miR-720	21363966
	72	PROCR	27	0.09	45	0.09	11	0.02	0	0	hsa-miR-495	21258409
	73	PSMD12	26	0.09	42	0.08	4	0.01	0	0
	74	PTPRZ1	27	0.09	33	0.07	6	0.01	6	0.02
	75	THBD	26	0.09	31	0.06	3	0.01	2	0.01
	76	ZNF750	26	0.09	19	0.04	5	0.01	13	0.04
	77	CAV1	24	0.08	28	0.06	4	0.01	0	0	hsa-miR-1, hsa-miR-124, hsa-miR-34a, hsa-miR-34a*, hsa-miR-34b, hsa-miR-34b*, hsa-miR-34c-3p, hsa-miR-34c-5p, hsa-miR-373, hsa-miR-373*	15685193, 19461653
	78	COL5A1	25	0.08	16	0.03	11	0.02	8	0.03
	79	COL6A1	23	0.08	21	0.04	8	0.02	5	0.02
	80	DSC3	24	0.08	24	0.05	10	0.02	0	0
	81	FJX1	23	0.08	44	0.09	14	0.03	1	0
	82	FN1	23	0.08	10	0.02	7	0.01	13	0.04	hsa-let-7a, hsa-let-7a*, hsa-let-7b, hsa-let-7b*, hsa-let-7c, hsa-let-7c*, hsa-let-7d, hsa-let-7d*, hsa-let-7e, hsa-let-7e*, hsa-let-7f, hsa-let-7f-1*, hsa-let-7f-2*, hsa-let-7g, hsa-let-7g*, hsa-let-7i, hsa-let-7i*, hsa-miR-1, hsa-miR-200c, hsa-miR-200c*	21868760, 21924268, 19435871
	83	HSPA2	25	0.08	35	0.07	8	0.02	1	0
	84	MFAP5	24	0.08	21	0.04	10	0.02	1	0
	85	MYH10	25	0.08	18	0.04	3	0.01	14	0.05
	86	NRIP1	24	0.08	19	0.04	10	0.02	4	0.01	hsa-let-7a, hsa-let-7a*, hsa-let-7b, hsa-let-7b*, hsa-let-7c, hsa-let-7c*, hsa-let-7d, hsa-let-7d*,hsa-let-7e, hsa-let-7e*, hsa-let-7f, hsa-let-7f-1*, hsa-let-7f-2*,hsa-let-7g, hsa-let-7g*, hsa-let-7i, hsa-let-7i*, hsa-miR-125b, hsa-miR-182, hsa-miR-182*, hsa-miR-183, hsa-miR-183*, hsa-miR-195,hsa-miR-195*,hsa-miR-21, hsa-miR-21*, hsa-miR-346	19878981, 21375733, 19780716
	87	PLP2	25	0.08	18	0.04	17	0.03	2	0.01	hsa-miR-1, hsa-miR-124, hsa-miR-373, hsa-miR-373*	15685193
	88	RAB31	23	0.08	25	0.05	10	0.02	0	0
	89	SERPINE2	23	0.08	20	0.04	10	0.02	1	0		18668040
	90	SLC38A2	24	0.08	25	0.05	4	0.01	0	0	hsa-let-7b, hsa-let-7b*, hsa-miR-1, hsa-miR-155, hsa-miR-155*, hsa-miR-16, hsa-miR-30a, hsa-miR-30a*, hsa-miR-30b, hsa-miR-30b*, hsa-miR-30c, hsa-miR-30c-1*, hsa-miR-30c-2*, hsa-miR-30d, hsa-miR-30d*, hsa-miR-30e, hsa-miR-30e*	18668040
	91	CAMSAP2	22	0.07	21	0.04	7	0.01	4	0.01
	92	CEBPG	20	0.07	36	0.07	8	0.02	1	0	hsa-miR-125b	18056640
	93	CRIM1	21	0.07	22	0.04	2	0	3	0.01	hsa-miR-130a, hsa-miR-130a*, hsa-miR-17, hsa-miR-17*, hsa-miR-181b, hsa-miR-20a, hsa-miR-20a*, hsa-miR-20b, hsa-miR-20b*, hsa-miR-34a, hsa-miR-34a*, hsa-miR-92a	21067317, 21042576, 21743293
	94	DLGAP5	22	0.07	33	0.07	8	0.02	1	0
	95	GJA1	21	0.07	27	0.05	5	0.01	1	0	hsa-miR-1, hsa-miR-133a, hsa-miR-133b, hsa-miR-181b, hsa-miR-198, hsa-miR-206, hsa-miR-218, hsa-miR-221, hsa-miR-221*, hsa-miR-24, hsa-miR-24-1*, hsa-miR-24-2*, hsa-miR-26b, hsa-miR-26b*, hsa-miR-30b,hsa-miR-30b*, hsa-miR-30e, hsa-miR-30e*, hsa-miR-372, hsa-miR-92a, hsa-miR- 92a-1*, hsa-miR-92a-2*	18155131, 17062625, 17401374, 19959133, 22045061, 22374218, 20347265, 19933329, 21385904
	96	GREB1L	22	0.07	28	0.06	8	0.02	0	0
	97	HSPA4L	21	0.07	23	0.05	3	0.01	3	0.01
	98	NETO2	20	0.07	25	0.05	6	0.01	1	0	hsa-miR-1, hsa-miR-124, hsa-miR-373, hsa-miR-373*	15685193
	99	PAICS	21	0.07	31	0.06	8	0.02	0	0
	100	PBK	20	0.07	28	0.06	12	0.02	0	0	hsa-let-7i, hsa-let-7i*, hsa-miR-1, hsa-miR-124, hsa-miR-126, hsa-miR-126*, hsa-miR-150, hsa-miR-150*, hsa-miR-155, hsa-miR-155*, hsa-miR-210, hsa-miR-27a, hsa-miR-27a*, hsa-miR-373, hsa-miR-373*	21422175, 15685193
	101	PLEKHA1	22	0.07	31	0.06	2	0	2	0.01
	102	PTRF	20	0.07	24	0.05	2	0	0	0
	103	RACGAP1	22	0.07	27	0.05	2	0	3	0.01
	104	SLC2A1	21	0.07	25	0.05	4	0.01	3	0.01	hsa-miR-124, hsa-miR-212, hsa-miR-34a, hsa-miR-34a*	20388802
	105	SLC39A14	20	0.07	16	0.03	14	0.03	2	0.01
	106	TFAP2A	21	0.07	23	0.05	3	0.01	4	0.01
	107	CAV2	19	0.06	23	0.05	5	0.01	0	0
	108	CBX1	19	0.06	32	0.06	2	0	1	0
	109	CBX3	19	0.06	47	0.09	8	0.02	1	0
	110	CDKN3	17	0.06	25	0.05	6	0.01	1	0
	111	CEP55	18	0.06	25	0.05	3	0.01	1	0
	112	COL17A1	19	0.06	19	0.04	1	0	7	0.02
	113	CRISPLD2	18	0.06	20	0.04	2	0	0	0
	114	CTPS1	19	0.06	35	0.07	6	0.01	1	0
	115	CXXC4	18	0.06	22	0.04	0	0	1	0	hsa-miR-1	16908844
	116	DSC2	19	0.06	25	0.05	7	0.01	1	0
	117	DSE	19	0.06	24	0.05	4	0.01	0	0
	118	DSG1	19	0.06	18	0.04	8	0.02	4	0.01
	119	EFNB2	18	0.06	26	0.05	6	0.01	1	0	hsa-miR-155, hsa-miR-155*	20039311
	120	EIF3J	19	0.06	35	0.07	0	0	0	0
	121	FAM184A	19	0.06	9	0.02	4	0.01	12	0.04
	122	GGH	18	0.06	16	0.03	21	0.04	0	0
	123	MMP2	17	0.06	15	0.03	4	0.01	2	0.01	hsa-miR-10b, hsa-miR-10b*, hsa-miR-146a, hsa-miR-146a*, hsa-miR-29b	22573479, 22161865, 22716646
	124	MUC1	17	0.06	27	0.05	8	0.02	0	0	hsa-let-7i, hsa-let-7i*, hsa-miR-1226, hsa-miR-1226*, hsa-miR-125b, hsa-miR-145, hsa-miR-145*, hsa-miR-29b, hsa-miR-424 , hsa-miR-424*	22812695, 20514397, 20729973, 19996288, 20407606, 23179556, 17889671
	125	NEFL	17	0.06	17	0.03	14	0.03	2	0.01
	126	PFDN2	17	0.06	32	0.06	9	0.02	2	0.01
	127	PKP1	17	0.06	24	0.05	7	0.01	0	0
	128	RRM1	17	0.06	19	0.04	3	0.01	1	0
	129	SERPINB5	17	0.06	14	0.03	19	0.04	0	0	hsa-miR-1, hsa-miR-124, hsa-miR-373, hsa-miR-373*	15685193
	130	SLC4A4	19	0.06	8	0.02	5	0.01	12	0.04	hsa-miR-224	21864507
	131	SPP1	18	0.06	20	0.04	3	0.01	1	0	hsa-miR-10b, hsa-miR-10b*, hsa-miR-146a, hsa-miR-146a*, hsa-miR-146b-3p, hsa-miR-146b-5p, hsa-miR-181a, hsa-miR-181a-2*,hsa-miR-20a, hsa-miR-20a*, hsa-miR-299-5p, hsa-miR-451	19585508, 20576283, 21743293, 19538464, 21375772
	132	SYT17	19	0.06	30	0.06	1	0	0	0
	133	APOBEC3B	15	0.05	20	0.04	1	0	3	0.01
	134	ATP10D	14	0.05	20	0.04	3	0.01	1	0
	135	BUB1B	16	0.05	20	0.04	0	0	4	0.01
	136	CDC20	14	0.05	23	0.05	4	0.01	2	0.01	hsa-miR-494	22785131
	137	DKK3	16	0.05	29	0.06	3	0.01	2	0.01
	138	EBNA1BP2	15	0.05	34	0.07	4	0.01	4	0.01
	139	FOS	14	0.05	24	0.05	5	0.01	1	0	hsa-miR-1, hsa-miR-101, hsa-miR-101*, hsa-miR-10a, hsa-miR-10a*, hsa-miR-130a,hsa-miR-130a*, hsa-miR-130b, hsa-miR-130b*, hsa-miR-135a, hsa-miR-135b, hsa-miR-135b*, hsa-miR-138, hsa-miR-143, hsa-miR-143*, hsa-miR-146a, hsa-miR-146a*, hsa-miR-146b-3p, hsa-miR-146b-5p, hsa-miR-155, hsa-miR-155*, hsa-miR-181a, hsa-miR-195, hsa-miR-195*, hsa-miR-203, hsa-miR-21, hsa-miR-21*, hsa-miR-223, hsa-miR-223*…	21497762, 20965124, 20712078, 19133651, 22959936, 21293178, 18831788, 21969367, 21940949, 19965651, 19635561, 21385848, 18048365, 20622002, 18367535, 21515911, 22387553, 19650740, 17519424, 22956783, 20952681, 23175673, 19759552, 19308091, 23055556, 22322403, 18850008, 19336275, 21141738, 18971265, 18384814, 21273303, 20827319, 22508494
	140	GLO1	14	0.05	21	0.04	3	0.01	1	0
	141	KIAA0101	14	0.05	17	0.03	0	0	2	0.01
	142	LDHA	14	0.05	24	0.05	5	0.01	1	0
	143	LOX	15	0.05	22	0.04	2	0	0	0	hsa-miR-141, hsa-miR-141*, hsa-miR-142-3p, hsa-miR-149, hsa-miR-149*, hsa-miR-185, hsa-miR-185*, hsa-miR-200a*, hsa-miR-200c, hsa-miR-200c*, hsa-miR-21, hsa-miR-21*, hsa-miR-224, hsa-miR-34a, hsa-miR-34a*	20420713, 21224215
	144	MREG	15	0.05	25	0.05	8	0.02	0	0
	145	PLK2	14	0.05	19	0.04	11	0.02	2	0.01	hsa-miR-106b, sa-miR-106b*, hsa-miR-126, hsa-miR-126*, hsa-miR-20a, hsa-miR-20a* hsa-miR-219-5p, hsa-miR-224, hsa-miR-23a, hsa-miR-23a*, hsa-miR-29b, hsa-miR-382	20374639, 18832181
	146	SAC3D1	15	0.05	20	0.04	24	0.05	0	0	hsa-let-7b, hsa-let-7b*, hsa-miR-1, hsa-miR-155, hsa-miR-155*, hsa-miR-16, hsa-miR-30a, hsa-miR-30a*, hsa-miR-30b, hsa-miR-30b*, hsa-miR-30c, hsa-miR-30c-1*, hsa-miR-30c-2*, hsa-miR-30d, hsa-miR-30d*, hsa-miR-30e,hsa-miR-30e*	18668040
	147	SGCB	15	0.05	14	0.03	5	0.01	3	0.01
	148	SLC39A6	16	0.05	13	0.03	10	0.02	3	0.01
	149	TPM1	16	0.05	28	0.06	0	0	1	0	hsa-let-7b, hsa-let-7b*, hsa-miR-1, hsa-miR-10b, hsa-miR-10b*, hsa-miR-142-3p , hsa- miR-155, hsa-miR-155*, hsa-miR-16, hsa-miR-21, hsa-miR-21*, hsa-miR-221, hsa-miR-221*, hsa-miR-222 , hsa-miR-222*, hsa-miR-29a, hsa-miR-29a*, hsa-miR-30a, hsa-miR-30a*, hsa-miR-30b, hsa-miR-30b*, hsa-miR-30c, hsa-miR-30c-1*, hsa-miR-30c-2*, hsa-miR-30d, hsa-miR-30d*, hsa-miR-30e, hsa-miR-30e*	18668040, 22766763, 21394831, 17363372, 18270520, 19302977, 19509158, 20417062
	150	UCHL3	15	0.05	32	0.06	12	0.02	1	0
	151	WNT5A	14	0.05	13	0.03	6	0.01	2	0.01	hsa-let-7b, hsa-let-7b*, hsa-miR-1, hsa-miR-101, hsa-miR-10b, hsa-miR-10b*, hsa-miR-130b, hsa-miR-130b*, hsa-miR-140-3p, hsa-miR-155, hsa-miR-155*, hsa-miR-16, hsa-miR-23b, hsa-miR-23b*, hsa-miR-29c, hsa-miR-29c*, hsa-miR-30a, hsa-miR-30a*, hsa-miR-30b, hsa-miR-30b*, hsa-miR-30c, hsa-miR-30c-1*, hsa-miR-30c-2*, hsa-miR-30d, hsa-miR-30d*, hsa-miR-30e, hsa-miR-30e*, hsa-miR-410, hsa-miR-433, hsa-mi…	18668040, 20676061, 21241449, 23154418, 21098571, 21169410
	152	ZWILCH	16	0.05	20	0.04	0	0	2	0.01
	153	CDK1	11	0.04	23	0.05	4	0.01	0	0
	154	CLCA2	13	0.04	17	0.03	1	0	2	0.01
	155	CNIH4	13	0.04	24	0.05	6	0.01	0	0
	156	CRYM	13	0.04	26	0.05	1	0	0	0
	157	CYR61	12	0.04	16	0.03	2	0	0	0	hsa-miR-155, hsa-miR-155*	20452491
	158	DNAAF1	11	0.04	12	0.02	2	0	4	0.01
	159	DUSP6	12	0.04	22	0.04	2	0	3	0.01
	160	DUSP7	12	0.04	12	0.02	6	0.01	1	0
	161	FEN1	12	0.04	22	0.04	6	0.01	1	0	hsa-miR-24	19748357
	162	MFAP2	13	0.04	22	0.04	2	0	0	0
	163	PLAC8	11	0.04	19	0.04	5	0.01	0	0
	164	PRB1	13	0.04	2	0	8	0.02	7	0.02	hsa-miR-146b-3p, hsa-miR-146b-5p, hsa-miR-182, hsa-miR-182*, hsa-miR-183, hsa-miR-183*, hsa-miR-190, hsa-miR-223, hsa-miR-223*, hsa-miR-31, hsa-miR-31*, hsa-miR-34a, hsa-miR-34a*	19811223, 17976522
	165	PRMT3	12	0.04	19	0.04	4	0.01	3	0.01
	166	TGFB1I1	13	0.04	22	0.04	0	0	2	0.01
	167	TTK	12	0.04	21	0.04	1	0	0	0	hsa-miR-376a, hsa-miR-376a*, hsa-miR-376b, hsa-miR-376c	17322061
	168	WBP5	12	0.04	21	0.04	6	0.01	0	0
	169	CXCL11	9	0.03	16	0.03	5	0.01	0	0	hsa-miR-142-5p, hsa-miR-146a, hsa-miR-146a*, hsa-miR-155, hsa-miR-155*	20178649, 22113482, 20078880
	170	ERI2	10	0.03	18	0.04	1	0	0	0
	171	HMGCR	10	0.03	12	0.02	1	0	3	0.01	hsa-miR-122, hsa-miR-122*	19846523
	172	SNRPD3	9	0.03	31	0.06	5	0.01	0	0
	173	TUBA4A	10	0.03	15	0.03	7	0.01	1	0
	174	C12ORF29	7	0.02	18	0.04	1	0	1	0
	175	MAD2L1	5	0.02	10	0.02	1	0	0	0
	176	PHLDA2	6	0.02	13	0.03	4	0.01	2	0.01	hsa-miR-133b	22101014
	177	PSMG1	7	0.02	13	0.03	5	0.01	1	0
	178	SFN	6	0.02	16	0.03	3	0.01	4	0.01
	179	SNRPD1	6	0.02	32	0.06	8	0.02	0	0
	180	UBE2S	6	0.02	18	0.04	4	0.01	0	0
	181	NME1	3	0.01	20	0.04	0	0	0	0	hsa-miR-24	21159603
	$ N represents the number of cases in the respective databases in TCGA
	# Validated miRNA in miRWALK
	* indicates the stem loop of the miRNA
