# Supplementary material for: Meta-Analyses of Microarray Datasets Identifies ANO1 and FADD as Prognostic Markers of Head and Neck Cancer
Source: PLoS One. 2016 Jan 25;11(1):e0147409. doi: 10.1371/journal.pone.0147409 (PMC4726811; doi:10.1371/journal.pone.0147409)
Supplement: S1 Table — (XLSX) [file pone.0147409.s009.xlsx]

## Sheet: SUPPLEMENTARY TABLE 1-PRIMERS 
		Reddy et al., 2015 Meta-analyses of microarray datasets identifies ANO1 and FADD as prognostic markers of Head and Neck Cancer
		Supplementary Table 1 : List of primers
		S No	Gene	Primer*	Sequence	Size (bp)	Amplicon (bp)	Accession No
		1	CEP55	FP	TTG GAA CAA CAG ATG CAG GC	20	246	XM_011539920.1
				RP	GAG TGC AGC AGT GGG ACT TT	20
		2	CRYM	FP	GGA TGC ACA GCA CTT CAC TG	20	134	XM_011545740.1
				RP	ACT CTT TGA GCC CAG CAA TG	20
		3	ECT2	FP	GCT GGG CAT CCA TCT ACT TC	20	148	XM_006713524.2
				RP	CAG CTG ATG AAA ATC CAG ACAA	22
		4	FOS	FP	TGG TCG AGA TGG CAG TGA C	19	141	NM_005252.3
				RP	CCG GGG ATA GCC TCT CTT AC	20
		5	PLAC8	FP	GAA AGT ACG CAT GGC TCT CC	20	134	NM_001130716.1
				RP	GGA CTC TCT ACA GGA CCC GA	20
		6	TTK	FP	GGT TAC TCT CTG GAA CCT CTG GT	23	147	XM_011536100.1
				RP	TCA AGG AAC CTC TGG TGTCA	20
		7	UBE2V2	FP	CTTCATCATCTTCAAGGCCC	20	131	NM_003350.2
				RP	GCTGCAGGAGAAGATGGC	18
		8	ANO1	FP	CCT CTT CCT CTT CAA AGC CC	20	108	XM_011545131.1
				RP	TCT CTG TCT TCA TGG CCC TC	20
		9	FADD	FP	TCT CCA ATC TTT CCC CAC AT	20	147	NM_003824.3
				RP	GAG CTG CTC GCC TCC CT	17
		10	18SRNA	FP	GAG GAT GAG GTG GAA CGT GT	20	199	NM_022551.2
				RP	AGA AGT GAC GCA GCC CTC TA	20
		11	RPLP0	FP	CCA TTC TAT CAT CAA CGG GTA CAA	24	75	NM_001002.3
				RP	TCA GCA AGT GGG AAG GTG TAA TC	23
		*FP= Forward Primer, RP=Reverse Primer
