# Supplementary material for: Meta-Analyses of Microarray Datasets Identifies ANO1 and FADD as Prognostic Markers of Head and Neck Cancer
Source: PLoS One. 2016 Jan 25;11(1):e0147409. doi: 10.1371/journal.pone.0147409 (PMC4726811; doi:10.1371/journal.pone.0147409)
Supplement: S2 Table — (XLSX) [file pone.0147409.s010.xlsx]

## Sheet: SUPPLEMENTARY TABLE 2
	Reddy et al., 2015 Meta-analyses of microarray datasets identifies ANO1 and FADD as prognostic markers of Head and Neck Cancer
	Supplementary Table 2 : Clinical Characteristics of the Patients
	S.NO	Group	PATIENT CODE	AGE	GENDER	SMOKING	DRINKING	CHEWING	SITE	STAGE	TNM STAGE	RECURRENCE*	DISEASE FREE SURVIVAL	MONTHS OF FOLLOWUP	ALIVE/DEAD
	1	I	P-01	68	M	Y	N	N	ORAL CAVITY	STAGE I	T1N0M0	YES	8	12	Dead
	2	I	P-02	66	M	N	Y	N	ORAL CAVITY	STAGE III	T2N1M0	LOSS OF FOLLOW UP	-	-	-
	3	I	P-04	65	M	Y	Y	N	ORAL CAVITY	STAGE I	T1N0M0	YES	28	42	ALIVE
	4	I	P-05	48	F	N	N	Y	ORAL CAVITY	STAGE IVa	T4aN2bM0	YES	6	36	DEAD
	5	I	P-06	65	M	N	N	N	LARYNX	STAGE IVa	T4aN0Mx	YES	10	44	DEAD
	6	I	P-07	60	M	N	N	Y	ORAL CAVITY	STAGE IVa	T4aN0M0	LOSS OF FOLLOW UP	-	5	-
	7	I	P-08	55	M	N	N	Y	ORAL CAVITY	STAGE IVa	T4aN1M0	LOSS OF FOLLOW UP	-	-	-
	8	I	P-09	85	M	N	N	N	ORAL CAVITY	STAGE IVa	T4aN0M0	NO	40	40	ALIVE
	9	I	P-11	59	M	Y	Y	N	ORAL CAVITY	STAGE IVa	T4N2bM0	NO	10	37	DEAD
	10	I	P-12	47	F	N	N	Y	ORAL CAVITY	STAGE III	T3N1M0	LOSS OF FOLLOW UP	-	-	-
	11	I	P-13	79	F	N	N	Y	ORAL CAVITY	STAGE I	T1N0M0	YES	5	39	DEAD
	12	I	P-14	67	F	N	N	Y	ORAL CAVITY	STAGE IVa	T4aN0M0	NO	42	42	DEAD
	13	II	P-16	68	M	Y	Y	N	ORAL CAVITY	STAGE I	T1N0M0	NO	5	5	DEAD
	14	II	P-17	51	M	Y	Y	Y	ORAL CAVITY	STAGE II	T2N0M0	NO	33	33	ALIVE
	15	II	P-18	51	M	N	N	Y	ORAL CAVITY	STAGE IVa	T4a N0Mx	NO	36	36	ALIVE
	16	II	P-20	64	M	Y	N	N	LARYNX	STAGE IVa	T4N2aM0	NO	12	12	DEAD
	17	II	P-21	65	M	N	N	N	ORAL CAVITY	STAGE IVa	T3N2bM0	YES	8	23	ALIVE
	18	II	P-22	55	M	N	N	N	LARYNX	STAGE IVa	T4aN2cM0	NO	6	6	DEAD
	19	II	P-23	36	M	N	Y	Y	ORAL CAVITY	STAGE III	T3N0M0	YES	2	2	DEAD
	20	II	P-24	48	F	N	N	N	ORAL CAVITY	STAGE IVa	T4aN2cM0	YES	2	2	DEAD
	21	II	P-25	70	M	Y	Y	N	HYPHOPHARNYX	STAGE III	T3N0M0	YES	5	20	ALIVE
	22	II	P-26	42	M	N	N	Y	ORAL CAVITY	STAGE IVa	T4AN1M0	YES	9	23	ALIVE
	23	II	P-27	40	F	N	N	Y	ORAL CAVITY	STAGE IVa	T4aN2cM0	NO	34	34	ALIVE
	24	II	P-28	49	M	N	N	Y	ORAL CAVITY	STAGE IVa	T4N2bM0	YES	6	18	ALIVE
	* For Group II, the re-recurrence details are indicated
