# Supplementary material for: Meta-Analyses of Microarray Datasets Identifies ANO1 and FADD as Prognostic Markers of Head and Neck Cancer
Source: PLoS One. 2016 Jan 25;11(1):e0147409. doi: 10.1371/journal.pone.0147409 (PMC4726811; doi:10.1371/journal.pone.0147409)
Supplement: S3 Table — (XLSX) [file pone.0147409.s011.xlsx]

## Sheet: S Table 3
	Reddy et al., 2015 Meta-analyses of microarray datasets identifies ANO1 and FADD as prognostic markers of Head and Neck Cancer
	Supplementary Table 3 : Association of the selected markers with recurrence/re-recurrence in the two patient cohorts
				GROUP I			GROUP II
	S.NO	GENE	SENSITIVITY/SPECIFICITY	ESTIMATED VALUE	95% CONFIDENCE		ESTIMATED VALUE	95% CONFIDENCE
					LOWER LIMIT	UPPER LIMIT		LOWER LIMIT	UPPER LIMIT
	1	ANO1	Sensitivity	0.8	0.298	0.98947	0.166667	0.008762	0.635177
			Specificity	0.67	0.125335	0.982347	0.833333	0.364823	0.991238
	2	FADD	Sensitivity	1	0.395774	1	0.666667	0.241079	0.94001
			Specificity	0.333333	0.017653	0.874665	0.5	0.139468	0.860532
	3	PLAC8	Sensitivity	1	0.462945	1	0.666667	0.241079	0.94001
			Specificity	0	0	0.690011	0	0	0.483182
	4	FOS	Sensitivity	0.6	0.170424	0.927416	0.666667	0.241079	0.94001
			Specificity	0.333333	0.017653	0.874665	0.5	0.139468	0.860532
	5	ECT2	Sensitivity	0.8	0.298792	0.98947	0.5	0.139468	0.860532
			Specificity	0.333333	0.017653	0.874665	0.25	0.013191	0.780573
	6	UBE2V2	Sensitivity	1	0.462945	1	1	0.516818	1
			Specificity	0	0	0.690011	0.5	0.139468	0.860532
	7	CEP55	Sensitivity	0.8	0.298792	0.98947	0.666667	0.241079	0.94001
			Specificity	0	0	0.690011	0.6	0.170424	0.927416
	8	TTK	Sensitivity	1	0.395774	1	0.666667	0.241079	0.94001
			Specificity	0	0	0.690011	0.4	0.072584	0.829576
	9	CRYM	Sensitivity	0.4	0.072584	0.829576	0.8	0.298792	0.98947
			Specificity	0.666667	0.125335	0.982347	0.166667	0.008762	0.635177
